# Supplementary material for: Spatial deconvolution of HER2-positive breast cancer delineates tumor-associated cell type interactions
Source: Nat Commun. 2021 Oct 14;12:6012. doi: 10.1038/s41467-021-26271-2 (PMC8516894; doi:10.1038/s41467-021-26271-2)
Supplement: Supplementary file 6 — Supplementary Data 3 [file 41467_2021_26271_MOESM6_ESM.xlsx]

## Sheet: INFO
Enrichment of expression-based clusters and the regions defined by the pathologist. Each sheet gives information for one section, the specific section is indicated by the sheet name.

## Sheet: A1
filtered_clusters	adipose tissue	cancer in situ	connective tissue	immune infiltrate	invasive cancer	undetermined
cluster_0	4	1	1	0	68	0
cluster_1	0	0	9	0	56	0
cluster_2	0	0	0	0	38	0
cluster_3	3	1	0	0	83	0
cluster_4	5	0	7	2	33	5
cluster_5	0	9	7	0	3	0
cluster_6	0	10	0	0	0	0

## Sheet: B1
filtered_clusters	adipose tissue	breast glands	connective tissue	invasive cancer	undetermined
cluster_0	53	7	30	4	8
cluster_1	4	5	16	1	4
cluster_2	9	7	6	3	5
cluster_3	0	17	6	5	3
cluster_4	1	1	5	19	0
cluster_5	0	0	0	18	0
cluster_6	0	1	8	13	2

## Sheet: C1
filtered_clusters	adipose tissue	connective tissue	invasive cancer	undetermined
cluster_0	0	17	33	0
cluster_1	2	1	40	2
cluster_2	0	4	12	0
cluster_3	1	4	16	2
cluster_4	0	0	18	0
cluster_5	0	0	4	3
cluster_6	0	10	3	2

## Sheet: D1
filtered_clusters	connective tissue	immune infiltrate	invasive cancer	undetermined
cluster_0	43	1	24	6
cluster_1	9	0	42	12
cluster_2	5	0	24	2
cluster_3	33	0	13	15
cluster_4	18	6	6	16
cluster_5	1	0	30	0

## Sheet: E1
filtered_clusters	connective tissue	immune infiltrate	invasive cancer	undetermined
cluster_0	0	113	27	25
cluster_1	0	8	131	9
cluster_2	17	40	9	15
cluster_3	0	3	47	2
cluster_4	0	0	50	0
cluster_5	0	11	32	1
cluster_6	0	2	43	1

## Sheet: F1
filtered_clusters	connective tissue	immune infiltrate	invasive cancer	undetermined
cluster_0	0	0	189	3
cluster_1	18	8	132	17
cluster_2	0	1	167	1
cluster_3	35	16	27	7
cluster_4	3	1	62	4

## Sheet: G2
filtered_clusters	adipose tissue	breast glands	cancer in situ	connective tissue	immune infiltrate	invasive cancer	undetermined
cluster_0	24	0	1	20	0	67	7
cluster_1	35	4	0	25	2	4	21
cluster_2	13	3	1	36	1	10	14
cluster_3	1	0	0	2	0	33	7
cluster_4	3	9	1	21	1	2	1
cluster_5	4	0	0	2	13	1	7
cluster_6	0	0	17	4	0	0	2
cluster_7	2	1	0	0	0	20	4
cluster_8	15	0	0	0	0	3	2

## Sheet: H1
filtered_clusters	adipose tissue	breast glands	cancer in situ	connective tissue	immune infiltrate	invasive cancer	undetermined
cluster_0	20	4	18	84	0	17	34
cluster_1	23	3	15	57	7	34	30
cluster_2	8	0	21	18	16	14	12
cluster_3	0	0	43	2	0	24	1
cluster_4	59	1	0	1	0	1	0
cluster_5	2	18	0	4	0	0	3
cluster_6	0	13	0	0	0	0	0
