# Supplementary material for: Spatial deconvolution of HER2-positive breast cancer delineates tumor-associated cell type interactions
Source: Nat Commun. 2021 Oct 14;12:6012. doi: 10.1038/s41467-021-26271-2 (PMC8516894; doi:10.1038/s41467-021-26271-2)
Supplement: Supplementary file 7 — Supplementary Data 4 [file 41467_2021_26271_MOESM7_ESM.xlsx]

## Sheet: INFO
Enriched pathways for each of the expression based clusters. Each sheet holds information for one patient, as indicated by the sheet name. P-values are dervied from a hypergeometric test and the method for multiple testing correction was gSCS.

## Sheet: A
query	significant	p_value	term_size	query_size	intersection_size	precision	recall	term_id	source	term_name	effective_domain_size	source_order	parents	cluster	label	red_term_name
query_1	1	1.69386e-07	50	50	7	0.14	0.14	GO:0019674	GO:BP	NAD metabolic process	17906	6962	GO:0008152	0	cancer 1	NAD metabolic process
query_1	1	2.13875e-07	27	50	6	0.12	0.222222	GO:0061621	GO:BP	canonical glycolysis	17906	18652	GO:0006735, GO:0061620, GO:0061718	0	cancer 1	canonical glycolysis
query_1	1	2.13875e-07	27	50	6	0.12	0.222222	GO:0061718	GO:BP	glucose catabolic process to pyruvate	17906	18694	GO:0006007, GO:0006090	0	cancer 1	glucose catabolic process to pyruvate
query_1	1	2.13875e-07	27	50	6	0.12	0.222222	GO:0006735	GO:BP	NADH regeneration	17906	2746	GO:0006734, GO:0019674, GO:0055114	0	cancer 1	NADH regeneration
query_1	1	2.71631e-07	28	50	6	0.12	0.214286	GO:0061620	GO:BP	glycolytic process through glucose-6-phosphate	17906	18651	GO:0061615	0	cancer 1	glycolytic process through glucose-6-phosphate
query_1	1	3.41769e-07	29	50	6	0.12	0.206897	GO:0061615	GO:BP	glycolytic process through fructose-6-phosphate	17906	18648	GO:0006096	0	cancer 1	glycolytic process through fructose-6-phosphate
query_1	1	1.38086e-06	36	50	6	0.12	0.166667	GO:0006007	GO:BP	glucose catabolic process	17906	2077	GO:0006006, GO:0019320	0	cancer 1	glucose catabolic process
query_1	1	4.92068e-06	44	50	6	0.12	0.136364	GO:0006734	GO:BP	NADH metabolic process	17906	2745	GO:0008152	0	cancer 1	NADH metabolic process
query_1	1	2.73932e-05	58	50	6	0.12	0.103448	GO:0019320	GO:BP	hexose catabolic process	17906	6628	GO:0019318, GO:0046365	0	cancer 1	hexose catabolic process
query_1	1	7.25303e-05	68	50	6	0.12	0.0882353	GO:0046365	GO:BP	monosaccharide catabolic process	17906	14354	GO:0005996, GO:0016052, GO:0044282	0	cancer 1	monosaccharide catabolic process
query_1	1	7.74741e-05	118	50	7	0.14	0.059322	GO:0006096	GO:BP	glycolytic process	17906	2160	GO:0006090, GO:0006757, GO:0016052	0	cancer 1	glycolytic process
query_1	1	8.21429e-05	119	50	7	0.14	0.0588235	GO:0006757	GO:BP	ATP generation from ADP	17906	2764	GO:0006091, GO:0006165, GO:0046031, GO:0046034	0	cancer 1	ATP generation from ADP
query_1	1	0.000112484	363	50	10	0.2	0.0275482	GO:0001666	GO:BP	response to hypoxia	17906	503	GO:0006950, GO:0036293	0	cancer 1	response to hypoxia
query_1	1	0.000128839	127	50	7	0.14	0.0551181	GO:0046031	GO:BP	ADP metabolic process	17906	14023	GO:0009150, GO:0009179	0	cancer 1	ADP metabolic process
query_1	1	0.000156378	376	50	10	0.2	0.0265957	GO:0036293	GO:BP	response to decreased oxygen levels	17906	11102	GO:0070482	0	cancer 1	response to decreased oxygen levels
query_1	1	0.000217135	137	50	7	0.14	0.0510949	GO:0006165	GO:BP	nucleoside diphosphate phosphorylation	17906	2223	GO:0009117, GO:0009132, GO:0046939	0	cancer 1	nucleoside diphosphate phosphorylation
query_1	1	0.000239855	139	50	7	0.14	0.0503597	GO:0009135	GO:BP	purine nucleoside diphosphate metabolic process	17906	3779	GO:0009132	0	cancer 1	purine nucleoside diphosphate metabolic process
query_1	1	0.000239855	139	50	7	0.14	0.0503597	GO:0046939	GO:BP	nucleotide phosphorylation	17906	14748	GO:0016310	0	cancer 1	nucleotide phosphorylation
query_1	1	0.000239855	139	50	7	0.14	0.0503597	GO:0009179	GO:BP	purine ribonucleoside diphosphate metabolic process	17906	3822	GO:0009135, GO:0009185	0	cancer 1	purine ribonucleoside diphosphate metabolic process
query_1	1	0.00026455	141	50	7	0.14	0.0496454	GO:0009185	GO:BP	ribonucleoside diphosphate metabolic process	17906	3828	GO:0009132	0	cancer 1	ribonucleoside diphosphate metabolic process
query_1	1	0.000278355	400	50	10	0.2	0.025	GO:0070482	GO:BP	response to oxygen levels	17906	19227	GO:0009628	0	cancer 1	response to oxygen levels
query_1	1	0.000505235	155	50	7	0.14	0.0451613	GO:0006090	GO:BP	pyruvate metabolic process	17906	2157	GO:0032787	0	cancer 1	pyruvate metabolic process
query_1	1	0.000600911	159	50	7	0.14	0.0440252	GO:0009132	GO:BP	nucleoside diphosphate metabolic process	17906	3776	GO:0006753	0	cancer 1	nucleoside diphosphate metabolic process
query_1	1	0.00154658	7	50	3	0.06	0.428571	GO:0009438	GO:BP	methylglyoxal metabolic process	17906	3972	GO:0006081, GO:0042180	0	cancer 1	methylglyoxal metabolic process
query_1	1	0.0032224	204	50	7	0.14	0.0343137	GO:0016052	GO:BP	carbohydrate catabolic process	17906	5713	GO:0005975, GO:1901575	0	cancer 1	carbohydrate catabolic process
query_1	1	0.00348756	661	50	11	0.22	0.0166415	GO:0032787	GO:BP	monocarboxylic acid metabolic process	17906	9111	GO:0019752	0	cancer 1	monocarboxylic acid metabolic process
query_1	1	0.00435934	308	50	8	0.16	0.025974	GO:0046034	GO:BP	ATP metabolic process	17906	14026	GO:0008152	0	cancer 1	ATP metabolic process
query_1	1	0.0107315	1066	50	13	0.26	0.0121951	GO:0019752	GO:BP	carboxylic acid metabolic process	17906	7021	GO:0043436	0	cancer 1	carboxylic acid metabolic process
query_1	1	0.0129843	93	50	5	0.1	0.0537634	GO:0006094	GO:BP	gluconeogenesis	17906	2159	GO:0006006, GO:0019319	0	cancer 1	gluconeogenesis
query_1	1	0.0151754	96	50	5	0.1	0.0520833	GO:0019319	GO:BP	hexose biosynthetic process	17906	6627	GO:0019318, GO:0046364	0	cancer 1	hexose biosynthetic process
query_1	1	0.0166125	2	50	2	0.04	1	GO:0019242	GO:BP	methylglyoxal biosynthetic process	17906	6555	GO:0009438, GO:0042181, GO:0046184	0	cancer 1	methylglyoxal biosynthetic process
query_1	1	0.0204207	102	50	5	0.1	0.0490196	GO:0046364	GO:BP	monosaccharide biosynthetic process	17906	14353	GO:0005996, GO:0016051, GO:0044283	0	cancer 1	monosaccharide biosynthetic process
query_1	1	0.0260736	1157	50	13	0.26	0.011236	GO:0043436	GO:BP	oxoacid metabolic process	17906	12471	GO:0006082	0	cancer 1	oxoacid metabolic process
query_1	1	0.0313298	1177	50	13	0.26	0.011045	GO:0006082	GO:BP	organic acid metabolic process	17906	2150	GO:0044237, GO:0044281, GO:0071704	0	cancer 1	organic acid metabolic process
query_1	1	0.0313391	403	50	8	0.16	0.0198511	GO:0009150	GO:BP	purine ribonucleotide metabolic process	17906	3794	GO:0006163, GO:0009259	0	cancer 1	purine ribonucleotide metabolic process
query_1	1	0.0370091	544	50	9	0.18	0.0165441	GO:0006091	GO:BP	generation of precursor metabolites and energy	17906	2158	GO:0044237	0	cancer 1	generation of precursor metabolites and energy
query_1	1	0.039791	549	50	9	0.18	0.0163934	GO:0009117	GO:BP	nucleotide metabolic process	17906	3763	GO:0006753	0	cancer 1	nucleotide metabolic process
query_1	1	0.0407785	418	50	8	0.16	0.0191388	GO:0009259	GO:BP	ribonucleotide metabolic process	17906	3901	GO:0009117, GO:0019693	0	cancer 1	ribonucleotide metabolic process
query_1	1	0.0413476	301	50	7	0.14	0.0232558	GO:0005996	GO:BP	monosaccharide metabolic process	17906	2066	GO:0005975, GO:0044281	0	cancer 1	monosaccharide metabolic process
query_1	1	0.0446134	557	50	9	0.18	0.016158	GO:0006753	GO:BP	nucleoside phosphate metabolic process	17906	2760	GO:0006796, GO:0019637, GO:0055086	0	cancer 1	nucleoside phosphate metabolic process
query_1	1	0.0483181	428	50	8	0.16	0.0186916	GO:0019693	GO:BP	ribose phosphate metabolic process	17906	6980	GO:0006796, GO:0019637, GO:1901135	0	cancer 1	ribose phosphate metabolic process
query_1	1	5.77166e-06	144	182	13	0.0714286	0.0902778	GO:0043484	GO:BP	regulation of RNA splicing	17906	12515	GO:0008380, GO:0010468, GO:0051252	1	cancer 2	regulation of RNA splicing
query_1	1	2.72138e-05	9	182	5	0.0274725	0.555556	GO:0006265	GO:BP	DNA topological change	17906	2319	GO:0006259, GO:0071103	1	cancer 2	DNA topological change
query_1	1	2.7274e-05	195	182	14	0.0769231	0.0717949	GO:0051054	GO:BP	positive regulation of DNA metabolic process	17906	15880	GO:0006259, GO:0010604, GO:0045935, GO:0051052	1	cancer 2	positive regulation of DNA metabolic process
query_1	1	3.97585e-05	523	182	22	0.120879	0.042065	GO:0006397	GO:BP	mRNA processing	17906	2432	GO:0006396, GO:0016071	1	cancer 2	mRNA processing
query_1	1	5.80301e-05	443	182	20	0.10989	0.0451467	GO:0008380	GO:BP	RNA splicing	17906	3653	GO:0006396	1	cancer 2	RNA splicing
query_1	1	6.09147e-05	10860	182	145	0.796703	0.0133517	GO:0044237	GO:BP	cellular metabolic process	17906	12850	GO:0008152, GO:0009987	1	cancer 2	cellular metabolic process
query_1	1	0.000271429	1254	182	34	0.186813	0.0271132	GO:0051276	GO:BP	chromosome organization	17906	16060	GO:0006996	1	cancer 2	chromosome organization
query_1	1	0.00028384	354	182	17	0.0934066	0.0480226	GO:0000377	GO:BP	RNA splicing, via transesterification reactions with bulged adenosine as nucleophile	17906	160	GO:0000375	1	cancer 2	RNA splicing, via transesterification reactions wi...
query_1	1	0.00028384	354	182	17	0.0934066	0.0480226	GO:0000398	GO:BP	mRNA splicing, via spliceosome	17906	172	GO:0000377, GO:0006397	1	cancer 2	mRNA splicing, via spliceosome
query_1	1	0.000320144	357	182	17	0.0934066	0.047619	GO:0000375	GO:BP	RNA splicing, via transesterification reactions	17906	158	GO:0008380	1	cancer 2	RNA splicing, via transesterification reactions
query_1	1	0.000332925	25	182	6	0.032967	0.24	GO:0033119	GO:BP	negative regulation of RNA splicing	17906	9335	GO:0008380, GO:0010629, GO:0043484, GO:0051253	1	cancer 2	negative regulation of RNA splicing
query_1	1	0.00158082	867	182	26	0.142857	0.0299885	GO:0016071	GO:BP	mRNA metabolic process	17906	5729	GO:0016070	1	cancer 2	mRNA metabolic process
query_1	1	0.0018935	360	182	16	0.0879121	0.0444444	GO:0051052	GO:BP	regulation of DNA metabolic process	17906	15878	GO:0006259, GO:0019219, GO:0060255	1	cancer 2	regulation of DNA metabolic process
query_1	1	0.00216698	238	182	13	0.0714286	0.0546218	GO:0006403	GO:BP	RNA localization	17906	2438	GO:0033036	1	cancer 2	RNA localization
query_1	1	0.00398034	21	182	5	0.0274725	0.238095	GO:0048025	GO:BP	negative regulation of mRNA splicing, via spliceosome	17906	14793	GO:0000398, GO:0033119, GO:0048024, GO:0050686	1	cancer 2	negative regulation of mRNA splicing, via spliceosome
query_1	1	0.00448712	6508	182	97	0.532967	0.0149047	GO:0034641	GO:BP	cellular nitrogen compound metabolic process	17906	10086	GO:0006807, GO:0044237	1	cancer 2	cellular nitrogen compound metabolic process
query_1	1	0.0045742	3966	182	68	0.373626	0.0171457	GO:0006996	GO:BP	organelle organization	17906	2964	GO:0016043	1	cancer 2	organelle organization
query_1	1	0.00473194	144	182	10	0.0549451	0.0694444	GO:0006405	GO:BP	RNA export from nucleus	17906	2440	GO:0050658, GO:0051168	1	cancer 2	RNA export from nucleus
query_1	1	0.00479078	84	182	8	0.043956	0.0952381	GO:1903312	GO:BP	negative regulation of mRNA metabolic process	17906	26613	GO:0016071, GO:0051253, GO:1903311	1	cancer 2	negative regulation of mRNA metabolic process
query_1	1	0.00532748	1905	182	41	0.225275	0.0215223	GO:0045935	GO:BP	positive regulation of nucleobase-containing compound metabolic process	17906	13935	GO:0006139, GO:0019219, GO:0031325, GO:0051173	1	cancer 2	positive regulation of nucleobase-containing compo...
query_1	1	0.00551876	11103	182	142	0.78022	0.0127893	GO:0071704	GO:BP	organic substance metabolic process	17906	20042	GO:0008152	1	cancer 2	organic substance metabolic process
query_1	1	0.00598941	11681	182	147	0.807692	0.0125845	GO:0008152	GO:BP	metabolic process	17906	3576	GO:0008150	1	cancer 2	metabolic process
query_1	1	0.00602744	6269	182	94	0.516484	0.0149944	GO:1901576	GO:BP	organic substance biosynthetic process	17906	25078	GO:0009058, GO:0071704	1	cancer 2	organic substance biosynthetic process
query_1	1	0.0064022	6185	182	93	0.510989	0.0150364	GO:1901360	GO:BP	organic cyclic compound metabolic process	17906	24879	GO:0071704	1	cancer 2	organic cyclic compound metabolic process
query_1	1	0.00693023	1925	182	41	0.225275	0.0212987	GO:0010557	GO:BP	positive regulation of macromolecule biosynthetic process	17906	4760	GO:0009059, GO:0009891, GO:0010556, GO:0010604	1	cancer 2	positive regulation of macromolecule biosynthetic process
query_1	1	0.00699451	224	182	12	0.0659341	0.0535714	GO:2001020	GO:BP	regulation of response to DNA damage stimulus	17906	30508	GO:0006974, GO:0080135	1	cancer 2	regulation of response to DNA damage stimulus
query_1	1	0.00950619	2021	182	42	0.230769	0.0207818	GO:0031328	GO:BP	positive regulation of cellular biosynthetic process	17906	8341	GO:0009891, GO:0031325, GO:0031326, GO:0044249	1	cancer 2	positive regulation of cellular biosynthetic process
query_1	1	0.011288	67	182	7	0.0384615	0.104478	GO:2000573	GO:BP	positive regulation of DNA biosynthetic process	17906	30067	GO:0010557, GO:0031328, GO:0051054, GO:0071897, GO:2000278	1	cancer 2	positive regulation of DNA biosynthetic process
query_1	1	0.0122311	6178	182	92	0.505495	0.0148916	GO:0044249	GO:BP	cellular biosynthetic process	17906	12858	GO:0009058, GO:0044237	1	cancer 2	cellular biosynthetic process
query_1	1	0.0130735	6371	182	94	0.516484	0.0147544	GO:0009058	GO:BP	biosynthetic process	17906	3706	GO:0008152	1	cancer 2	biosynthetic process
query_1	1	0.0134532	5736	182	87	0.478022	0.0151674	GO:0006139	GO:BP	nucleobase-containing compound metabolic process	17906	2200	GO:0006725, GO:0034641, GO:0044238, GO:0046483, GO:1901360	1	cancer 2	nucleobase-containing compound metabolic process
query_1	1	0.0143781	163	182	10	0.0549451	0.0613497	GO:0000723	GO:BP	telomere maintenance	17906	262	GO:0006259, GO:0032200, GO:0060249	1	cancer 2	telomere maintenance
query_1	1	0.014457	2055	182	42	0.230769	0.020438	GO:0009891	GO:BP	positive regulation of biosynthetic process	17906	4262	GO:0009058, GO:0009889, GO:0009893	1	cancer 2	positive regulation of biosynthetic process
query_1	1	0.0158228	130	182	9	0.0494505	0.0692308	GO:0071426	GO:BP	ribonucleoprotein complex export from nucleus	17906	19813	GO:0006405, GO:0006611, GO:0031503, GO:0071166	1	cancer 2	ribonucleoprotein complex export from nucleus
query_1	1	0.016843	131	182	9	0.0494505	0.0687023	GO:0071166	GO:BP	ribonucleoprotein complex localization	17906	19595	GO:0051641	1	cancer 2	ribonucleoprotein complex localization
query_1	1	0.0180754	5956	182	89	0.489011	0.0149429	GO:0006725	GO:BP	cellular aromatic compound metabolic process	17906	2736	GO:0044237	1	cancer 2	cellular aromatic compound metabolic process
query_1	1	0.0230963	943	182	25	0.137363	0.0265111	GO:0006259	GO:BP	DNA metabolic process	17906	2315	GO:0044260, GO:0090304	1	cancer 2	DNA metabolic process
query_1	1	0.0238187	104	182	8	0.043956	0.0769231	GO:2001022	GO:BP	positive regulation of response to DNA damage stimulus	17906	30510	GO:0006974, GO:0048522, GO:0048584, GO:2001020	1	cancer 2	positive regulation of response to DNA damage stimulus
query_1	1	0.0252448	5910	182	88	0.483516	0.01489	GO:0046483	GO:BP	heterocycle metabolic process	17906	14452	GO:0044237	1	cancer 2	heterocycle metabolic process
query_1	1	0.0258819	30	182	5	0.0274725	0.166667	GO:0050686	GO:BP	negative regulation of mRNA processing	17906	15571	GO:0006397, GO:0010629, GO:0050684, GO:1903312	1	cancer 2	negative regulation of mRNA processing
query_1	1	0.0282394	176	182	10	0.0549451	0.0568182	GO:0032200	GO:BP	telomere organization	17906	8661	GO:0051276	1	cancer 2	telomere organization
query_1	1	0.0318746	218	182	11	0.0604396	0.0504587	GO:0006457	GO:BP	protein folding	17906	2481	GO:0009987	1	cancer 2	protein folding
query_1	1	0.0339616	79	182	7	0.0384615	0.0886076	GO:1900182	GO:BP	positive regulation of protein localization to nucleus	17906	23737	GO:0034504, GO:1900180, GO:1903829	1	cancer 2	positive regulation of protein localization to nucleus
query_1	1	0.0346795	1983	182	40	0.21978	0.0201715	GO:0034613	GO:BP	cellular protein localization	17906	10067	GO:0008104, GO:0070727	1	cancer 2	cellular protein localization
query_1	1	0.0359494	4116	182	67	0.368132	0.0162779	GO:0019219	GO:BP	regulation of nucleobase-containing compound metabolic process	17906	6538	GO:0006139, GO:0031323, GO:0051171, GO:0080090	1	cancer 2	regulation of nucleobase-containing compound metab...
query_1	1	0.0394672	1994	182	40	0.21978	0.0200602	GO:0070727	GO:BP	cellular macromolecule localization	17906	19370	GO:0033036, GO:0051641	1	cancer 2	cellular macromolecule localization
query_1	1	0.0400496	81	182	7	0.0384615	0.0864198	GO:0010833	GO:BP	telomere maintenance via telomere lengthening	17906	5020	GO:0000723	1	cancer 2	telomere maintenance via telomere lengthening
query_1	1	0.0409708	1781	182	37	0.203297	0.0207748	GO:0046907	GO:BP	intracellular transport	17906	14734	GO:0006810, GO:0051641	1	cancer 2	intracellular transport
query_1	1	0.0410399	112	182	8	0.043956	0.0714286	GO:0006406	GO:BP	mRNA export from nucleus	17906	2441	GO:0006405, GO:0010467, GO:0051028, GO:0071427	1	cancer 2	mRNA export from nucleus
query_1	1	0.0410399	112	182	8	0.043956	0.0714286	GO:0071427	GO:BP	mRNA-containing ribonucleoprotein complex export from nucleus	17906	19814	GO:0071426	1	cancer 2	mRNA-containing ribonucleoprotein complex export f...
query_1	1	0.0434156	82	182	7	0.0384615	0.0853659	GO:0000380	GO:BP	alternative mRNA splicing, via spliceosome	17906	163	GO:0000398	1	cancer 2	alternative mRNA splicing, via spliceosome
query_1	1	8.59414e-25	375	100	31	0.31	0.0826667	GO:0030198	GO:BP	extracellular matrix organization	17906	7812	GO:0043062	2	connective tissue	extracellular matrix organization
query_1	1	9.33073e-25	376	100	31	0.31	0.0824468	GO:0043062	GO:BP	extracellular structure organization	17906	12275	GO:0016043	2	connective tissue	extracellular structure organization
query_1	1	5.51059e-10	53	100	10	0.1	0.188679	GO:0030199	GO:BP	collagen fibril organization	17906	7813	GO:0030198, GO:0097435	2	connective tissue	collagen fibril organization
query_1	1	3.57598e-08	1620	100	33	0.33	0.0203704	GO:0016477	GO:BP	cell migration	17906	5878	GO:0048870	2	connective tissue	cell migration
query_1	1	7.71359e-08	784	100	23	0.23	0.0293367	GO:0001568	GO:BP	blood vessel development	17906	479	GO:0001944, GO:0048856	2	connective tissue	blood vessel development
query_1	1	1.15931e-07	1042	100	26	0.26	0.024952	GO:2000145	GO:BP	regulation of cell motility	17906	29647	GO:0040012, GO:0048870, GO:0051270	2	connective tissue	regulation of cell motility
query_1	1	1.76826e-07	978	100	25	0.25	0.0255624	GO:0030334	GO:BP	regulation of cell migration	17906	7888	GO:0016477, GO:2000145	2	connective tissue	regulation of cell migration
query_1	1	1.88352e-07	820	100	23	0.23	0.0280488	GO:0001944	GO:BP	vasculature development	17906	687	GO:0048731, GO:0072358	2	connective tissue	vasculature development
query_1	1	2.33733e-07	829	100	23	0.23	0.0277443	GO:0072358	GO:BP	cardiovascular system development	17906	20580	GO:0048731, GO:0072359	2	connective tissue	cardiovascular system development
query_1	1	3.85762e-07	697	100	21	0.21	0.0301291	GO:0048514	GO:BP	blood vessel morphogenesis	17906	15135	GO:0001568, GO:0035239	2	connective tissue	blood vessel morphogenesis
query_1	1	4.42704e-07	1781	100	33	0.33	0.0185289	GO:0048870	GO:BP	cell motility	17906	15460	GO:0006928, GO:0040011, GO:0051674	2	connective tissue	cell motility
query_1	1	4.42704e-07	1781	100	33	0.33	0.0185289	GO:0051674	GO:BP	localization of cell	17906	16365	GO:0051179	2	connective tissue	localization of cell
query_1	1	4.87226e-07	1113	100	26	0.26	0.0233603	GO:0040012	GO:BP	regulation of locomotion	17906	11571	GO:0040011, GO:0050789	2	connective tissue	regulation of locomotion
query_1	1	6.51496e-07	6481	100	67	0.67	0.0103379	GO:0016043	GO:BP	cellular component organization	17906	5706	GO:0009987, GO:0071840	2	connective tissue	cellular component organization
query_1	1	6.62926e-07	1129	100	26	0.26	0.0230292	GO:0051270	GO:BP	regulation of cellular component movement	17906	16054	GO:0006928, GO:0032879, GO:0050794	2	connective tissue	regulation of cellular component movement
query_1	1	1.43619e-06	601	100	19	0.19	0.031614	GO:0001525	GO:BP	angiogenesis	17906	452	GO:0048514, GO:0048646	2	connective tissue	angiogenesis
query_1	1	2.1832e-06	355	100	15	0.15	0.0422535	GO:0031589	GO:BP	cell-substrate adhesion	17906	8470	GO:0007155	2	connective tissue	cell-substrate adhesion
query_1	1	2.18799e-06	2820	100	41	0.41	0.014539	GO:0009653	GO:BP	anatomical structure morphogenesis	17906	4066	GO:0032502, GO:0048856	2	connective tissue	anatomical structure morphogenesis
query_1	1	2.3076e-06	2118	100	35	0.35	0.016525	GO:0009888	GO:BP	tissue development	17906	4259	GO:0048856	2	connective tissue	tissue development
query_1	1	2.58869e-06	6667	100	67	0.67	0.0100495	GO:0071840	GO:BP	cellular component organization or biogenesis	17906	20120	GO:0008150	2	connective tissue	cellular component organization or biogenesis
query_1	1	2.7129e-06	1206	100	26	0.26	0.0215589	GO:0048646	GO:BP	anatomical structure formation involved in morphogenesis	17906	15246	GO:0009653, GO:0032502	2	connective tissue	anatomical structure formation involved in morphogenesis
query_1	1	6.06721e-06	1447	100	28	0.28	0.0193504	GO:0022610	GO:BP	biological adhesion	17906	7672	GO:0008150	2	connective tissue	biological adhesion
query_1	1	9.67331e-06	45	100	7	0.07	0.155556	GO:0035987	GO:BP	endodermal cell differentiation	17906	10904	GO:0001706, GO:0030154	2	connective tissue	endodermal cell differentiation
query_1	1	9.87953e-06	2010	100	33	0.33	0.0164179	GO:0040011	GO:BP	locomotion	17906	11570	GO:0008150	2	connective tissue	locomotion
query_1	1	1.08819e-05	230	100	12	0.12	0.0521739	GO:0007160	GO:BP	cell-matrix adhesion	17906	3105	GO:0031589	2	connective tissue	cell-matrix adhesion
query_1	1	1.83249e-05	702	100	19	0.19	0.0270655	GO:0009611	GO:BP	response to wounding	17906	4028	GO:0006950	2	connective tissue	response to wounding
query_1	1	2.45686e-05	1440	100	27	0.27	0.01875	GO:0007155	GO:BP	cell adhesion	17906	3100	GO:0022610	2	connective tissue	cell adhesion
query_1	1	2.50784e-05	113	100	9	0.09	0.079646	GO:0032963	GO:BP	collagen metabolic process	17906	9238	GO:0008152	2	connective tissue	collagen metabolic process
query_1	1	2.82297e-05	2942	100	40	0.4	0.0135962	GO:0032879	GO:BP	regulation of localization	17906	9166	GO:0050789, GO:0051179	2	connective tissue	regulation of localization
query_1	1	3.62361e-05	54	100	7	0.07	0.12963	GO:0001706	GO:BP	endoderm formation	17906	525	GO:0001704, GO:0007492	2	connective tissue	endoderm formation
query_1	1	4.23164e-05	584	100	17	0.17	0.0291096	GO:0042060	GO:BP	wound healing	17906	11626	GO:0009611	2	connective tissue	wound healing
query_1	1	4.46244e-05	2252	100	34	0.34	0.0150977	GO:0006928	GO:BP	movement of cell or subcellular component	17906	2910	GO:0009987	2	connective tissue	movement of cell or subcellular component
query_1	1	5.19774e-05	1194	100	24	0.24	0.0201005	GO:0072359	GO:BP	circulatory system development	17906	20581	GO:0048731	2	connective tissue	circulatory system development
query_1	1	7.03958e-05	6630	100	64	0.64	0.00965309	GO:0032502	GO:BP	developmental process	17906	8889	GO:0008150	2	connective tissue	developmental process
query_1	1	7.92832e-05	535	100	16	0.16	0.0299065	GO:0001501	GO:BP	skeletal system development	17906	438	GO:0048731	2	connective tissue	skeletal system development
query_1	1	8.28588e-05	944	100	21	0.21	0.0222458	GO:0035239	GO:BP	tube morphogenesis	17906	10343	GO:0009653, GO:0035295	2	connective tissue	tube morphogenesis
query_1	1	0.000148583	560	100	16	0.16	0.0285714	GO:0030335	GO:BP	positive regulation of cell migration	17906	7889	GO:0016477, GO:0030334, GO:2000147	2	connective tissue	positive regulation of cell migration
query_1	1	0.000183349	6105	100	60	0.6	0.00982801	GO:0048856	GO:BP	anatomical structure development	17906	15447	GO:0032502	2	connective tissue	anatomical structure development
query_1	1	0.000263264	584	100	16	0.16	0.0273973	GO:2000147	GO:BP	positive regulation of cell motility	17906	29649	GO:0040017, GO:0048870, GO:0051272, GO:2000145	2	connective tissue	positive regulation of cell motility
query_1	1	0.000396935	602	100	16	0.16	0.0265781	GO:0051272	GO:BP	positive regulation of cellular component movement	17906	16056	GO:0006928, GO:0048522, GO:0051270	2	connective tissue	positive regulation of cellular component movement
query_1	1	0.000471846	1143	100	22	0.22	0.0192476	GO:0035295	GO:BP	tube development	17906	10378	GO:0007275, GO:0048856	2	connective tissue	tube development
query_1	1	0.000506438	613	100	16	0.16	0.0261011	GO:0040017	GO:BP	positive regulation of locomotion	17906	11576	GO:0040011, GO:0040012, GO:0048518	2	connective tissue	positive regulation of locomotion
query_1	1	0.00062922	81	100	7	0.07	0.0864198	GO:0007492	GO:BP	endoderm development	17906	3404	GO:0009888	2	connective tissue	endoderm development
query_1	1	0.00126533	498	100	14	0.14	0.0281124	GO:0050900	GO:BP	leukocyte migration	17906	15745	GO:0002376, GO:0016477	2	connective tissue	leukocyte migration
query_1	1	0.00136025	5604	100	55	0.55	0.00981442	GO:0007275	GO:BP	multicellular organism development	17906	3211	GO:0032501, GO:0048856	2	connective tissue	multicellular organism development
query_1	1	0.00180511	5020	100	51	0.51	0.0101594	GO:0048731	GO:BP	system development	17906	15330	GO:0007275, GO:0048856	2	connective tissue	system development
query_1	1	0.00201145	244	100	10	0.1	0.0409836	GO:0071560	GO:BP	cellular response to transforming growth factor beta stimulus	17906	19926	GO:0071363, GO:0071495, GO:0071559	2	connective tissue	cellular response to transforming growth factor be...
query_1	1	0.00250622	250	100	10	0.1	0.04	GO:0071559	GO:BP	response to transforming growth factor beta	17906	19925	GO:0009719, GO:0070848	2	connective tissue	response to transforming growth factor beta
query_1	1	0.00256781	693	100	16	0.16	0.023088	GO:0097435	GO:BP	supramolecular fiber organization	17906	22303	GO:0016043	2	connective tissue	supramolecular fiber organization
query_1	1	0.00314953	1076	100	20	0.2	0.0185874	GO:0007167	GO:BP	enzyme linked receptor protein signaling pathway	17906	3112	GO:0007166	2	connective tissue	enzyme linked receptor protein signaling pathway
query_1	1	0.00446275	108	100	7	0.07	0.0648148	GO:0006024	GO:BP	glycosaminoglycan biosynthetic process	17906	2092	GO:0006023, GO:0030203	2	connective tissue	glycosaminoglycan biosynthetic process
query_1	1	0.00450467	3677	100	41	0.41	0.0111504	GO:0048513	GO:BP	animal organ development	17906	15134	GO:0048731, GO:0048856	2	connective tissue	animal organ development
query_1	1	0.00604238	113	100	7	0.07	0.0619469	GO:0006023	GO:BP	aminoglycan biosynthetic process	17906	2091	GO:0006022, GO:0009059, GO:1901137, GO:1901566	2	connective tissue	aminoglycan biosynthetic process
query_1	1	0.00839371	224	100	9	0.09	0.0401786	GO:0060348	GO:BP	bone development	17906	17476	GO:0001501, GO:0048513	2	connective tissue	bone development
query_1	1	0.0104504	4531	100	46	0.46	0.0101523	GO:0048869	GO:BP	cellular developmental process	17906	15459	GO:0009987, GO:0032502	2	connective tissue	cellular developmental process
query_1	1	0.0111735	81	100	6	0.06	0.0740741	GO:0022617	GO:BP	extracellular matrix disassembly	17906	7679	GO:0022411, GO:0030198	2	connective tissue	extracellular matrix disassembly
query_1	1	0.013815	128	100	7	0.07	0.0546875	GO:0001704	GO:BP	formation of primary germ layer	17906	523	GO:0007369, GO:0048646	2	connective tissue	formation of primary germ layer
query_1	1	0.0161316	1095	100	19	0.19	0.0173516	GO:0009887	GO:BP	animal organ morphogenesis	17906	4258	GO:0009653, GO:0048513	2	connective tissue	animal organ morphogenesis
query_1	1	0.0207754	190	100	8	0.08	0.0421053	GO:0007369	GO:BP	gastrulation	17906	3293	GO:0048598	2	connective tissue	gastrulation
query_1	1	0.0323333	7873	100	65	0.65	0.00825607	GO:0032501	GO:BP	multicellular organismal process	17906	8888	GO:0008150	2	connective tissue	multicellular organismal process
query_1	1	0.0475219	31	100	4	0.04	0.129032	GO:0050650	GO:BP	chondroitin sulfate proteoglycan biosynthetic process	17906	15544	GO:0030166, GO:0050654	2	connective tissue	chondroitin sulfate proteoglycan biosynthetic process
query_1	1	0.0499911	11	100	3	0.03	0.272727	GO:0038063	GO:BP	collagen-activated tyrosine kinase receptor signaling pathway	17906	11274	GO:0007169, GO:0038065	2	connective tissue	collagen-activated tyrosine kinase receptor signal...
query_1	1	1.3528e-14	1465	108	41	0.37963	0.0279863	GO:0001775	GO:BP	cell activation	17906	568	GO:0009987	3	immune : B/plasma cells	cell activation
query_1	1	7.92333e-14	375	108	23	0.212963	0.0613333	GO:0030198	GO:BP	extracellular matrix organization	17906	7812	GO:0043062	3	immune : B/plasma cells	extracellular matrix organization
query_1	1	8.40051e-14	376	108	23	0.212963	0.0611702	GO:0043062	GO:BP	extracellular structure organization	17906	12275	GO:0016043	3	immune : B/plasma cells	extracellular structure organization
query_1	1	4.44012e-12	2923	108	53	0.490741	0.0181321	GO:0009605	GO:BP	response to external stimulus	17906	4022	GO:0050896	3	immune : B/plasma cells	response to external stimulus
query_1	1	6.89331e-12	880	108	30	0.277778	0.0340909	GO:0002443	GO:BP	leukocyte mediated immunity	17906	1114	GO:0002252	3	immune : B/plasma cells	leukocyte mediated immunity
query_1	1	1.1901e-11	1688	108	40	0.37037	0.0236967	GO:0002682	GO:BP	regulation of immune system process	17906	1352	GO:0002376, GO:0050789	3	immune : B/plasma cells	regulation of immune system process
query_1	1	7.1376e-11	3235	108	54	0.5	0.0166924	GO:0002376	GO:BP	immune system process	17906	1047	GO:0008150	3	immune : B/plasma cells	immune system process
query_1	1	7.40156e-11	1783	108	40	0.37037	0.0224341	GO:0006952	GO:BP	defense response	17906	2929	GO:0006950	3	immune : B/plasma cells	defense response
query_1	1	1.01388e-10	1281	108	34	0.314815	0.0265418	GO:0002252	GO:BP	immune effector process	17906	923	GO:0002376	3	immune : B/plasma cells	immune effector process
query_1	1	1.73447e-10	3421	108	55	0.509259	0.0160772	GO:0010033	GO:BP	response to organic substance	17906	4358	GO:0042221	3	immune : B/plasma cells	response to organic substance
query_1	1	5.92305e-10	2294	108	44	0.407407	0.0191805	GO:0006955	GO:BP	immune response	17906	2932	GO:0002376, GO:0050896	3	immune : B/plasma cells	immune response
query_1	1	2.5341e-09	4147	108	59	0.546296	0.0142272	GO:0006950	GO:BP	response to stress	17906	2928	GO:0050896	3	immune : B/plasma cells	response to stress
query_1	1	3.34904e-09	1116	108	30	0.277778	0.0268817	GO:0050776	GO:BP	regulation of immune response	17906	15645	GO:0002682, GO:0006955, GO:0048583	3	immune : B/plasma cells	regulation of immune response
query_1	1	4.42619e-09	1551	108	35	0.324074	0.0225661	GO:0051707	GO:BP	response to other organism	17906	16391	GO:0043207, GO:0051704	3	immune : B/plasma cells	response to other organism
query_1	1	4.59296e-09	1553	108	35	0.324074	0.022537	GO:0043207	GO:BP	response to external biotic stimulus	17906	12351	GO:0009605, GO:0009607	3	immune : B/plasma cells	response to external biotic stimulus
query_1	1	7.94198e-09	1583	108	35	0.324074	0.0221099	GO:0009607	GO:BP	response to biotic stimulus	17906	4024	GO:0050896	3	immune : B/plasma cells	response to biotic stimulus
query_1	1	2.52293e-08	3356	108	51	0.472222	0.0151967	GO:0051239	GO:BP	regulation of multicellular organismal process	17906	16032	GO:0032501, GO:0050789	3	immune : B/plasma cells	regulation of multicellular organismal process
query_1	1	3.18672e-08	1305	108	31	0.287037	0.0237548	GO:0045321	GO:BP	leukocyte activation	17906	13412	GO:0001775, GO:0002376	3	immune : B/plasma cells	leukocyte activation
query_1	1	6.33016e-08	1010	108	27	0.25	0.0267327	GO:0045087	GO:BP	innate immune response	17906	13312	GO:0006955, GO:0098542	3	immune : B/plasma cells	innate immune response
query_1	1	7.69537e-08	6366	108	72	0.666667	0.0113101	GO:0048518	GO:BP	positive regulation of biological process	17906	15139	GO:0008150, GO:0050789	3	immune : B/plasma cells	positive regulation of biological process
query_1	1	1.11327e-07	1199	108	29	0.268519	0.0241868	GO:0002684	GO:BP	positive regulation of immune system process	17906	1354	GO:0002376, GO:0002682, GO:0048518	3	immune : B/plasma cells	positive regulation of immune system process
query_1	1	1.78764e-07	978	108	26	0.240741	0.0265849	GO:0030334	GO:BP	regulation of cell migration	17906	7888	GO:0016477, GO:2000145	3	immune : B/plasma cells	regulation of cell migration
query_1	1	2.23675e-07	3072	108	47	0.435185	0.0152995	GO:0051704	GO:BP	multi-organism process	17906	16389	GO:0008150	3	immune : B/plasma cells	multi-organism process
query_1	1	2.41781e-07	3197	108	48	0.444444	0.0150141	GO:0007166	GO:BP	cell surface receptor signaling pathway	17906	3111	GO:0007165	3	immune : B/plasma cells	cell surface receptor signaling pathway
query_1	1	3.90289e-07	784	108	23	0.212963	0.0293367	GO:0001568	GO:BP	blood vessel development	17906	479	GO:0001944, GO:0048856	3	immune : B/plasma cells	blood vessel development
query_1	1	4.88149e-07	793	108	23	0.212963	0.0290038	GO:0045055	GO:BP	regulated exocytosis	17906	13280	GO:0006887	3	immune : B/plasma cells	regulated exocytosis
query_1	1	5.67889e-07	4421	108	57	0.527778	0.012893	GO:0048583	GO:BP	regulation of response to stimulus	17906	15194	GO:0050789, GO:0050896	3	immune : B/plasma cells	regulation of response to stimulus
query_1	1	6.20408e-07	2813	108	44	0.407407	0.0156417	GO:0071310	GO:BP	cellular response to organic substance	17906	19700	GO:0010033, GO:0070887	3	immune : B/plasma cells	cellular response to organic substance
query_1	1	7.04917e-07	1042	108	26	0.240741	0.024952	GO:2000145	GO:BP	regulation of cell motility	17906	29647	GO:0040012, GO:0048870, GO:0051270	3	immune : B/plasma cells	regulation of cell motility
query_1	1	7.16678e-07	8	108	5	0.0462963	0.625	GO:0002480	GO:BP	antigen processing and presentation of exogenous peptide antigen via MHC class I, TAP-independent	17906	1151	GO:0042590	3	immune : B/plasma cells	antigen processing and presentation of exogenous p...
query_1	1	7.40637e-07	1212	108	28	0.259259	0.0231023	GO:0098542	GO:BP	defense response to other organism	17906	22455	GO:0006952, GO:0051707	3	immune : B/plasma cells	defense response to other organism
query_1	1	8.32923e-07	359	108	16	0.148148	0.0445682	GO:0002449	GO:BP	lymphocyte mediated immunity	17906	1120	GO:0002443	3	immune : B/plasma cells	lymphocyte mediated immunity
query_1	1	9.37962e-07	820	108	23	0.212963	0.0280488	GO:0001944	GO:BP	vasculature development	17906	687	GO:0048731, GO:0072358	3	immune : B/plasma cells	vasculature development
query_1	1	1.15932e-06	829	108	23	0.212963	0.0277443	GO:0072358	GO:BP	cardiovascular system development	17906	20580	GO:0048731, GO:0072359	3	immune : B/plasma cells	cardiovascular system development
query_1	1	1.37382e-06	2542	108	41	0.37963	0.016129	GO:0048584	GO:BP	positive regulation of response to stimulus	17906	15195	GO:0048518, GO:0048583, GO:0050896	3	immune : B/plasma cells	positive regulation of response to stimulus
query_1	1	1.57339e-06	1620	108	32	0.296296	0.0197531	GO:0016477	GO:BP	cell migration	17906	5878	GO:0048870	3	immune : B/plasma cells	cell migration
query_1	1	1.67167e-06	697	108	21	0.194444	0.0301291	GO:0048514	GO:BP	blood vessel morphogenesis	17906	15135	GO:0001568, GO:0035239	3	immune : B/plasma cells	blood vessel morphogenesis
query_1	1	1.70183e-06	53	108	8	0.0740741	0.150943	GO:0030199	GO:BP	collagen fibril organization	17906	7813	GO:0030198, GO:0097435	3	immune : B/plasma cells	collagen fibril organization
query_1	1	2.64324e-06	944	108	24	0.222222	0.0254237	GO:0035239	GO:BP	tube morphogenesis	17906	10343	GO:0009653, GO:0035295	3	immune : B/plasma cells	tube morphogenesis
query_1	1	2.84108e-06	9455	108	87	0.805556	0.00920148	GO:0050896	GO:BP	response to stimulus	17906	15742	GO:0008150	3	immune : B/plasma cells	response to stimulus
query_1	1	2.86926e-06	1113	108	26	0.240741	0.0233603	GO:0040012	GO:BP	regulation of locomotion	17906	11571	GO:0040011, GO:0050789	3	immune : B/plasma cells	regulation of locomotion
query_1	1	3.40055e-06	4897	108	59	0.546296	0.0120482	GO:0042221	GO:BP	response to chemical	17906	11745	GO:0050896	3	immune : B/plasma cells	response to chemical
query_1	1	3.87586e-06	1129	108	26	0.240741	0.0230292	GO:0051270	GO:BP	regulation of cellular component movement	17906	16054	GO:0006928, GO:0032879, GO:0050794	3	immune : B/plasma cells	regulation of cellular component movement
query_1	1	4.15631e-06	7873	108	78	0.722222	0.00990728	GO:0032501	GO:BP	multicellular organismal process	17906	8888	GO:0008150	3	immune : B/plasma cells	multicellular organismal process
query_1	1	4.42146e-06	736	108	21	0.194444	0.0285326	GO:0009617	GO:BP	response to bacterium	17906	4033	GO:0051707	3	immune : B/plasma cells	response to bacterium
query_1	1	6.22503e-06	677	108	20	0.185185	0.0295421	GO:0002250	GO:BP	adaptive immune response	17906	921	GO:0006955	3	immune : B/plasma cells	adaptive immune response
query_1	1	6.50721e-06	907	108	23	0.212963	0.0253583	GO:0006887	GO:BP	exocytosis	17906	2874	GO:0016192, GO:0032940	3	immune : B/plasma cells	exocytosis
query_1	1	8.19825e-06	2038	108	35	0.324074	0.0171737	GO:0008283	GO:BP	cell population proliferation	17906	3612	GO:0008150	3	immune : B/plasma cells	cell population proliferation
query_1	1	8.21067e-06	362	108	15	0.138889	0.0414365	GO:0002460	GO:BP	adaptive immune response based on somatic recombination of immune receptors built from immunoglobulin superfamily domains	17906	1131	GO:0002250	3	immune : B/plasma cells	adaptive immune response based on somatic recombin...
query_1	1	8.35834e-06	549	108	18	0.166667	0.0327869	GO:0002444	GO:BP	myeloid leukocyte mediated immunity	17906	1115	GO:0002443	3	immune : B/plasma cells	myeloid leukocyte mediated immunity
query_1	1	8.44525e-06	2146	108	36	0.333333	0.0167754	GO:0016192	GO:BP	vesicle-mediated transport	17906	5803	GO:0006810	3	immune : B/plasma cells	vesicle-mediated transport
query_1	1	8.47125e-06	484	108	17	0.157407	0.035124	GO:0043312	GO:BP	neutrophil degranulation	17906	12397	GO:0002283, GO:0002446, GO:0043299	3	immune : B/plasma cells	neutrophil degranulation
query_1	1	8.6798e-06	3418	108	47	0.435185	0.0137507	GO:0070887	GO:BP	cellular response to chemical stimulus	17906	19465	GO:0042221, GO:0051716	3	immune : B/plasma cells	cellular response to chemical stimulus
query_1	1	9.28874e-06	487	108	17	0.157407	0.0349076	GO:0002283	GO:BP	neutrophil activation involved in immune response	17906	954	GO:0002275, GO:0042119	3	immune : B/plasma cells	neutrophil activation involved in immune response
query_1	1	9.38491e-06	3677	108	49	0.453704	0.0133261	GO:0048513	GO:BP	animal organ development	17906	15134	GO:0048731, GO:0048856	3	immune : B/plasma cells	animal organ development
query_1	1	9.45288e-06	1358	108	28	0.259259	0.0206186	GO:0051241	GO:BP	negative regulation of multicellular organismal process	17906	16034	GO:0032501, GO:0048519, GO:0051239	3	immune : B/plasma cells	negative regulation of multicellular organismal process
query_1	1	1.04624e-05	1749	108	32	0.296296	0.0182962	GO:0042127	GO:BP	regulation of cell population proliferation	17906	11673	GO:0008283, GO:0050794	3	immune : B/plasma cells	regulation of cell population proliferation
query_1	1	1.29479e-05	498	108	17	0.157407	0.0341365	GO:0042119	GO:BP	neutrophil activation	17906	11667	GO:0036230	3	immune : B/plasma cells	neutrophil activation
query_1	1	1.29479e-05	498	108	17	0.157407	0.0341365	GO:0002446	GO:BP	neutrophil mediated immunity	17906	1117	GO:0002444	3	immune : B/plasma cells	neutrophil mediated immunity
query_1	1	1.59234e-05	505	108	17	0.157407	0.0336634	GO:0036230	GO:BP	granulocyte activation	17906	11052	GO:0002274	3	immune : B/plasma cells	granulocyte activation
query_1	1	1.62588e-05	1781	108	32	0.296296	0.0179674	GO:0051674	GO:BP	localization of cell	17906	16365	GO:0051179	3	immune : B/plasma cells	localization of cell
query_1	1	1.62588e-05	1781	108	32	0.296296	0.0179674	GO:0048870	GO:BP	cell motility	17906	15460	GO:0006928, GO:0040011, GO:0051674	3	immune : B/plasma cells	cell motility
query_1	1	1.83631e-05	178	108	11	0.101852	0.0617978	GO:0006956	GO:BP	complement activation	17906	2933	GO:0002252, GO:0002253, GO:0006959	3	immune : B/plasma cells	complement activation
query_1	1	2.19832e-05	227	108	12	0.111111	0.0528634	GO:0016064	GO:BP	immunoglobulin mediated immune response	17906	5725	GO:0019724	3	immune : B/plasma cells	immunoglobulin mediated immune response
query_1	1	2.28095e-05	657	108	19	0.175926	0.0289193	GO:0002274	GO:BP	myeloid leukocyte activation	17906	945	GO:0045321	3	immune : B/plasma cells	myeloid leukocyte activation
query_1	1	2.37333e-05	6481	108	68	0.62963	0.0104922	GO:0016043	GO:BP	cellular component organization	17906	5706	GO:0009987, GO:0071840	3	immune : B/plasma cells	cellular component organization
query_1	1	2.49673e-05	892	108	22	0.203704	0.0246637	GO:0050778	GO:BP	positive regulation of immune response	17906	15647	GO:0002684, GO:0006955, GO:0048584, GO:0050776	3	immune : B/plasma cells	positive regulation of immune response
query_1	1	2.5452e-05	230	108	12	0.111111	0.0521739	GO:0019724	GO:BP	B cell mediated immunity	17906	7001	GO:0002449, GO:0002460	3	immune : B/plasma cells	B cell mediated immunity
query_1	1	2.55102e-05	142	108	10	0.0925926	0.0704225	GO:0006958	GO:BP	complement activation, classical pathway	17906	2935	GO:0002455, GO:0006956	3	immune : B/plasma cells	complement activation, classical pathway
query_1	1	2.67132e-05	231	108	12	0.111111	0.0519481	GO:0019882	GO:BP	antigen processing and presentation	17906	7062	GO:0002376	3	immune : B/plasma cells	antigen processing and presentation
query_1	1	2.93019e-05	5020	108	58	0.537037	0.0115538	GO:0048731	GO:BP	system development	17906	15330	GO:0007275, GO:0048856	3	immune : B/plasma cells	system development
query_1	1	3.25902e-05	342	108	14	0.12963	0.0409357	GO:0030336	GO:BP	negative regulation of cell migration	17906	7890	GO:0016477, GO:0030334, GO:2000146	3	immune : B/plasma cells	negative regulation of cell migration
query_1	1	3.39336e-05	1440	108	28	0.259259	0.0194444	GO:0007155	GO:BP	cell adhesion	17906	3100	GO:0022610	3	immune : B/plasma cells	cell adhesion
query_1	1	3.42885e-05	532	108	17	0.157407	0.0319549	GO:0043299	GO:BP	leukocyte degranulation	17906	12384	GO:0002252, GO:0045055	3	immune : B/plasma cells	leukocyte degranulation
query_1	1	3.7675e-05	1447	108	28	0.259259	0.0193504	GO:0022610	GO:BP	biological adhesion	17906	7672	GO:0008150	3	immune : B/plasma cells	biological adhesion
query_1	1	3.96679e-05	1746	108	31	0.287037	0.0177549	GO:1901700	GO:BP	response to oxygen-containing compound	17906	25180	GO:0042221	3	immune : B/plasma cells	response to oxygen-containing compound
query_1	1	4.50217e-05	542	108	17	0.157407	0.0313653	GO:0002275	GO:BP	myeloid cell activation involved in immune response	17906	946	GO:0002274, GO:0002366	3	immune : B/plasma cells	myeloid cell activation involved in immune response
query_1	1	4.51514e-05	351	108	14	0.12963	0.039886	GO:0051251	GO:BP	positive regulation of lymphocyte activation	17906	16041	GO:0002696, GO:0046649, GO:0051249	3	immune : B/plasma cells	positive regulation of lymphocyte activation
query_1	1	5.77973e-05	358	108	14	0.12963	0.0391061	GO:2000146	GO:BP	negative regulation of cell motility	17906	29648	GO:0040013, GO:0048870, GO:0051271, GO:2000145	3	immune : B/plasma cells	negative regulation of cell motility
query_1	1	5.90209e-05	155	108	10	0.0925926	0.0645161	GO:0002455	GO:BP	humoral immune response mediated by circulating immunoglobulin	17906	1126	GO:0006959, GO:0016064	3	immune : B/plasma cells	humoral immune response mediated by circulating im...
query_1	1	6.65831e-05	2210	108	35	0.324074	0.0158371	GO:2000026	GO:BP	regulation of multicellular organismal development	17906	29528	GO:0007275, GO:0050793, GO:0051239	3	immune : B/plasma cells	regulation of multicellular organismal development
query_1	1	7.50881e-05	708	108	19	0.175926	0.0268362	GO:0002263	GO:BP	cell activation involved in immune response	17906	934	GO:0001775, GO:0002252, GO:0006955	3	immune : B/plasma cells	cell activation involved in immune response
query_1	1	8.68811e-05	6667	108	68	0.62963	0.0101995	GO:0071840	GO:BP	cellular component organization or biogenesis	17906	20120	GO:0008150	3	immune : B/plasma cells	cellular component organization or biogenesis
query_1	1	9.12895e-05	5605	108	61	0.564815	0.0108831	GO:0048522	GO:BP	positive regulation of cellular process	17906	15143	GO:0009987, GO:0048518, GO:0050794	3	immune : B/plasma cells	positive regulation of cellular process
query_1	1	9.287e-05	1225	108	25	0.231481	0.0204082	GO:0034097	GO:BP	response to cytokine	17906	9754	GO:0010033	3	immune : B/plasma cells	response to cytokine
query_1	1	0.000100033	721	108	19	0.175926	0.0263523	GO:0002253	GO:BP	activation of immune response	17906	924	GO:0002376, GO:0050778	3	immune : B/plasma cells	activation of immune response
query_1	1	0.000100033	721	108	19	0.175926	0.0263523	GO:0030155	GO:BP	regulation of cell adhesion	17906	7791	GO:0007155, GO:0050789	3	immune : B/plasma cells	regulation of cell adhesion
query_1	1	0.000106943	1143	108	24	0.222222	0.0209974	GO:0035295	GO:BP	tube development	17906	10378	GO:0007275, GO:0048856	3	immune : B/plasma cells	tube development
query_1	1	0.00011503	319	108	13	0.12037	0.0407524	GO:0006898	GO:BP	receptor-mediated endocytosis	17906	2885	GO:0006897	3	immune : B/plasma cells	receptor-mediated endocytosis
query_1	1	0.000167011	173	108	10	0.0925926	0.0578035	GO:0002478	GO:BP	antigen processing and presentation of exogenous peptide antigen	17906	1149	GO:0019884, GO:0048002	3	immune : B/plasma cells	antigen processing and presentation of exogenous p...
query_1	1	0.000177849	392	108	14	0.12963	0.0357143	GO:0051271	GO:BP	negative regulation of cellular component movement	17906	16055	GO:0006928, GO:0048523, GO:0051270	3	immune : B/plasma cells	negative regulation of cellular component movement
query_1	1	0.000195379	6630	108	67	0.62037	0.0101056	GO:0032502	GO:BP	developmental process	17906	8889	GO:0008150	3	immune : B/plasma cells	developmental process
query_1	1	0.000201462	396	108	14	0.12963	0.0353535	GO:0002696	GO:BP	positive regulation of leukocyte activation	17906	1366	GO:0002684, GO:0002694, GO:0045321, GO:0050867	3	immune : B/plasma cells	positive regulation of leukocyte activation
query_1	1	0.000205315	1093	108	23	0.212963	0.021043	GO:0042493	GO:BP	response to drug	17906	11945	GO:0042221	3	immune : B/plasma cells	response to drug
query_1	1	0.000218116	2779	108	39	0.361111	0.0140338	GO:0050793	GO:BP	regulation of developmental process	17906	15656	GO:0032502, GO:0050789	3	immune : B/plasma cells	regulation of developmental process
query_1	1	0.000231964	535	108	16	0.148148	0.0299065	GO:0001501	GO:BP	skeletal system development	17906	438	GO:0048731	3	immune : B/plasma cells	skeletal system development
query_1	1	0.000241679	1194	108	24	0.222222	0.0201005	GO:0072359	GO:BP	circulatory system development	17906	20581	GO:0048731	3	immune : B/plasma cells	circulatory system development
query_1	1	0.000242315	180	108	10	0.0925926	0.0555556	GO:0019884	GO:BP	antigen processing and presentation of exogenous antigen	17906	7064	GO:0019882	3	immune : B/plasma cells	antigen processing and presentation of exogenous antigen
query_1	1	0.000257372	404	108	14	0.12963	0.0346535	GO:0040013	GO:BP	negative regulation of locomotion	17906	11572	GO:0040011, GO:0040012, GO:0048519	3	immune : B/plasma cells	negative regulation of locomotion
query_1	1	0.000259516	5604	108	60	0.555556	0.0107066	GO:0007275	GO:BP	multicellular organism development	17906	3211	GO:0032501, GO:0048856	3	immune : B/plasma cells	multicellular organism development
query_1	1	0.000281493	2118	108	33	0.305556	0.0155807	GO:0009888	GO:BP	tissue development	17906	4259	GO:0048856	3	immune : B/plasma cells	tissue development
query_1	1	0.000284421	2010	108	32	0.296296	0.0159204	GO:0040011	GO:BP	locomotion	17906	11570	GO:0008150	3	immune : B/plasma cells	locomotion
query_1	1	0.0003174	411	108	14	0.12963	0.0340633	GO:0050867	GO:BP	positive regulation of cell activation	17906	15718	GO:0001775, GO:0048522, GO:0050865	3	immune : B/plasma cells	positive regulation of cell activation
query_1	1	0.00034465	1709	108	29	0.268519	0.016969	GO:0046903	GO:BP	secretion	17906	14733	GO:0006810	3	immune : B/plasma cells	secretion
query_1	1	0.000362234	2252	108	34	0.314815	0.0150977	GO:0006928	GO:BP	movement of cell or subcellular component	17906	2910	GO:0009987	3	immune : B/plasma cells	movement of cell or subcellular component
query_1	1	0.000366613	704	108	18	0.166667	0.0255682	GO:0002366	GO:BP	leukocyte activation involved in immune response	17906	1037	GO:0002263, GO:0045321	3	immune : B/plasma cells	leukocyte activation involved in immune response
query_1	1	0.000442238	192	108	10	0.0925926	0.0520833	GO:0048002	GO:BP	antigen processing and presentation of peptide antigen	17906	14775	GO:0019882	3	immune : B/plasma cells	antigen processing and presentation of peptide antigen
query_1	1	0.000503732	24	108	5	0.0462963	0.208333	GO:0019883	GO:BP	antigen processing and presentation of endogenous antigen	17906	7063	GO:0019882	3	immune : B/plasma cells	antigen processing and presentation of endogenous antigen
query_1	1	0.000510906	363	108	13	0.12037	0.0358127	GO:0006959	GO:BP	humoral immune response	17906	2936	GO:0006955	3	immune : B/plasma cells	humoral immune response
query_1	1	0.000592486	110	108	8	0.0740741	0.0727273	GO:0030449	GO:BP	regulation of complement activation	17906	7926	GO:0002697, GO:0002920, GO:0006956	3	immune : B/plasma cells	regulation of complement activation
query_1	1	0.000713879	11	108	4	0.037037	0.363636	GO:0098883	GO:BP	synapse pruning	17906	22610	GO:0022411, GO:0050808	3	immune : B/plasma cells	synapse pruning
query_1	1	0.000729056	113	108	8	0.0740741	0.0707965	GO:0032963	GO:BP	collagen metabolic process	17906	9238	GO:0008152	3	immune : B/plasma cells	collagen metabolic process
query_1	1	0.000759749	1567	108	27	0.25	0.0172304	GO:0032940	GO:BP	secretion by cell	17906	9217	GO:0046903, GO:0140352	3	immune : B/plasma cells	secretion by cell
query_1	1	0.000769404	1085	108	22	0.203704	0.0202765	GO:0010243	GO:BP	response to organonitrogen compound	17906	4548	GO:0010033, GO:1901698	3	immune : B/plasma cells	response to organonitrogen compound
query_1	1	0.000974188	451	108	14	0.12963	0.0310421	GO:0002697	GO:BP	regulation of immune effector process	17906	1367	GO:0002252, GO:0002682	3	immune : B/plasma cells	regulation of immune effector process
query_1	1	0.000991911	2820	108	38	0.351852	0.0134752	GO:0009653	GO:BP	anatomical structure morphogenesis	17906	4066	GO:0032502, GO:0048856	3	immune : B/plasma cells	anatomical structure morphogenesis
query_1	1	0.00110415	601	108	16	0.148148	0.0266223	GO:0001525	GO:BP	angiogenesis	17906	452	GO:0048514, GO:0048646	3	immune : B/plasma cells	angiogenesis
query_1	1	0.00139411	1616	108	27	0.25	0.0167079	GO:0140352	GO:BP	export from cell	17906	23436	GO:0006810, GO:0009987	3	immune : B/plasma cells	export from cell
query_1	1	0.00152668	1130	108	22	0.203704	0.019469	GO:0071345	GO:BP	cellular response to cytokine stimulus	17906	19733	GO:0034097, GO:0071310	3	immune : B/plasma cells	cellular response to cytokine stimulus
query_1	1	0.00167499	87	108	7	0.0648148	0.0804598	GO:0060333	GO:BP	interferon-gamma-mediated signaling pathway	17906	17462	GO:0019221, GO:0071346	3	immune : B/plasma cells	interferon-gamma-mediated signaling pathway
query_1	1	0.00182259	224	108	10	0.0925926	0.0446429	GO:0060348	GO:BP	bone development	17906	17476	GO:0001501, GO:0048513	3	immune : B/plasma cells	bone development
query_1	1	0.0018727	1853	108	29	0.268519	0.0156503	GO:0051240	GO:BP	positive regulation of multicellular organismal process	17906	16033	GO:0032501, GO:0048518, GO:0051239	3	immune : B/plasma cells	positive regulation of multicellular organismal process
query_1	1	0.00195373	11940	108	94	0.87037	0.0078727	GO:0050789	GO:BP	regulation of biological process	17906	15653	GO:0008150, GO:0065007	3	immune : B/plasma cells	regulation of biological process
query_1	1	0.0020056	129	108	8	0.0740741	0.0620155	GO:0002920	GO:BP	regulation of humoral immune response	17906	1590	GO:0006959, GO:0050776	3	immune : B/plasma cells	regulation of humoral immune response
query_1	1	0.00214974	1758	108	28	0.259259	0.0159272	GO:0009719	GO:BP	response to endogenous stimulus	17906	4112	GO:0050896	3	immune : B/plasma cells	response to endogenous stimulus
query_1	1	0.00222539	12628	108	97	0.898148	0.00768134	GO:0065007	GO:BP	biological regulation	17906	18953	GO:0008150	3	immune : B/plasma cells	biological regulation
query_1	1	0.00230452	799	108	18	0.166667	0.0225282	GO:0019221	GO:BP	cytokine-mediated signaling pathway	17906	6540	GO:0007166, GO:0071345	3	immune : B/plasma cells	cytokine-mediated signaling pathway
query_1	1	0.00256945	1072	108	21	0.194444	0.0195896	GO:0051093	GO:BP	negative regulation of developmental process	17906	15905	GO:0032502, GO:0048519, GO:0050793	3	immune : B/plasma cells	negative regulation of developmental process
query_1	1	0.00257221	641	108	16	0.148148	0.024961	GO:0050865	GO:BP	regulation of cell activation	17906	15716	GO:0001775, GO:0050794	3	immune : B/plasma cells	regulation of cell activation
query_1	1	0.00261456	6105	108	61	0.564815	0.00999181	GO:0048856	GO:BP	anatomical structure development	17906	15447	GO:0032502	3	immune : B/plasma cells	anatomical structure development
query_1	1	0.00264751	1168	108	22	0.203704	0.0188356	GO:1901698	GO:BP	response to nitrogen compound	17906	25178	GO:0042221	3	immune : B/plasma cells	response to nitrogen compound
query_1	1	0.00268629	354	108	12	0.111111	0.0338983	GO:0001101	GO:BP	response to acid chemical	17906	365	GO:0042221	3	immune : B/plasma cells	response to acid chemical
query_1	1	0.00314947	498	108	14	0.12963	0.0281124	GO:0050900	GO:BP	leukocyte migration	17906	15745	GO:0002376, GO:0016477	3	immune : B/plasma cells	leukocyte migration
query_1	1	0.0032939	6296	108	62	0.574074	0.00984752	GO:0007165	GO:BP	signal transduction	17906	3110	GO:0007154, GO:0009987, GO:0023052, GO:0050794, GO:0051716	3	immune : B/plasma cells	signal transduction
query_1	1	0.00329834	575	108	15	0.138889	0.026087	GO:0010035	GO:BP	response to inorganic substance	17906	4360	GO:0042221	3	immune : B/plasma cells	response to inorganic substance
query_1	1	0.00355181	1189	108	22	0.203704	0.0185029	GO:0044092	GO:BP	negative regulation of molecular function	17906	12795	GO:0065009	3	immune : B/plasma cells	negative regulation of molecular function
query_1	1	0.00406475	509	108	14	0.12963	0.0275049	GO:0051249	GO:BP	regulation of lymphocyte activation	17906	16039	GO:0002694, GO:0046649	3	immune : B/plasma cells	regulation of lymphocyte activation
query_1	1	0.00420196	4996	108	53	0.490741	0.0106085	GO:0048523	GO:BP	negative regulation of cellular process	17906	15144	GO:0009987, GO:0048519, GO:0050794	3	immune : B/plasma cells	negative regulation of cellular process
query_1	1	0.00466208	754	108	17	0.157407	0.0225464	GO:0046649	GO:BP	lymphocyte activation	17906	14557	GO:0045321	3	immune : B/plasma cells	lymphocyte activation
query_1	1	0.00474901	374	108	12	0.111111	0.0320856	GO:0006909	GO:BP	phagocytosis	17906	2893	GO:0016192	3	immune : B/plasma cells	phagocytosis
query_1	1	0.00500215	2285	108	32	0.296296	0.0140044	GO:0008219	GO:BP	cell death	17906	3605	GO:0009987	3	immune : B/plasma cells	cell death
query_1	1	0.00500687	17	108	4	0.037037	0.235294	GO:0002483	GO:BP	antigen processing and presentation of endogenous peptide antigen	17906	1154	GO:0019883, GO:0048002	3	immune : B/plasma cells	antigen processing and presentation of endogenous ...
query_1	1	0.0052504	1731	108	27	0.25	0.0155979	GO:0048585	GO:BP	negative regulation of response to stimulus	17906	15196	GO:0048519, GO:0048583, GO:0050896	3	immune : B/plasma cells	negative regulation of response to stimulus
query_1	1	0.00608289	200	108	9	0.0833333	0.045	GO:0034341	GO:BP	response to interferon-gamma	17906	9939	GO:0034097, GO:0045087	3	immune : B/plasma cells	response to interferon-gamma
query_1	1	0.00640754	18	108	4	0.037037	0.222222	GO:0032930	GO:BP	positive regulation of superoxide anion generation	17906	9212	GO:0032928, GO:0042554, GO:2000379	3	immune : B/plasma cells	positive regulation of superoxide anion generation
query_1	1	0.00696104	1757	108	27	0.25	0.0153671	GO:0010941	GO:BP	regulation of cell death	17906	5115	GO:0008219, GO:0050794	3	immune : B/plasma cells	regulation of cell death
query_1	1	0.00734039	780	108	17	0.157407	0.0217949	GO:0006954	GO:BP	inflammatory response	17906	2931	GO:0006952	3	immune : B/plasma cells	inflammatory response
query_1	1	0.00786818	5681	108	57	0.527778	0.0100334	GO:0048519	GO:BP	negative regulation of biological process	17906	15140	GO:0008150, GO:0050789	3	immune : B/plasma cells	negative regulation of biological process
query_1	1	0.00796206	264	108	10	0.0925926	0.0378788	GO:0010466	GO:BP	negative regulation of peptidase activity	17906	4699	GO:0045861, GO:0051346, GO:0052547	3	immune : B/plasma cells	negative regulation of peptidase activity
query_1	1	0.00806125	465	108	13	0.12037	0.027957	GO:0051346	GO:BP	negative regulation of hydrolase activity	17906	16121	GO:0043086, GO:0051336	3	immune : B/plasma cells	negative regulation of hydrolase activity
query_1	1	0.00814627	2942	108	37	0.342593	0.0125765	GO:0032879	GO:BP	regulation of localization	17906	9166	GO:0050789, GO:0051179	3	immune : B/plasma cells	regulation of localization
query_1	1	0.00827694	702	108	16	0.148148	0.022792	GO:0009611	GO:BP	response to wounding	17906	4028	GO:0006950	3	immune : B/plasma cells	response to wounding
query_1	1	0.00849258	1457	108	24	0.222222	0.0164722	GO:0051094	GO:BP	positive regulation of developmental process	17906	15906	GO:0032502, GO:0048518, GO:0050793	3	immune : B/plasma cells	positive regulation of developmental process
query_1	1	0.00859661	329	108	11	0.101852	0.0334347	GO:0007568	GO:BP	aging	17906	3476	GO:0032502	3	immune : B/plasma cells	aging
query_1	1	0.00862927	6772	108	64	0.592593	0.00945068	GO:0023052	GO:BP	signaling	17906	7722	GO:0008150	3	immune : B/plasma cells	signaling
query_1	1	0.00869684	969	108	19	0.175926	0.0196078	GO:0008284	GO:BP	positive regulation of cell population proliferation	17906	3613	GO:0008283, GO:0042127, GO:0048522	3	immune : B/plasma cells	positive regulation of cell population proliferation
query_1	1	0.00999906	6798	108	64	0.592593	0.00941453	GO:0007154	GO:BP	cell communication	17906	3099	GO:0009987	3	immune : B/plasma cells	cell communication
query_1	1	0.0107371	75	108	6	0.0555556	0.08	GO:0002479	GO:BP	antigen processing and presentation of exogenous peptide antigen via MHC class I, TAP-dependent	17906	1150	GO:0042590	3	immune : B/plasma cells	antigen processing and presentation of exogenous p...
query_1	1	0.0113823	216	108	9	0.0833333	0.0416667	GO:0010810	GO:BP	regulation of cell-substrate adhesion	17906	4997	GO:0030155, GO:0031589	3	immune : B/plasma cells	regulation of cell-substrate adhesion
query_1	1	0.0113823	216	108	9	0.0833333	0.0416667	GO:0051216	GO:BP	cartilage development	17906	16013	GO:0001501, GO:0048513, GO:0061448	3	immune : B/plasma cells	cartilage development
query_1	1	0.0123589	21	108	4	0.037037	0.190476	GO:0032928	GO:BP	regulation of superoxide anion generation	17906	9210	GO:0042554, GO:0090322	3	immune : B/plasma cells	regulation of superoxide anion generation
query_1	1	0.013788	167	108	8	0.0740741	0.0479042	GO:0031960	GO:BP	response to corticosteroid	17906	8554	GO:0048545	3	immune : B/plasma cells	response to corticosteroid
query_1	1	0.0141407	4335	108	47	0.435185	0.010842	GO:0030154	GO:BP	cell differentiation	17906	7790	GO:0048869	3	immune : B/plasma cells	cell differentiation
query_1	1	0.0145355	79	108	6	0.0555556	0.0759494	GO:0042590	GO:BP	antigen processing and presentation of exogenous peptide antigen via MHC class I	17906	11980	GO:0002474, GO:0002478	3	immune : B/plasma cells	antigen processing and presentation of exogenous p...
query_1	1	0.016216	1206	108	21	0.194444	0.0174129	GO:0048646	GO:BP	anatomical structure formation involved in morphogenesis	17906	15246	GO:0009653, GO:0032502	3	immune : B/plasma cells	anatomical structure formation involved in morphogenesis
query_1	1	0.0162402	422	108	12	0.111111	0.028436	GO:0045785	GO:BP	positive regulation of cell adhesion	17906	13801	GO:0007155, GO:0030155, GO:0048518	3	immune : B/plasma cells	positive regulation of cell adhesion
query_1	1	0.0176463	355	108	11	0.101852	0.0309859	GO:0031589	GO:BP	cell-substrate adhesion	17906	8470	GO:0007155	3	immune : B/plasma cells	cell-substrate adhesion
query_1	1	0.0177363	834	108	17	0.157407	0.0203837	GO:0043086	GO:BP	negative regulation of catalytic activity	17906	12286	GO:0044092, GO:0050790	3	immune : B/plasma cells	negative regulation of catalytic activity
query_1	1	0.0179774	124	108	7	0.0648148	0.0564516	GO:0003014	GO:BP	renal system process	17906	1626	GO:0003008	3	immune : B/plasma cells	renal system process
query_1	1	0.0180882	48	108	5	0.0462963	0.104167	GO:0043277	GO:BP	apoptotic cell clearance	17906	12373	GO:0006909	3	immune : B/plasma cells	apoptotic cell clearance
query_1	1	0.0185857	837	108	17	0.157407	0.0203106	GO:0001816	GO:BP	cytokine production	17906	601	GO:0032501	3	immune : B/plasma cells	cytokine production
query_1	1	0.0191493	665	108	15	0.138889	0.0225564	GO:0006897	GO:BP	endocytosis	17906	2884	GO:0016192, GO:0098657	3	immune : B/plasma cells	endocytosis
query_1	1	0.0203733	4531	108	48	0.444444	0.0105937	GO:0048869	GO:BP	cellular developmental process	17906	15459	GO:0009987, GO:0032502	3	immune : B/plasma cells	cellular developmental process
query_1	1	0.0216387	24	108	4	0.037037	0.166667	GO:0003094	GO:BP	glomerular filtration	17906	1705	GO:0097205	3	immune : B/plasma cells	glomerular filtration
query_1	1	0.0217397	363	108	11	0.101852	0.030303	GO:0045861	GO:BP	negative regulation of proteolysis	17906	13867	GO:0006508, GO:0030162, GO:0032269	3	immune : B/plasma cells	negative regulation of proteolysis
query_1	1	0.0238417	180	108	8	0.0740741	0.0444444	GO:0071346	GO:BP	cellular response to interferon-gamma	17906	19734	GO:0034341, GO:0071345	3	immune : B/plasma cells	cellular response to interferon-gamma
query_1	1	0.0239017	764	108	16	0.148148	0.0209424	GO:0001817	GO:BP	regulation of cytokine production	17906	602	GO:0001816, GO:0051239	3	immune : B/plasma cells	regulation of cytokine production
query_1	1	0.0244654	7772	108	69	0.638889	0.00887802	GO:0051716	GO:BP	cellular response to stimulus	17906	16399	GO:0009987, GO:0050896	3	immune : B/plasma cells	cellular response to stimulus
query_1	1	0.0255789	598	108	14	0.12963	0.0234114	GO:0002694	GO:BP	regulation of leukocyte activation	17906	1364	GO:0002682, GO:0045321, GO:0050865	3	immune : B/plasma cells	regulation of leukocyte activation
query_1	1	0.025641	25	108	4	0.037037	0.16	GO:0097205	GO:BP	renal filtration	17906	22168	GO:0003014	3	immune : B/plasma cells	renal filtration
query_1	1	0.0259756	370	108	11	0.101852	0.0297297	GO:0010038	GO:BP	response to metal ion	17906	4363	GO:0010035	3	immune : B/plasma cells	response to metal ion
query_1	1	0.0266915	4156	108	45	0.416667	0.0108277	GO:0065008	GO:BP	regulation of biological quality	17906	18954	GO:0065007	3	immune : B/plasma cells	regulation of biological quality
query_1	1	0.0274576	2006	108	28	0.259259	0.0139581	GO:0006915	GO:BP	apoptotic process	17906	2899	GO:0012501	3	immune : B/plasma cells	apoptotic process
query_1	1	0.028325	242	108	9	0.0833333	0.0371901	GO:0009743	GO:BP	response to carbohydrate	17906	4136	GO:0010033, GO:1901700	3	immune : B/plasma cells	response to carbohydrate
query_1	1	0.0360877	2152	108	29	0.268519	0.0134758	GO:0012501	GO:BP	programmed cell death	17906	5170	GO:0008219	3	immune : B/plasma cells	programmed cell death
query_1	1	0.0394705	193	108	8	0.0740741	0.0414508	GO:0050864	GO:BP	regulation of B cell activation	17906	15715	GO:0042113, GO:0051249	3	immune : B/plasma cells	regulation of B cell activation
query_1	1	0.0402699	253	108	9	0.0833333	0.0355731	GO:0010951	GO:BP	negative regulation of endopeptidase activity	17906	5123	GO:0010466, GO:0052548	3	immune : B/plasma cells	negative regulation of endopeptidase activity
query_1	1	0.0448052	322	108	10	0.0925926	0.0310559	GO:0042113	GO:BP	B cell activation	17906	11663	GO:0046649	3	immune : B/plasma cells	B cell activation
query_1	1	0.0463146	2541	108	32	0.296296	0.0125935	GO:0051128	GO:BP	regulation of cellular component organization	17906	15933	GO:0016043, GO:0050794	3	immune : B/plasma cells	regulation of cellular component organization
query_1	1	0.0473351	97	108	6	0.0555556	0.0618557	GO:0002474	GO:BP	antigen processing and presentation of peptide antigen via MHC class I	17906	1145	GO:0048002	3	immune : B/plasma cells	antigen processing and presentation of peptide ant...
query_1	1	3.27598e-38	3235	145	100	0.689655	0.0309119	GO:0002376	GO:BP	immune system process	17906	1047	GO:0008150	4	immune : APC, macrophages	immune system process
query_1	1	8.74823e-36	2294	145	85	0.586207	0.0370532	GO:0006955	GO:BP	immune response	17906	2932	GO:0002376, GO:0050896	4	immune : APC, macrophages	immune response
query_1	1	6.15571e-29	1783	145	70	0.482759	0.0392597	GO:0006952	GO:BP	defense response	17906	2929	GO:0006950	4	immune : APC, macrophages	defense response
query_1	1	7.29436e-29	1225	145	60	0.413793	0.0489796	GO:0034097	GO:BP	response to cytokine	17906	9754	GO:0010033	4	immune : APC, macrophages	response to cytokine
query_1	1	1.57033e-28	1688	145	68	0.468966	0.0402844	GO:0002682	GO:BP	regulation of immune system process	17906	1352	GO:0002376, GO:0050789	4	immune : APC, macrophages	regulation of immune system process
query_1	1	2.16872e-28	1465	145	64	0.441379	0.043686	GO:0001775	GO:BP	cell activation	17906	568	GO:0009987	4	immune : APC, macrophages	cell activation
query_1	1	9.65981e-27	1130	145	56	0.386207	0.0495575	GO:0071345	GO:BP	cellular response to cytokine stimulus	17906	19733	GO:0034097, GO:0071310	4	immune : APC, macrophages	cellular response to cytokine stimulus
query_1	1	5.096e-26	1551	145	63	0.434483	0.040619	GO:0051707	GO:BP	response to other organism	17906	16391	GO:0043207, GO:0051704	4	immune : APC, macrophages	response to other organism
query_1	1	5.48188e-26	1553	145	63	0.434483	0.0405666	GO:0043207	GO:BP	response to external biotic stimulus	17906	12351	GO:0009605, GO:0009607	4	immune : APC, macrophages	response to external biotic stimulus
query_1	1	1.61722e-25	1583	145	63	0.434483	0.0397979	GO:0009607	GO:BP	response to biotic stimulus	17906	4024	GO:0050896	4	immune : APC, macrophages	response to biotic stimulus
query_1	1	1.74321e-24	1305	145	57	0.393103	0.0436782	GO:0045321	GO:BP	leukocyte activation	17906	13412	GO:0001775, GO:0002376	4	immune : APC, macrophages	leukocyte activation
query_1	1	3.13748e-24	1212	145	55	0.37931	0.0453795	GO:0098542	GO:BP	defense response to other organism	17906	22455	GO:0006952, GO:0051707	4	immune : APC, macrophages	defense response to other organism
query_1	1	5.81096e-24	1281	145	56	0.386207	0.0437158	GO:0002252	GO:BP	immune effector process	17906	923	GO:0002376	4	immune : APC, macrophages	immune effector process
query_1	1	9.9111e-23	799	145	45	0.310345	0.0563204	GO:0019221	GO:BP	cytokine-mediated signaling pathway	17906	6540	GO:0007166, GO:0071345	4	immune : APC, macrophages	cytokine-mediated signaling pathway
query_1	1	2.55335e-21	1010	145	48	0.331034	0.0475248	GO:0045087	GO:BP	innate immune response	17906	13312	GO:0006955, GO:0098542	4	immune : APC, macrophages	innate immune response
query_1	1	2.90647e-21	1116	145	50	0.344828	0.0448029	GO:0050776	GO:BP	regulation of immune response	17906	15645	GO:0002682, GO:0006955, GO:0048583	4	immune : APC, macrophages	regulation of immune response
query_1	1	1.11908e-20	2813	145	75	0.517241	0.0266619	GO:0071310	GO:BP	cellular response to organic substance	17906	19700	GO:0010033, GO:0070887	4	immune : APC, macrophages	cellular response to organic substance
query_1	1	2.02444e-20	3421	145	82	0.565517	0.0239696	GO:0010033	GO:BP	response to organic substance	17906	4358	GO:0042221	4	immune : APC, macrophages	response to organic substance
query_1	1	1.24729e-19	2923	145	75	0.517241	0.0256586	GO:0009605	GO:BP	response to external stimulus	17906	4022	GO:0050896	4	immune : APC, macrophages	response to external stimulus
query_1	1	2.47577e-19	180	145	24	0.165517	0.133333	GO:0071346	GO:BP	cellular response to interferon-gamma	17906	19734	GO:0034341, GO:0071345	4	immune : APC, macrophages	cellular response to interferon-gamma
query_1	1	5.75637e-19	3418	145	80	0.551724	0.0234055	GO:0070887	GO:BP	cellular response to chemical stimulus	17906	19465	GO:0042221, GO:0051716	4	immune : APC, macrophages	cellular response to chemical stimulus
query_1	1	3.2177e-18	200	145	24	0.165517	0.12	GO:0034341	GO:BP	response to interferon-gamma	17906	9939	GO:0034097, GO:0045087	4	immune : APC, macrophages	response to interferon-gamma
query_1	1	3.96467e-18	1199	145	48	0.331034	0.0400334	GO:0002684	GO:BP	positive regulation of immune system process	17906	1354	GO:0002376, GO:0002682, GO:0048518	4	immune : APC, macrophages	positive regulation of immune system process
query_1	1	5.79391e-18	231	145	25	0.172414	0.108225	GO:0019882	GO:BP	antigen processing and presentation	17906	7062	GO:0002376	4	immune : APC, macrophages	antigen processing and presentation
query_1	1	2.97397e-17	880	145	41	0.282759	0.0465909	GO:0002443	GO:BP	leukocyte mediated immunity	17906	1114	GO:0002252	4	immune : APC, macrophages	leukocyte mediated immunity
query_1	1	7.29321e-17	3072	145	73	0.503448	0.023763	GO:0051704	GO:BP	multi-organism process	17906	16389	GO:0008150	4	immune : APC, macrophages	multi-organism process
query_1	1	4.84407e-16	657	145	35	0.241379	0.0532725	GO:0002274	GO:BP	myeloid leukocyte activation	17906	945	GO:0045321	4	immune : APC, macrophages	myeloid leukocyte activation
query_1	1	1.58696e-15	4147	145	83	0.572414	0.0200145	GO:0006950	GO:BP	response to stress	17906	2928	GO:0050896	4	immune : APC, macrophages	response to stress
query_1	1	8.72731e-15	192	145	21	0.144828	0.109375	GO:0048002	GO:BP	antigen processing and presentation of peptide antigen	17906	14775	GO:0019882	4	immune : APC, macrophages	antigen processing and presentation of peptide antigen
query_1	1	1.31301e-14	505	145	30	0.206897	0.0594059	GO:0036230	GO:BP	granulocyte activation	17906	11052	GO:0002274	4	immune : APC, macrophages	granulocyte activation
query_1	1	1.41245e-14	780	145	36	0.248276	0.0461538	GO:0006954	GO:BP	inflammatory response	17906	2931	GO:0006952	4	immune : APC, macrophages	inflammatory response
query_1	1	1.89215e-14	173	145	20	0.137931	0.115607	GO:0002478	GO:BP	antigen processing and presentation of exogenous peptide antigen	17906	1149	GO:0019884, GO:0048002	4	immune : APC, macrophages	antigen processing and presentation of exogenous p...
query_1	1	2.39569e-14	793	145	36	0.248276	0.0453972	GO:0045055	GO:BP	regulated exocytosis	17906	13280	GO:0006887	4	immune : APC, macrophages	regulated exocytosis
query_1	1	3.49852e-14	704	145	34	0.234483	0.0482955	GO:0002366	GO:BP	leukocyte activation involved in immune response	17906	1037	GO:0002263, GO:0045321	4	immune : APC, macrophages	leukocyte activation involved in immune response
query_1	1	3.61998e-14	907	145	38	0.262069	0.0418964	GO:0006887	GO:BP	exocytosis	17906	2874	GO:0016192, GO:0032940	4	immune : APC, macrophages	exocytosis
query_1	1	4.15619e-14	708	145	34	0.234483	0.0480226	GO:0002263	GO:BP	cell activation involved in immune response	17906	934	GO:0001775, GO:0002252, GO:0006955	4	immune : APC, macrophages	cell activation involved in immune response
query_1	1	4.17928e-14	180	145	20	0.137931	0.111111	GO:0019884	GO:BP	antigen processing and presentation of exogenous antigen	17906	7064	GO:0019882	4	immune : APC, macrophages	antigen processing and presentation of exogenous antigen
query_1	1	5.51657e-14	532	145	30	0.206897	0.056391	GO:0043299	GO:BP	leukocyte degranulation	17906	12384	GO:0002252, GO:0045055	4	immune : APC, macrophages	leukocyte degranulation
query_1	1	8.54771e-14	498	145	29	0.2	0.0582329	GO:0042119	GO:BP	neutrophil activation	17906	11667	GO:0036230	4	immune : APC, macrophages	neutrophil activation
query_1	1	8.60282e-14	677	145	33	0.227586	0.0487445	GO:0002250	GO:BP	adaptive immune response	17906	921	GO:0006955	4	immune : APC, macrophages	adaptive immune response
query_1	1	1.30517e-13	549	145	30	0.206897	0.0546448	GO:0002444	GO:BP	myeloid leukocyte mediated immunity	17906	1115	GO:0002443	4	immune : APC, macrophages	myeloid leukocyte mediated immunity
query_1	1	3.90519e-13	2542	145	61	0.42069	0.0239969	GO:0048584	GO:BP	positive regulation of response to stimulus	17906	15195	GO:0048518, GO:0048583, GO:0050896	4	immune : APC, macrophages	positive regulation of response to stimulus
query_1	1	5.97808e-13	87	145	15	0.103448	0.172414	GO:0060333	GO:BP	interferon-gamma-mediated signaling pathway	17906	17462	GO:0019221, GO:0071346	4	immune : APC, macrophages	interferon-gamma-mediated signaling pathway
query_1	1	8.03502e-13	542	145	29	0.2	0.0535055	GO:0002275	GO:BP	myeloid cell activation involved in immune response	17906	946	GO:0002274, GO:0002366	4	immune : APC, macrophages	myeloid cell activation involved in immune response
query_1	1	1.0762e-12	4897	145	86	0.593103	0.0175618	GO:0042221	GO:BP	response to chemical	17906	11745	GO:0050896	4	immune : APC, macrophages	response to chemical
query_1	1	2.50815e-12	478	145	27	0.186207	0.0564854	GO:0042110	GO:BP	T cell activation	17906	11662	GO:0046649	4	immune : APC, macrophages	T cell activation
query_1	1	2.69609e-12	9455	145	122	0.841379	0.0129032	GO:0050896	GO:BP	response to stimulus	17906	15742	GO:0008150	4	immune : APC, macrophages	response to stimulus
query_1	1	3.40994e-12	484	145	27	0.186207	0.0557851	GO:0043312	GO:BP	neutrophil degranulation	17906	12397	GO:0002283, GO:0002446, GO:0043299	4	immune : APC, macrophages	neutrophil degranulation
query_1	1	3.96941e-12	487	145	27	0.186207	0.0554415	GO:0002283	GO:BP	neutrophil activation involved in immune response	17906	954	GO:0002275, GO:0042119	4	immune : APC, macrophages	neutrophil activation involved in immune response
query_1	1	6.16701e-12	1567	145	46	0.317241	0.0293555	GO:0032940	GO:BP	secretion by cell	17906	9217	GO:0046903, GO:0140352	4	immune : APC, macrophages	secretion by cell
query_1	1	6.8554e-12	1709	145	48	0.331034	0.0280866	GO:0046903	GO:BP	secretion	17906	14733	GO:0006810	4	immune : APC, macrophages	secretion
query_1	1	6.86528e-12	498	145	27	0.186207	0.0542169	GO:0002446	GO:BP	neutrophil mediated immunity	17906	1117	GO:0002444	4	immune : APC, macrophages	neutrophil mediated immunity
query_1	1	1.39445e-11	754	145	32	0.22069	0.0424403	GO:0046649	GO:BP	lymphocyte activation	17906	14557	GO:0045321	4	immune : APC, macrophages	lymphocyte activation
query_1	1	1.94207e-11	1616	145	46	0.317241	0.0284653	GO:0140352	GO:BP	export from cell	17906	23436	GO:0006810, GO:0009987	4	immune : APC, macrophages	export from cell
query_1	1	2.40338e-11	4421	145	79	0.544828	0.0178693	GO:0048583	GO:BP	regulation of response to stimulus	17906	15194	GO:0050789, GO:0050896	4	immune : APC, macrophages	regulation of response to stimulus
query_1	1	3.98793e-11	892	145	34	0.234483	0.0381166	GO:0050778	GO:BP	positive regulation of immune response	17906	15647	GO:0002684, GO:0006955, GO:0048584, GO:0050776	4	immune : APC, macrophages	positive regulation of immune response
query_1	1	4.00501e-11	837	145	33	0.227586	0.0394265	GO:0001816	GO:BP	cytokine production	17906	601	GO:0032501	4	immune : APC, macrophages	cytokine production
query_1	1	5.74119e-11	498	145	26	0.17931	0.0522088	GO:0050900	GO:BP	leukocyte migration	17906	15745	GO:0002376, GO:0016477	4	immune : APC, macrophages	leukocyte migration
query_1	1	1.30686e-10	2146	145	52	0.358621	0.0242311	GO:0016192	GO:BP	vesicle-mediated transport	17906	5803	GO:0006810	4	immune : APC, macrophages	vesicle-mediated transport
query_1	1	1.32162e-10	764	145	31	0.213793	0.0405759	GO:0001817	GO:BP	regulation of cytokine production	17906	602	GO:0001816, GO:0051239	4	immune : APC, macrophages	regulation of cytokine production
query_1	1	3.27557e-10	3197	145	64	0.441379	0.0200188	GO:0007166	GO:BP	cell surface receptor signaling pathway	17906	3111	GO:0007165	4	immune : APC, macrophages	cell surface receptor signaling pathway
query_1	1	1.12739e-09	6366	145	94	0.648276	0.0147659	GO:0048518	GO:BP	positive regulation of biological process	17906	15139	GO:0008150, GO:0050789	4	immune : APC, macrophages	positive regulation of biological process
query_1	1	1.82524e-09	6296	145	93	0.641379	0.0147713	GO:0007165	GO:BP	signal transduction	17906	3110	GO:0007154, GO:0009987, GO:0023052, GO:0050794, GO:0051716	4	immune : APC, macrophages	signal transduction
query_1	1	2.00207e-09	736	145	29	0.2	0.0394022	GO:0009617	GO:BP	response to bacterium	17906	4033	GO:0051707	4	immune : APC, macrophages	response to bacterium
query_1	1	2.11863e-09	356	145	21	0.144828	0.0589888	GO:0007159	GO:BP	leukocyte cell-cell adhesion	17906	3104	GO:0098609	4	immune : APC, macrophages	leukocyte cell-cell adhesion
query_1	1	2.88949e-09	641	145	27	0.186207	0.0421217	GO:0050865	GO:BP	regulation of cell activation	17906	15716	GO:0001775, GO:0050794	4	immune : APC, macrophages	regulation of cell activation
query_1	1	2.96299e-09	322	145	20	0.137931	0.0621118	GO:1903037	GO:BP	regulation of leukocyte cell-cell adhesion	17906	26383	GO:0007159, GO:0022407	4	immune : APC, macrophages	regulation of leukocyte cell-cell adhesion
query_1	1	3.87657e-09	598	145	26	0.17931	0.0434783	GO:0002694	GO:BP	regulation of leukocyte activation	17906	1364	GO:0002682, GO:0045321, GO:0050865	4	immune : APC, macrophages	regulation of leukocyte activation
query_1	1	5.73101e-09	375	145	21	0.144828	0.056	GO:0030198	GO:BP	extracellular matrix organization	17906	7812	GO:0043062	4	immune : APC, macrophages	extracellular matrix organization
query_1	1	6.02931e-09	376	145	21	0.144828	0.0558511	GO:0043062	GO:BP	extracellular structure organization	17906	12275	GO:0016043	4	immune : APC, macrophages	extracellular structure organization
query_1	1	6.52642e-09	1749	145	44	0.303448	0.0251572	GO:0042127	GO:BP	regulation of cell population proliferation	17906	11673	GO:0008283, GO:0050794	4	immune : APC, macrophages	regulation of cell population proliferation
query_1	1	9.04736e-09	1620	145	42	0.289655	0.0259259	GO:0016477	GO:BP	cell migration	17906	5878	GO:0048870	4	immune : APC, macrophages	cell migration
query_1	1	1.20493e-08	1781	145	44	0.303448	0.0247052	GO:0051674	GO:BP	localization of cell	17906	16365	GO:0051179	4	immune : APC, macrophages	localization of cell
query_1	1	1.20493e-08	1781	145	44	0.303448	0.0247052	GO:0048870	GO:BP	cell motility	17906	15460	GO:0006928, GO:0040011, GO:0051674	4	immune : APC, macrophages	cell motility
query_1	1	1.85794e-08	24	145	8	0.0551724	0.333333	GO:0019883	GO:BP	antigen processing and presentation of endogenous antigen	17906	7063	GO:0019882	4	immune : APC, macrophages	antigen processing and presentation of endogenous antigen
query_1	1	1.96222e-08	492	145	23	0.158621	0.046748	GO:0002683	GO:BP	negative regulation of immune system process	17906	1353	GO:0002376, GO:0002682, GO:0048519	4	immune : APC, macrophages	negative regulation of immune system process
query_1	1	2.09522e-08	6772	145	95	0.655172	0.0140284	GO:0023052	GO:BP	signaling	17906	7722	GO:0008150	4	immune : APC, macrophages	signaling
query_1	1	2.69621e-08	6798	145	95	0.655172	0.0139747	GO:0007154	GO:BP	cell communication	17906	3099	GO:0009987	4	immune : APC, macrophages	cell communication
query_1	1	3.24275e-08	96	145	12	0.0827586	0.125	GO:0019886	GO:BP	antigen processing and presentation of exogenous peptide antigen via MHC class II	17906	7066	GO:0002478, GO:0002495	4	immune : APC, macrophages	antigen processing and presentation of exogenous p...
query_1	1	3.73034e-08	3356	145	62	0.427586	0.0184744	GO:0051239	GO:BP	regulation of multicellular organismal process	17906	16032	GO:0032501, GO:0050789	4	immune : APC, macrophages	regulation of multicellular organismal process
query_1	1	4.35081e-08	721	145	27	0.186207	0.037448	GO:0002253	GO:BP	activation of immune response	17906	924	GO:0002376, GO:0050778	4	immune : APC, macrophages	activation of immune response
query_1	1	5.15375e-08	219	145	16	0.110345	0.0730594	GO:0050670	GO:BP	regulation of lymphocyte proliferation	17906	15558	GO:0032944, GO:0046651, GO:0051249	4	immune : APC, macrophages	regulation of lymphocyte proliferation
query_1	1	5.30468e-08	100	145	12	0.0827586	0.12	GO:0002495	GO:BP	antigen processing and presentation of peptide antigen via MHC class II	17906	1166	GO:0002504, GO:0048002	4	immune : APC, macrophages	antigen processing and presentation of peptide ant...
query_1	1	5.91026e-08	221	145	16	0.110345	0.0723982	GO:0032944	GO:BP	regulation of mononuclear cell proliferation	17906	9220	GO:0032943, GO:0070663	4	immune : APC, macrophages	regulation of mononuclear cell proliferation
query_1	1	6.64244e-08	17	145	7	0.0482759	0.411765	GO:0002483	GO:BP	antigen processing and presentation of endogenous peptide antigen	17906	1154	GO:0019883, GO:0048002	4	immune : APC, macrophages	antigen processing and presentation of endogenous ...
query_1	1	6.7292e-08	102	145	12	0.0827586	0.117647	GO:0002504	GO:BP	antigen processing and presentation of peptide or polysaccharide antigen via MHC class II	17906	1175	GO:0019882	4	immune : APC, macrophages	antigen processing and presentation of peptide or ...
query_1	1	7.66103e-08	2038	145	46	0.317241	0.0225711	GO:0008283	GO:BP	cell population proliferation	17906	3612	GO:0008150	4	immune : APC, macrophages	cell population proliferation
query_1	1	7.87469e-08	7772	145	102	0.703448	0.013124	GO:0051716	GO:BP	cellular response to stimulus	17906	16399	GO:0009987, GO:0050896	4	immune : APC, macrophages	cellular response to stimulus
query_1	1	1.00624e-07	1746	145	42	0.289655	0.024055	GO:1901700	GO:BP	response to oxygen-containing compound	17906	25180	GO:0042221	4	immune : APC, macrophages	response to oxygen-containing compound
query_1	1	1.07617e-07	230	145	16	0.110345	0.0695652	GO:1903039	GO:BP	positive regulation of leukocyte cell-cell adhesion	17906	26385	GO:0007159, GO:0022409, GO:1903037	4	immune : APC, macrophages	positive regulation of leukocyte cell-cell adhesion
query_1	1	1.39266e-07	234	145	16	0.110345	0.0683761	GO:0070663	GO:BP	regulation of leukocyte proliferation	17906	19338	GO:0042127, GO:0070661	4	immune : APC, macrophages	regulation of leukocyte proliferation
query_1	1	1.5269e-07	1132	145	33	0.227586	0.0291519	GO:0032101	GO:BP	regulation of response to external stimulus	17906	8622	GO:0009605, GO:0048583	4	immune : APC, macrophages	regulation of response to external stimulus
query_1	1	1.78355e-07	2010	145	45	0.310345	0.0223881	GO:0040011	GO:BP	locomotion	17906	11570	GO:0008150	4	immune : APC, macrophages	locomotion
query_1	1	2.4475e-07	721	145	26	0.17931	0.036061	GO:0030155	GO:BP	regulation of cell adhesion	17906	7791	GO:0007155, GO:0050789	4	immune : APC, macrophages	regulation of cell adhesion
query_1	1	2.4997e-07	1358	145	36	0.248276	0.0265096	GO:0051241	GO:BP	negative regulation of multicellular organismal process	17906	16034	GO:0032501, GO:0048519, GO:0051239	4	immune : APC, macrophages	negative regulation of multicellular organismal process
query_1	1	2.58249e-07	367	145	19	0.131034	0.0517711	GO:0002237	GO:BP	response to molecule of bacterial origin	17906	909	GO:0009617, GO:0010033, GO:0043207	4	immune : APC, macrophages	response to molecule of bacterial origin
query_1	1	3.01894e-07	2285	145	48	0.331034	0.0210066	GO:0008219	GO:BP	cell death	17906	3605	GO:0009987	4	immune : APC, macrophages	cell death
query_1	1	3.52222e-07	330	145	18	0.124138	0.0545455	GO:0050863	GO:BP	regulation of T cell activation	17906	15714	GO:0042110, GO:0051249	4	immune : APC, macrophages	regulation of T cell activation
query_1	1	3.88544e-07	978	145	30	0.206897	0.0306748	GO:0030334	GO:BP	regulation of cell migration	17906	7888	GO:0016477, GO:2000145	4	immune : APC, macrophages	regulation of cell migration
query_1	1	4.59344e-07	426	145	20	0.137931	0.0469484	GO:0022407	GO:BP	regulation of cell-cell adhesion	17906	7652	GO:0030155, GO:0098609	4	immune : APC, macrophages	regulation of cell-cell adhesion
query_1	1	5.41272e-07	95	145	11	0.0758621	0.115789	GO:0071357	GO:BP	cellular response to type I interferon	17906	19745	GO:0034340, GO:0071345	4	immune : APC, macrophages	cellular response to type I interferon
query_1	1	5.41272e-07	95	145	11	0.0758621	0.115789	GO:0060337	GO:BP	type I interferon signaling pathway	17906	17466	GO:0019221, GO:0071357	4	immune : APC, macrophages	type I interferon signaling pathway
query_1	1	5.81184e-07	531	145	22	0.151724	0.0414313	GO:0002521	GO:BP	leukocyte differentiation	17906	1191	GO:0030097, GO:0030154	4	immune : APC, macrophages	leukocyte differentiation
query_1	1	5.86084e-07	220	145	15	0.103448	0.0681818	GO:0030595	GO:BP	leukocyte chemotaxis	17906	7994	GO:0050900, GO:0060326	4	immune : APC, macrophages	leukocyte chemotaxis
query_1	1	6.36124e-07	2252	145	47	0.324138	0.0208703	GO:0006928	GO:BP	movement of cell or subcellular component	17906	2910	GO:0009987	4	immune : APC, macrophages	movement of cell or subcellular component
query_1	1	7.18393e-07	302	145	17	0.117241	0.0562914	GO:0060326	GO:BP	cell chemotaxis	17906	17455	GO:0006935, GO:0016477, GO:0070887	4	immune : APC, macrophages	cell chemotaxis
query_1	1	7.93185e-07	347	145	18	0.124138	0.0518732	GO:0032496	GO:BP	response to lipopolysaccharide	17906	8884	GO:0002237, GO:0033993, GO:1901700	4	immune : APC, macrophages	response to lipopolysaccharide
query_1	1	7.96067e-07	2779	145	53	0.365517	0.0190716	GO:0050793	GO:BP	regulation of developmental process	17906	15656	GO:0032502, GO:0050789	4	immune : APC, macrophages	regulation of developmental process
query_1	1	8.50029e-07	99	145	11	0.0758621	0.111111	GO:0034340	GO:BP	response to type I interferon	17906	9938	GO:0034097, GO:0045087	4	immune : APC, macrophages	response to type I interferon
query_1	1	1.05716e-06	101	145	11	0.0758621	0.108911	GO:0030593	GO:BP	neutrophil chemotaxis	17906	7993	GO:0071621, GO:1990266	4	immune : APC, macrophages	neutrophil chemotaxis
query_1	1	1.07367e-06	310	145	17	0.117241	0.0548387	GO:0070661	GO:BP	leukocyte proliferation	17906	19336	GO:0008283	4	immune : APC, macrophages	leukocyte proliferation
query_1	1	1.35552e-06	273	145	16	0.110345	0.0586081	GO:0022409	GO:BP	positive regulation of cell-cell adhesion	17906	7654	GO:0022407, GO:0045785, GO:0098609	4	immune : APC, macrophages	positive regulation of cell-cell adhesion
query_1	1	1.65251e-06	509	145	21	0.144828	0.0412574	GO:0051249	GO:BP	regulation of lymphocyte activation	17906	16039	GO:0002694, GO:0046649	4	immune : APC, macrophages	regulation of lymphocyte activation
query_1	1	1.76062e-06	1042	145	30	0.206897	0.0287908	GO:2000145	GO:BP	regulation of cell motility	17906	29647	GO:0040012, GO:0048870, GO:0051270	4	immune : APC, macrophages	regulation of cell motility
query_1	1	1.82976e-06	321	145	17	0.117241	0.0529595	GO:0034612	GO:BP	response to tumor necrosis factor	17906	10066	GO:0034097	4	immune : APC, macrophages	response to tumor necrosis factor
query_1	1	1.86352e-06	167	145	13	0.0896552	0.0778443	GO:0042129	GO:BP	regulation of T cell proliferation	17906	11675	GO:0042098, GO:0050670, GO:0050863	4	immune : APC, macrophages	regulation of T cell proliferation
query_1	1	1.9986e-06	136	145	12	0.0827586	0.0882353	GO:0050671	GO:BP	positive regulation of lymphocyte proliferation	17906	15559	GO:0032946, GO:0046651, GO:0050670, GO:0051251	4	immune : APC, macrophages	positive regulation of lymphocyte proliferation
query_1	1	2.08037e-06	2942	145	54	0.372414	0.0183549	GO:0032879	GO:BP	regulation of localization	17906	9166	GO:0050789, GO:0051179	4	immune : APC, macrophages	regulation of localization
query_1	1	2.13072e-06	2006	145	43	0.296552	0.0214357	GO:0006915	GO:BP	apoptotic process	17906	2899	GO:0012501	4	immune : APC, macrophages	apoptotic process
query_1	1	2.17542e-06	137	145	12	0.0827586	0.0875912	GO:0032946	GO:BP	positive regulation of mononuclear cell proliferation	17906	9222	GO:0032943, GO:0032944, GO:0070665	4	immune : APC, macrophages	positive regulation of mononuclear cell proliferation
query_1	1	2.28726e-06	283	145	16	0.110345	0.0565371	GO:0046651	GO:BP	lymphocyte proliferation	17906	14558	GO:0032943, GO:0046649	4	immune : APC, macrophages	lymphocyte proliferation
query_1	1	2.54092e-06	470	145	20	0.137931	0.0425532	GO:0001819	GO:BP	positive regulation of cytokine production	17906	604	GO:0001816, GO:0001817, GO:0051240	4	immune : APC, macrophages	positive regulation of cytokine production
query_1	1	2.66477e-06	286	145	16	0.110345	0.0559441	GO:0032943	GO:BP	mononuclear cell proliferation	17906	9219	GO:0070661	4	immune : APC, macrophages	mononuclear cell proliferation
query_1	1	2.68598e-06	422	145	19	0.131034	0.0450237	GO:0045785	GO:BP	positive regulation of cell adhesion	17906	13801	GO:0007155, GO:0030155, GO:0048518	4	immune : APC, macrophages	positive regulation of cell adhesion
query_1	1	2.71924e-06	807	145	26	0.17931	0.0322181	GO:0031347	GO:BP	regulation of defense response	17906	8359	GO:0006952, GO:0080134	4	immune : APC, macrophages	regulation of defense response
query_1	1	3.15528e-06	210	145	14	0.0965517	0.0666667	GO:0050870	GO:BP	positive regulation of T cell activation	17906	15721	GO:0042110, GO:0050863, GO:0051251, GO:1903039	4	immune : APC, macrophages	positive regulation of T cell activation
query_1	1	3.30446e-06	8	145	5	0.0344828	0.625	GO:0002480	GO:BP	antigen processing and presentation of exogenous peptide antigen via MHC class I, TAP-independent	17906	1151	GO:0042590	4	immune : APC, macrophages	antigen processing and presentation of exogenous p...
query_1	1	3.35634e-06	211	145	14	0.0965517	0.0663507	GO:0097529	GO:BP	myeloid leukocyte migration	17906	22335	GO:0050900	4	immune : APC, macrophages	myeloid leukocyte migration
query_1	1	4.18391e-06	145	145	12	0.0827586	0.0827586	GO:0070665	GO:BP	positive regulation of leukocyte proliferation	17906	19340	GO:0008284, GO:0070661, GO:0070663	4	immune : APC, macrophages	positive regulation of leukocyte proliferation
query_1	1	4.82085e-06	298	145	16	0.110345	0.0536913	GO:0071356	GO:BP	cellular response to tumor necrosis factor	17906	19744	GO:0034612, GO:0071345	4	immune : APC, macrophages	cellular response to tumor necrosis factor
query_1	1	4.84491e-06	956	145	28	0.193103	0.0292887	GO:0033993	GO:BP	response to lipid	17906	9717	GO:0010033	4	immune : APC, macrophages	response to lipid
query_1	1	4.84792e-06	1440	145	35	0.241379	0.0243056	GO:0007155	GO:BP	cell adhesion	17906	3100	GO:0022610	4	immune : APC, macrophages	cell adhesion
query_1	1	5.39996e-06	66	145	9	0.062069	0.136364	GO:0002548	GO:BP	monocyte chemotaxis	17906	1218	GO:0030595, GO:0071674, GO:0097529	4	immune : APC, macrophages	monocyte chemotaxis
query_1	1	5.50273e-06	1447	145	35	0.241379	0.024188	GO:0022610	GO:BP	biological adhesion	17906	7672	GO:0008150	4	immune : APC, macrophages	biological adhesion
query_1	1	5.58618e-06	2152	145	44	0.303448	0.0204461	GO:0012501	GO:BP	programmed cell death	17906	5170	GO:0008219	4	immune : APC, macrophages	programmed cell death
query_1	1	5.59351e-06	774	145	25	0.172414	0.0322997	GO:0043900	GO:BP	regulation of multi-organism process	17906	12659	GO:0050789, GO:0051704	4	immune : APC, macrophages	regulation of multi-organism process
query_1	1	5.66091e-06	118	145	11	0.0758621	0.0932203	GO:1990266	GO:BP	neutrophil migration	17906	29179	GO:0097530	4	immune : APC, macrophages	neutrophil migration
query_1	1	5.88866e-06	1235	145	32	0.22069	0.0259109	GO:1901701	GO:BP	cellular response to oxygen-containing compound	17906	25181	GO:0070887, GO:1901700	4	immune : APC, macrophages	cellular response to oxygen-containing compound
query_1	1	6.47424e-06	396	145	18	0.124138	0.0454545	GO:0002696	GO:BP	positive regulation of leukocyte activation	17906	1366	GO:0002684, GO:0002694, GO:0045321, GO:0050867	4	immune : APC, macrophages	positive regulation of leukocyte activation
query_1	1	6.52449e-06	969	145	28	0.193103	0.0288958	GO:0008284	GO:BP	positive regulation of cell population proliferation	17906	3613	GO:0008283, GO:0042127, GO:0048522	4	immune : APC, macrophages	positive regulation of cell population proliferation
query_1	1	6.57498e-06	550	145	21	0.144828	0.0381818	GO:0009636	GO:BP	response to toxic substance	17906	4049	GO:0042221	4	immune : APC, macrophages	response to toxic substance
query_1	1	6.773e-06	120	145	11	0.0758621	0.0916667	GO:0071621	GO:BP	granulocyte chemotaxis	17906	19971	GO:0030595, GO:0097530	4	immune : APC, macrophages	granulocyte chemotaxis
query_1	1	7.24811e-06	784	145	25	0.172414	0.0318878	GO:0001568	GO:BP	blood vessel development	17906	479	GO:0001944, GO:0048856	4	immune : APC, macrophages	blood vessel development
query_1	1	8.00571e-06	451	145	19	0.131034	0.0421286	GO:0002697	GO:BP	regulation of immune effector process	17906	1367	GO:0002252, GO:0002682	4	immune : APC, macrophages	regulation of immune effector process
query_1	1	8.20416e-06	1113	145	30	0.206897	0.0269542	GO:0040012	GO:BP	regulation of locomotion	17906	11571	GO:0040011, GO:0050789	4	immune : APC, macrophages	regulation of locomotion
query_1	1	9.89891e-06	359	145	17	0.117241	0.0473538	GO:0002449	GO:BP	lymphocyte mediated immunity	17906	1120	GO:0002443	4	immune : APC, macrophages	lymphocyte mediated immunity
query_1	1	1.12076e-05	362	145	17	0.117241	0.0469613	GO:0002460	GO:BP	adaptive immune response based on somatic recombination of immune receptors built from immunoglobulin superfamily domains	17906	1131	GO:0002250	4	immune : APC, macrophages	adaptive immune response based on somatic recombin...
query_1	1	1.13968e-05	1129	145	30	0.206897	0.0265722	GO:0051270	GO:BP	regulation of cellular component movement	17906	16054	GO:0006928, GO:0032879, GO:0050794	4	immune : APC, macrophages	regulation of cellular component movement
query_1	1	1.1578e-05	411	145	18	0.124138	0.0437956	GO:0050867	GO:BP	positive regulation of cell activation	17906	15718	GO:0001775, GO:0048522, GO:0050865	4	immune : APC, macrophages	positive regulation of cell activation
query_1	1	1.23663e-05	195	145	13	0.0896552	0.0666667	GO:0042098	GO:BP	T cell proliferation	17906	11654	GO:0042110, GO:0046651	4	immune : APC, macrophages	T cell proliferation
query_1	1	1.3937e-05	321	145	16	0.110345	0.0498442	GO:0070371	GO:BP	ERK1 and ERK2 cascade	17906	19164	GO:0000165	4	immune : APC, macrophages	ERK1 and ERK2 cascade
query_1	1	1.52757e-05	100	145	10	0.0689655	0.1	GO:0042102	GO:BP	positive regulation of T cell proliferation	17906	11656	GO:0042098, GO:0042129, GO:0050671, GO:0050870	4	immune : APC, macrophages	positive regulation of T cell proliferation
query_1	1	1.65347e-05	945	145	27	0.186207	0.0285714	GO:0044419	GO:BP	interspecies interaction between organisms	17906	12959	GO:0051704	4	immune : APC, macrophages	interspecies interaction between organisms
query_1	1	1.78038e-05	820	145	25	0.172414	0.0304878	GO:0001944	GO:BP	vasculature development	17906	687	GO:0048731, GO:0072358	4	immune : APC, macrophages	vasculature development
query_1	1	1.82732e-05	640	145	22	0.151724	0.034375	GO:0032103	GO:BP	positive regulation of response to external stimulus	17906	8624	GO:0009605, GO:0032101, GO:0048584	4	immune : APC, macrophages	positive regulation of response to external stimulus
query_1	1	2.11977e-05	891	145	26	0.17931	0.0291807	GO:0044403	GO:BP	symbiotic process	17906	12947	GO:0044419	4	immune : APC, macrophages	symbiotic process
query_1	1	2.13284e-05	1757	145	38	0.262069	0.0216278	GO:0010941	GO:BP	regulation of cell death	17906	5115	GO:0008219, GO:0050794	4	immune : APC, macrophages	regulation of cell death
query_1	1	2.21113e-05	829	145	25	0.172414	0.0301568	GO:0072358	GO:BP	cardiovascular system development	17906	20580	GO:0048731, GO:0072359	4	immune : APC, macrophages	cardiovascular system development
query_1	1	2.67325e-05	11	145	5	0.0344828	0.454545	GO:0019885	GO:BP	antigen processing and presentation of endogenous peptide antigen via MHC class I	17906	7065	GO:0002474, GO:0002483	4	immune : APC, macrophages	antigen processing and presentation of endogenous ...
query_1	1	2.72193e-05	5605	145	78	0.537931	0.0139161	GO:0048522	GO:BP	positive regulation of cellular process	17906	15143	GO:0009987, GO:0048518, GO:0050794	4	immune : APC, macrophages	positive regulation of cellular process
query_1	1	2.73773e-05	838	145	25	0.172414	0.0298329	GO:0016032	GO:BP	viral process	17906	5700	GO:0044403	4	immune : APC, macrophages	viral process
query_1	1	3.33225e-05	6889	145	89	0.613793	0.0129191	GO:0051179	GO:BP	localization	17906	15983	GO:0008150	4	immune : APC, macrophages	localization
query_1	1	3.71305e-05	141	145	11	0.0758621	0.0780142	GO:0097530	GO:BP	granulocyte migration	17906	22336	GO:0097529	4	immune : APC, macrophages	granulocyte migration
query_1	1	4.42033e-05	302	145	15	0.103448	0.0496689	GO:0070372	GO:BP	regulation of ERK1 and ERK2 cascade	17906	19165	GO:0043408, GO:0070371	4	immune : APC, macrophages	regulation of ERK1 and ERK2 cascade
query_1	1	4.49892e-05	673	145	22	0.151724	0.0326895	GO:0002764	GO:BP	immune response-regulating signaling pathway	17906	1434	GO:0007165, GO:0050776	4	immune : APC, macrophages	immune response-regulating signaling pathway
query_1	1	4.89888e-05	560	145	20	0.137931	0.0357143	GO:0030335	GO:BP	positive regulation of cell migration	17906	7889	GO:0016477, GO:0030334, GO:2000147	4	immune : APC, macrophages	positive regulation of cell migration
query_1	1	5.01064e-05	113	145	10	0.0689655	0.0884956	GO:0032963	GO:BP	collagen metabolic process	17906	9238	GO:0008152	4	immune : APC, macrophages	collagen metabolic process
query_1	1	6.35726e-05	1008	145	27	0.186207	0.0267857	GO:0051050	GO:BP	positive regulation of transport	17906	15876	GO:0006810, GO:0048518, GO:0051049	4	immune : APC, macrophages	positive regulation of transport
query_1	1	8.85679e-05	639	145	21	0.144828	0.0328638	GO:0002757	GO:BP	immune response-activating signal transduction	17906	1427	GO:0002253, GO:0002764	4	immune : APC, macrophages	immune response-activating signal transduction
query_1	1	9.76833e-05	584	145	20	0.137931	0.0342466	GO:2000147	GO:BP	positive regulation of cell motility	17906	29649	GO:0040017, GO:0048870, GO:0051272, GO:2000145	4	immune : APC, macrophages	positive regulation of cell motility
query_1	1	0.000106059	92	145	9	0.062069	0.0978261	GO:0071674	GO:BP	mononuclear cell migration	17906	20017	GO:0050900	4	immune : APC, macrophages	mononuclear cell migration
query_1	1	0.000115629	3677	145	58	0.4	0.0157737	GO:0048513	GO:BP	animal organ development	17906	15134	GO:0048731, GO:0048856	4	immune : APC, macrophages	animal organ development
query_1	1	0.000121995	2210	145	42	0.289655	0.0190045	GO:2000026	GO:BP	regulation of multicellular organismal development	17906	29528	GO:0007275, GO:0050793, GO:0051239	4	immune : APC, macrophages	regulation of multicellular organismal development
query_1	1	0.000125772	5020	145	71	0.489655	0.0141434	GO:0048731	GO:BP	system development	17906	15330	GO:0007275, GO:0048856	4	immune : APC, macrophages	system development
query_1	1	0.000152143	1194	145	29	0.2	0.0242881	GO:0022603	GO:BP	regulation of anatomical structure morphogenesis	17906	7665	GO:0009653, GO:0050793	4	immune : APC, macrophages	regulation of anatomical structure morphogenesis
query_1	1	0.000160159	602	145	20	0.137931	0.0332226	GO:0051272	GO:BP	positive regulation of cellular component movement	17906	16056	GO:0006928, GO:0048522, GO:0051270	4	immune : APC, macrophages	positive regulation of cellular component movement
query_1	1	0.000161174	12628	145	129	0.889655	0.0102154	GO:0065007	GO:BP	biological regulation	17906	18953	GO:0008150	4	immune : APC, macrophages	biological regulation
query_1	1	0.000175381	47	145	7	0.0482759	0.148936	GO:0030574	GO:BP	collagen catabolic process	17906	7978	GO:0009056, GO:0032963	4	immune : APC, macrophages	collagen catabolic process
query_1	1	0.000212855	167	145	11	0.0758621	0.0658683	GO:0031960	GO:BP	response to corticosteroid	17906	8554	GO:0048545	4	immune : APC, macrophages	response to corticosteroid
query_1	1	0.000214675	613	145	20	0.137931	0.0326264	GO:0040017	GO:BP	positive regulation of locomotion	17906	11576	GO:0040011, GO:0040012, GO:0048518	4	immune : APC, macrophages	positive regulation of locomotion
query_1	1	0.000220712	444	145	17	0.117241	0.0382883	GO:0045088	GO:BP	regulation of innate immune response	17906	13313	GO:0002831, GO:0031347, GO:0032101, GO:0043900, GO:0045087, GO:0050776	4	immune : APC, macrophages	regulation of innate immune response
query_1	1	0.00023153	1758	145	36	0.248276	0.0204778	GO:0009719	GO:BP	response to endogenous stimulus	17906	4112	GO:0050896	4	immune : APC, macrophages	response to endogenous stimulus
query_1	1	0.000301042	75	145	8	0.0551724	0.106667	GO:0002479	GO:BP	antigen processing and presentation of exogenous peptide antigen via MHC class I, TAP-dependent	17906	1150	GO:0042590	4	immune : APC, macrophages	antigen processing and presentation of exogenous p...
query_1	1	0.0003164	351	145	15	0.103448	0.042735	GO:0051251	GO:BP	positive regulation of lymphocyte activation	17906	16041	GO:0002696, GO:0046649, GO:0051249	4	immune : APC, macrophages	positive regulation of lymphocyte activation
query_1	1	0.000323817	214	145	12	0.0827586	0.0560748	GO:0070374	GO:BP	positive regulation of ERK1 and ERK2 cascade	17906	19167	GO:0043410, GO:0070371, GO:0070372	4	immune : APC, macrophages	positive regulation of ERK1 and ERK2 cascade
query_1	1	0.000340603	215	145	12	0.0827586	0.055814	GO:0071222	GO:BP	cellular response to lipopolysaccharide	17906	19616	GO:0032496, GO:0071219, GO:0071396, GO:1901701	4	immune : APC, macrophages	cellular response to lipopolysaccharide
query_1	1	0.00035602	515	145	18	0.124138	0.0349515	GO:0002831	GO:BP	regulation of response to biotic stimulus	17906	1501	GO:0009607, GO:0048583	4	immune : APC, macrophages	regulation of response to biotic stimulus
query_1	1	0.000380634	697	145	21	0.144828	0.0301291	GO:0048514	GO:BP	blood vessel morphogenesis	17906	15135	GO:0001568, GO:0035239	4	immune : APC, macrophages	blood vessel morphogenesis
query_1	1	0.000453013	79	145	8	0.0551724	0.101266	GO:0042590	GO:BP	antigen processing and presentation of exogenous peptide antigen via MHC class I	17906	11980	GO:0002474, GO:0002478	4	immune : APC, macrophages	antigen processing and presentation of exogenous p...
query_1	1	0.000453978	361	145	15	0.103448	0.0415512	GO:0030098	GO:BP	lymphocyte differentiation	17906	7775	GO:0002521, GO:0046649	4	immune : APC, macrophages	lymphocyte differentiation
query_1	1	0.000471071	54	145	7	0.0482759	0.12963	GO:0002269	GO:BP	leukocyte activation involved in inflammatory response	17906	940	GO:0006954, GO:0045321	4	immune : APC, macrophages	leukocyte activation involved in inflammatory response
query_1	1	0.000471071	54	145	7	0.0482759	0.12963	GO:0001774	GO:BP	microglial cell activation	17906	567	GO:0002269, GO:0042116, GO:0061900	4	immune : APC, macrophages	microglial cell activation
query_1	1	0.00048726	363	145	15	0.103448	0.0413223	GO:0006959	GO:BP	humoral immune response	17906	2936	GO:0006955	4	immune : APC, macrophages	humoral immune response
query_1	1	0.000521475	8	145	4	0.0275862	0.5	GO:2000501	GO:BP	regulation of natural killer cell chemotaxis	17906	29998	GO:0035747, GO:1901623	4	immune : APC, macrophages	regulation of natural killer cell chemotaxis
query_1	1	0.000535108	649	145	20	0.137931	0.0308166	GO:0006935	GO:BP	chemotaxis	17906	2917	GO:0042221, GO:0042330	4	immune : APC, macrophages	chemotaxis
query_1	1	0.000550956	81	145	8	0.0551724	0.0987654	GO:0022617	GO:BP	extracellular matrix disassembly	17906	7679	GO:0022411, GO:0030198	4	immune : APC, macrophages	extracellular matrix disassembly
query_1	1	0.000561873	651	145	20	0.137931	0.030722	GO:0042330	GO:BP	taxis	17906	11815	GO:0009605, GO:0040011	4	immune : APC, macrophages	taxis
query_1	1	0.000611893	227	145	12	0.0827586	0.0528634	GO:0071219	GO:BP	cellular response to molecule of bacterial origin	17906	19613	GO:0002237, GO:0071216	4	immune : APC, macrophages	cellular response to molecule of bacterial origin
query_1	1	0.000614439	916	145	24	0.165517	0.0262009	GO:0030097	GO:BP	hemopoiesis	17906	7774	GO:0048534	4	immune : APC, macrophages	hemopoiesis
query_1	1	0.000638016	6105	145	79	0.544828	0.0129402	GO:0048856	GO:BP	anatomical structure development	17906	15447	GO:0032502	4	immune : APC, macrophages	anatomical structure development
query_1	1	0.00071007	5337	145	72	0.496552	0.0134907	GO:0006810	GO:BP	transport	17906	2810	GO:0051234	4	immune : APC, macrophages	transport
query_1	1	0.000733392	115	145	9	0.062069	0.0782609	GO:0002688	GO:BP	regulation of leukocyte chemotaxis	17906	1358	GO:0002685, GO:0030595, GO:0050920	4	immune : APC, macrophages	regulation of leukocyte chemotaxis
query_1	1	0.000733392	115	145	9	0.062069	0.0782609	GO:0072676	GO:BP	lymphocyte migration	17906	20819	GO:0050900	4	immune : APC, macrophages	lymphocyte migration
query_1	1	0.000787634	5460	145	73	0.503448	0.01337	GO:0051234	GO:BP	establishment of localization	17906	16027	GO:0051179	4	immune : APC, macrophages	establishment of localization
query_1	1	0.000822509	1072	145	26	0.17931	0.0242537	GO:0051093	GO:BP	negative regulation of developmental process	17906	15905	GO:0032502, GO:0048519, GO:0050793	4	immune : APC, macrophages	negative regulation of developmental process
query_1	1	0.000860843	489	145	17	0.117241	0.0347648	GO:1903706	GO:BP	regulation of hemopoiesis	17906	26990	GO:0002682, GO:0030097, GO:2000026	4	immune : APC, macrophages	regulation of hemopoiesis
query_1	1	0.00088217	866	145	23	0.158621	0.0265589	GO:0098609	GO:BP	cell-cell adhesion	17906	22466	GO:0007155	4	immune : APC, macrophages	cell-cell adhesion
query_1	1	0.000932746	9	145	4	0.0275862	0.444444	GO:0002428	GO:BP	antigen processing and presentation of peptide antigen via MHC class Ib	17906	1099	GO:0002475, GO:0048002	4	immune : APC, macrophages	antigen processing and presentation of peptide ant...
query_1	1	0.000957552	1009	145	25	0.172414	0.024777	GO:0002520	GO:BP	immune system development	17906	1190	GO:0002376, GO:0048731	4	immune : APC, macrophages	immune system development
query_1	1	0.000963274	3	145	3	0.0206897	1	GO:0002399	GO:BP	MHC class II protein complex assembly	17906	1070	GO:0002396	4	immune : APC, macrophages	MHC class II protein complex assembly
query_1	1	0.000963274	3	145	3	0.0206897	1	GO:0002503	GO:BP	peptide antigen assembly with MHC class II protein complex	17906	1174	GO:0002399, GO:0002495, GO:0002501	4	immune : APC, macrophages	peptide antigen assembly with MHC class II protein complex
query_1	1	0.000963503	1947	145	37	0.255172	0.0190036	GO:0051049	GO:BP	regulation of transport	17906	15875	GO:0006810, GO:0032879	4	immune : APC, macrophages	regulation of transport
query_1	1	0.000971883	283	145	13	0.0896552	0.0459364	GO:1902105	GO:BP	regulation of leukocyte differentiation	17906	25570	GO:0002521, GO:0045595, GO:1903706	4	immune : APC, macrophages	regulation of leukocyte differentiation
query_1	1	0.00120607	1633	145	33	0.227586	0.0202082	GO:0043067	GO:BP	regulation of programmed cell death	17906	12280	GO:0010941, GO:0012501	4	immune : APC, macrophages	regulation of programmed cell death
query_1	1	0.0012542	159	145	10	0.0689655	0.0628931	GO:0002819	GO:BP	regulation of adaptive immune response	17906	1489	GO:0002250, GO:0050776	4	immune : APC, macrophages	regulation of adaptive immune response
query_1	1	0.00132458	956	145	24	0.165517	0.0251046	GO:0048534	GO:BP	hematopoietic or lymphoid organ development	17906	15153	GO:0002520, GO:0048513	4	immune : APC, macrophages	hematopoietic or lymphoid organ development
query_1	1	0.00149985	509	145	17	0.117241	0.0333988	GO:0031349	GO:BP	positive regulation of defense response	17906	8361	GO:0006952, GO:0031347, GO:0048584	4	immune : APC, macrophages	positive regulation of defense response
query_1	1	0.00150461	247	145	12	0.0827586	0.048583	GO:0030217	GO:BP	T cell differentiation	17906	7830	GO:0030098, GO:0042110	4	immune : APC, macrophages	T cell differentiation
query_1	1	0.0015098	4156	145	60	0.413793	0.014437	GO:0065008	GO:BP	regulation of biological quality	17906	18954	GO:0065007	4	immune : APC, macrophages	regulation of biological quality
query_1	1	0.00154456	64	145	7	0.0482759	0.109375	GO:0048247	GO:BP	lymphocyte chemotaxis	17906	14936	GO:0030595, GO:0072676	4	immune : APC, macrophages	lymphocyte chemotaxis
query_1	1	0.00154456	64	145	7	0.0482759	0.109375	GO:0061900	GO:BP	glial cell activation	17906	18788	GO:0001775, GO:0150076	4	immune : APC, macrophages	glial cell activation
query_1	1	0.00154479	10	145	4	0.0275862	0.4	GO:0035747	GO:BP	natural killer cell chemotaxis	17906	10706	GO:0048247	4	immune : APC, macrophages	natural killer cell chemotaxis
query_1	1	0.00157571	163	145	10	0.0689655	0.0613497	GO:0001906	GO:BP	cell killing	17906	656	GO:0008150	4	immune : APC, macrophages	cell killing
query_1	1	0.00158658	204	145	11	0.0758621	0.0539216	GO:0002685	GO:BP	regulation of leukocyte migration	17906	1355	GO:0002682, GO:0030334, GO:0050900	4	immune : APC, macrophages	regulation of leukocyte migration
query_1	1	0.0017827	251	145	12	0.0827586	0.0478088	GO:0071216	GO:BP	cellular response to biotic stimulus	17906	19610	GO:0009607, GO:0051716	4	immune : APC, macrophages	cellular response to biotic stimulus
query_1	1	0.00193813	253	145	12	0.0827586	0.0474308	GO:0048872	GO:BP	homeostasis of number of cells	17906	15462	GO:0042592	4	immune : APC, macrophages	homeostasis of number of cells
query_1	1	0.00211895	67	145	7	0.0482759	0.104478	GO:0072678	GO:BP	T cell migration	17906	20821	GO:0072676	4	immune : APC, macrophages	T cell migration
query_1	1	0.00214488	2820	145	46	0.317241	0.0163121	GO:0009653	GO:BP	anatomical structure morphogenesis	17906	4066	GO:0032502, GO:0048856	4	immune : APC, macrophages	anatomical structure morphogenesis
query_1	1	0.00222016	97	145	8	0.0551724	0.0824742	GO:1990869	GO:BP	cellular response to chemokine	17906	29440	GO:0071345, GO:1990868	4	immune : APC, macrophages	cellular response to chemokine
query_1	1	0.00222016	97	145	8	0.0551724	0.0824742	GO:1990868	GO:BP	response to chemokine	17906	29439	GO:0034097	4	immune : APC, macrophages	response to chemokine
query_1	1	0.00222016	97	145	8	0.0551724	0.0824742	GO:0002474	GO:BP	antigen processing and presentation of peptide antigen via MHC class I	17906	1145	GO:0048002	4	immune : APC, macrophages	antigen processing and presentation of peptide ant...
query_1	1	0.00235264	6630	145	82	0.565517	0.012368	GO:0032502	GO:BP	developmental process	17906	8889	GO:0008150	4	immune : APC, macrophages	developmental process
query_1	1	0.00236525	5604	145	73	0.503448	0.0130264	GO:0007275	GO:BP	multicellular organism development	17906	3211	GO:0032501, GO:0048856	4	immune : APC, macrophages	multicellular organism development
query_1	1	0.00241225	11	145	4	0.0275862	0.363636	GO:0098883	GO:BP	synapse pruning	17906	22610	GO:0022411, GO:0050808	4	immune : APC, macrophages	synapse pruning
query_1	1	0.00278211	216	145	11	0.0758621	0.0509259	GO:0050920	GO:BP	regulation of chemotaxis	17906	15765	GO:0006935, GO:0032101, GO:0040012	4	immune : APC, macrophages	regulation of chemotaxis
query_1	1	0.00280577	25	145	5	0.0344828	0.2	GO:0090025	GO:BP	regulation of monocyte chemotaxis	17906	21509	GO:0002548, GO:0002688, GO:0071675	4	immune : APC, macrophages	regulation of monocyte chemotaxis
query_1	1	0.00283178	998	145	24	0.165517	0.0240481	GO:0014070	GO:BP	response to organic cyclic compound	17906	5239	GO:0010033	4	immune : APC, macrophages	response to organic cyclic compound
query_1	1	0.00300331	11940	145	122	0.841379	0.0102178	GO:0050789	GO:BP	regulation of biological process	17906	15653	GO:0008150, GO:0065007	4	immune : APC, macrophages	regulation of biological process
query_1	1	0.00302132	101	145	8	0.0551724	0.0792079	GO:0001909	GO:BP	leukocyte mediated cytotoxicity	17906	658	GO:0001906	4	immune : APC, macrophages	leukocyte mediated cytotoxicity
query_1	1	0.00311593	7873	145	92	0.634483	0.0116855	GO:0032501	GO:BP	multicellular organismal process	17906	8888	GO:0008150	4	immune : APC, macrophages	multicellular organismal process
query_1	1	0.00325623	102	145	8	0.0551724	0.0784314	GO:0042116	GO:BP	macrophage activation	17906	11664	GO:0002274	4	immune : APC, macrophages	macrophage activation
query_1	1	0.00332172	601	145	18	0.124138	0.0299501	GO:0001525	GO:BP	angiogenesis	17906	452	GO:0048514, GO:0048646	4	immune : APC, macrophages	angiogenesis
query_1	1	0.00345124	26	145	5	0.0344828	0.192308	GO:1901623	GO:BP	regulation of lymphocyte chemotaxis	17906	25115	GO:0002688, GO:0048247, GO:2000401	4	immune : APC, macrophages	regulation of lymphocyte chemotaxis
query_1	1	0.00435787	106	145	8	0.0551724	0.0754717	GO:1902106	GO:BP	negative regulation of leukocyte differentiation	17906	25571	GO:0002521, GO:0045596, GO:1902105, GO:1903707	4	immune : APC, macrophages	negative regulation of leukocyte differentiation
query_1	1	0.00451145	227	145	11	0.0758621	0.0484581	GO:0016064	GO:BP	immunoglobulin mediated immune response	17906	5725	GO:0019724	4	immune : APC, macrophages	immunoglobulin mediated immune response
query_1	1	0.00451145	227	145	11	0.0758621	0.0484581	GO:0043901	GO:BP	negative regulation of multi-organism process	17906	12660	GO:0043900, GO:0048519, GO:0051704	4	immune : APC, macrophages	negative regulation of multi-organism process
query_1	1	0.00512254	230	145	11	0.0758621	0.0478261	GO:0019724	GO:BP	B cell mediated immunity	17906	7001	GO:0002449, GO:0002460	4	immune : APC, macrophages	B cell mediated immunity
query_1	1	0.00562983	624	145	18	0.124138	0.0288462	GO:0071396	GO:BP	cellular response to lipid	17906	19784	GO:0033993, GO:0071310	4	immune : APC, macrophages	cellular response to lipid
query_1	1	0.00680849	150	145	9	0.062069	0.06	GO:0051384	GO:BP	response to glucocorticoid	17906	16147	GO:0031960	4	immune : APC, macrophages	response to glucocorticoid
query_1	1	0.0073405	1605	145	31	0.213793	0.0193146	GO:0042981	GO:BP	regulation of apoptotic process	17906	12216	GO:0006915, GO:0043067	4	immune : APC, macrophages	regulation of apoptotic process
query_1	1	0.00770948	81	145	7	0.0482759	0.0864198	GO:0150076	GO:BP	neuroinflammatory response	17906	23494	GO:0006954	4	immune : APC, macrophages	neuroinflammatory response
query_1	1	0.00801064	153	145	9	0.062069	0.0588235	GO:0002224	GO:BP	toll-like receptor signaling pathway	17906	897	GO:0002221	4	immune : APC, macrophages	toll-like receptor signaling pathway
query_1	1	0.00822286	343	145	13	0.0896552	0.0379009	GO:0046677	GO:BP	response to antibiotic	17906	14579	GO:0042221	4	immune : APC, macrophages	response to antibiotic
query_1	1	0.0082342	398	145	14	0.0965517	0.0351759	GO:0050727	GO:BP	regulation of inflammatory response	17906	15604	GO:0006954, GO:0031347, GO:0032101	4	immune : APC, macrophages	regulation of inflammatory response
query_1	1	0.0095185	5	145	3	0.0206897	0.6	GO:0002501	GO:BP	peptide antigen assembly with MHC protein complex	17906	1172	GO:0002396, GO:0034622, GO:0048002	4	immune : APC, macrophages	peptide antigen assembly with MHC protein complex
query_1	1	0.01042	158	145	9	0.062069	0.056962	GO:0050777	GO:BP	negative regulation of immune response	17906	15646	GO:0002683, GO:0006955, GO:0048585, GO:0050776	4	immune : APC, macrophages	negative regulation of immune response
query_1	1	0.0106525	85	145	7	0.0482759	0.0823529	GO:0051702	GO:BP	interaction with symbiont	17906	16387	GO:0044403, GO:0044419	4	immune : APC, macrophages	interaction with symbiont
query_1	1	0.01097	159	145	9	0.062069	0.0566038	GO:1903707	GO:BP	negative regulation of hemopoiesis	17906	26991	GO:0002683, GO:0030097, GO:0051093, GO:0051241, GO:1903706	4	immune : APC, macrophages	negative regulation of hemopoiesis
query_1	1	0.0117412	121	145	8	0.0551724	0.0661157	GO:0002698	GO:BP	negative regulation of immune effector process	17906	1368	GO:0002252, GO:0002683, GO:0002697	4	immune : APC, macrophages	negative regulation of immune effector process
query_1	1	0.011928	1085	145	24	0.165517	0.0221198	GO:0010243	GO:BP	response to organonitrogen compound	17906	4548	GO:0010033, GO:1901698	4	immune : APC, macrophages	response to organonitrogen compound
query_1	1	0.0122022	1480	145	29	0.2	0.0195946	GO:0071495	GO:BP	cellular response to endogenous stimulus	17906	19875	GO:0009719	4	immune : APC, macrophages	cellular response to endogenous stimulus
query_1	1	0.0128909	16	145	4	0.0275862	0.25	GO:0002475	GO:BP	antigen processing and presentation via MHC class Ib	17906	1146	GO:0019882	4	immune : APC, macrophages	antigen processing and presentation via MHC class Ib
query_1	1	0.0131786	4531	145	61	0.42069	0.0134628	GO:0048869	GO:BP	cellular developmental process	17906	15459	GO:0009987, GO:0032502	4	immune : APC, macrophages	cellular developmental process
query_1	1	0.0134269	88	145	7	0.0482759	0.0795455	GO:0070098	GO:BP	chemokine-mediated signaling pathway	17906	18980	GO:0019221, GO:1990869	4	immune : APC, macrophages	chemokine-mediated signaling pathway
query_1	1	0.0134767	944	145	22	0.151724	0.0233051	GO:0035239	GO:BP	tube morphogenesis	17906	10343	GO:0009653, GO:0035295	4	immune : APC, macrophages	tube morphogenesis
query_1	1	0.0140762	124	145	8	0.0551724	0.0645161	GO:0034101	GO:BP	erythrocyte homeostasis	17906	9755	GO:0002262	4	immune : APC, macrophages	erythrocyte homeostasis
query_1	1	0.0141651	1574	145	30	0.206897	0.0190597	GO:0080134	GO:BP	regulation of response to stress	17906	21328	GO:0006950, GO:0048583	4	immune : APC, macrophages	regulation of response to stress
query_1	1	0.0144753	89	145	7	0.0482759	0.0786517	GO:0002690	GO:BP	positive regulation of leukocyte chemotaxis	17906	1360	GO:0002687, GO:0002688, GO:0030595, GO:0050921	4	immune : APC, macrophages	positive regulation of leukocyte chemotaxis
query_1	1	0.0145092	539	145	16	0.110345	0.0296846	GO:0043902	GO:BP	positive regulation of multi-organism process	17906	12661	GO:0043900, GO:0048518, GO:0051704	4	immune : APC, macrophages	positive regulation of multi-organism process
query_1	1	0.0153265	210	145	10	0.0689655	0.047619	GO:0050866	GO:BP	negative regulation of cell activation	17906	15717	GO:0001775, GO:0048523, GO:0050865	4	immune : APC, macrophages	negative regulation of cell activation
query_1	1	0.0164429	60	145	6	0.0413793	0.1	GO:0031663	GO:BP	lipopolysaccharide-mediated signaling pathway	17906	8509	GO:0007166, GO:0071222	4	immune : APC, macrophages	lipopolysaccharide-mediated signaling pathway
query_1	1	0.0170586	4996	145	65	0.448276	0.0130104	GO:0048523	GO:BP	negative regulation of cellular process	17906	15144	GO:0009987, GO:0048519, GO:0050794	4	immune : APC, macrophages	negative regulation of cellular process
query_1	1	0.0173563	213	145	10	0.0689655	0.0469484	GO:0070555	GO:BP	response to interleukin-1	17906	19266	GO:0034097	4	immune : APC, macrophages	response to interleukin-1
query_1	1	0.0181737	2385	145	39	0.268966	0.0163522	GO:0050790	GO:BP	regulation of catalytic activity	17906	15654	GO:0065009	4	immune : APC, macrophages	regulation of catalytic activity
query_1	1	0.018917	1853	145	33	0.227586	0.017809	GO:0051240	GO:BP	positive regulation of multicellular organismal process	17906	16033	GO:0032501, GO:0048518, GO:0051239	4	immune : APC, macrophages	positive regulation of multicellular organismal process
query_1	1	0.0189238	6	145	3	0.0206897	0.5	GO:0002396	GO:BP	MHC protein complex assembly	17906	1067	GO:0034622	4	immune : APC, macrophages	MHC protein complex assembly
query_1	1	0.0189238	6	145	3	0.0206897	0.5	GO:2000503	GO:BP	positive regulation of natural killer cell chemotaxis	17906	30000	GO:0035747, GO:0140131, GO:2000501	4	immune : APC, macrophages	positive regulation of natural killer cell chemotaxis
query_1	1	0.0193012	1194	145	25	0.172414	0.020938	GO:0072359	GO:BP	circulatory system development	17906	20581	GO:0048731	4	immune : APC, macrophages	circulatory system development
query_1	1	0.0203374	318	145	12	0.0827586	0.0377358	GO:0001818	GO:BP	negative regulation of cytokine production	17906	603	GO:0001816, GO:0001817, GO:0051241	4	immune : APC, macrophages	negative regulation of cytokine production
query_1	1	0.0206933	3061	145	46	0.317241	0.0150278	GO:0065009	GO:BP	regulation of molecular function	17906	18955	GO:0065007	4	immune : APC, macrophages	regulation of molecular function
query_1	1	0.0208472	374	145	13	0.0896552	0.0347594	GO:0006909	GO:BP	phagocytosis	17906	2893	GO:0016192	4	immune : APC, macrophages	phagocytosis
query_1	1	0.0212885	37	145	5	0.0344828	0.135135	GO:0001913	GO:BP	T cell mediated cytotoxicity	17906	662	GO:0001909, GO:0002456	4	immune : APC, macrophages	T cell mediated cytotoxicity
query_1	1	0.0214021	18	145	4	0.0275862	0.222222	GO:0090026	GO:BP	positive regulation of monocyte chemotaxis	17906	21510	GO:0002548, GO:0002690, GO:0071677, GO:0090025	4	immune : APC, macrophages	positive regulation of monocyte chemotaxis
query_1	1	0.0218757	63	145	6	0.0413793	0.0952381	GO:2000401	GO:BP	regulation of lymphocyte migration	17906	29898	GO:0002685, GO:0072676	4	immune : APC, macrophages	regulation of lymphocyte migration
query_1	1	0.0229017	1206	145	25	0.172414	0.0207297	GO:0048646	GO:BP	anatomical structure formation involved in morphogenesis	17906	15246	GO:0009653, GO:0032502	4	immune : APC, macrophages	anatomical structure formation involved in morphogenesis
query_1	1	0.023005	1958	145	34	0.234483	0.0173647	GO:0042592	GO:BP	homeostatic process	17906	11981	GO:0065008	4	immune : APC, macrophages	homeostatic process
query_1	1	0.024355	38	145	5	0.0344828	0.131579	GO:2000403	GO:BP	positive regulation of lymphocyte migration	17906	29900	GO:0002687, GO:0072676, GO:2000401	4	immune : APC, macrophages	positive regulation of lymphocyte migration
query_1	1	0.025573	97	145	7	0.0482759	0.0721649	GO:0002824	GO:BP	positive regulation of adaptive immune response based on somatic recombination of immune receptors built from immunoglobulin superfamily domains	17906	1494	GO:0002460, GO:0002821, GO:0002822	4	immune : APC, macrophages	positive regulation of adaptive immune response ba...
query_1	1	0.0262426	65	145	6	0.0413793	0.0923077	GO:0002437	GO:BP	inflammatory response to antigenic stimulus	17906	1108	GO:0006954, GO:0006955	4	immune : APC, macrophages	inflammatory response to antigenic stimulus
query_1	1	0.0265492	1296	145	26	0.17931	0.0200617	GO:0051336	GO:BP	regulation of hydrolase activity	17906	16111	GO:0050790	4	immune : APC, macrophages	regulation of hydrolase activity
query_1	1	0.0268749	327	145	12	0.0827586	0.0366972	GO:1901214	GO:BP	regulation of neuron death	17906	24747	GO:0010941, GO:0070997	4	immune : APC, macrophages	regulation of neuron death
query_1	1	0.0277351	136	145	8	0.0551724	0.0588235	GO:0050921	GO:BP	positive regulation of chemotaxis	17906	15766	GO:0006935, GO:0032103, GO:0040017, GO:0050920	4	immune : APC, macrophages	positive regulation of chemotaxis
query_1	1	0.0277351	136	145	8	0.0551724	0.0588235	GO:0002687	GO:BP	positive regulation of leukocyte migration	17906	1357	GO:0002684, GO:0002685, GO:0030335, GO:0050900	4	immune : APC, macrophages	positive regulation of leukocyte migration
query_1	1	0.0282076	702	145	18	0.124138	0.025641	GO:0009611	GO:BP	response to wounding	17906	4028	GO:0006950	4	immune : APC, macrophages	response to wounding
query_1	1	0.0301808	508	145	15	0.103448	0.0295276	GO:0022604	GO:BP	regulation of cell morphogenesis	17906	7666	GO:0000902, GO:0022603, GO:0051128	4	immune : APC, macrophages	regulation of cell morphogenesis
query_1	1	0.03229	4335	145	58	0.4	0.0133795	GO:0030154	GO:BP	cell differentiation	17906	7790	GO:0048869	4	immune : APC, macrophages	cell differentiation
query_1	1	0.0336186	1731	145	31	0.213793	0.0179087	GO:0048585	GO:BP	negative regulation of response to stimulus	17906	15196	GO:0048519, GO:0048583, GO:0050896	4	immune : APC, macrophages	negative regulation of response to stimulus
query_1	1	0.0342581	392	145	13	0.0896552	0.0331633	GO:0048545	GO:BP	response to steroid hormone	17906	15164	GO:0009725, GO:0014070, GO:0033993	4	immune : APC, macrophages	response to steroid hormone
query_1	1	0.0351866	393	145	13	0.0896552	0.0330789	GO:0002833	GO:BP	positive regulation of response to biotic stimulus	17906	1503	GO:0002831, GO:0009607, GO:0048584	4	immune : APC, macrophages	positive regulation of response to biotic stimulus
query_1	1	0.0355321	184	145	9	0.062069	0.048913	GO:0071347	GO:BP	cellular response to interleukin-1	17906	19735	GO:0070555, GO:0071345	4	immune : APC, macrophages	cellular response to interleukin-1
query_1	1	0.0355459	102	145	7	0.0482759	0.0686275	GO:0002821	GO:BP	positive regulation of adaptive immune response	17906	1491	GO:0002250, GO:0002819, GO:0050778	4	immune : APC, macrophages	positive regulation of adaptive immune response
query_1	1	0.0362299	337	145	12	0.0827586	0.0356083	GO:0009615	GO:BP	response to virus	17906	4031	GO:0051707	4	immune : APC, macrophages	response to virus
query_1	1	0.0379538	142	145	8	0.0551724	0.056338	GO:0046631	GO:BP	alpha-beta T cell activation	17906	14539	GO:0042110	4	immune : APC, macrophages	alpha-beta T cell activation
query_1	1	0.0403963	187	145	9	0.062069	0.0481283	GO:0002695	GO:BP	negative regulation of leukocyte activation	17906	1365	GO:0002683, GO:0002694, GO:0045321, GO:0050866	4	immune : APC, macrophages	negative regulation of leukocyte activation
query_1	1	0.0405018	1168	145	24	0.165517	0.0205479	GO:1901698	GO:BP	response to nitrogen compound	17906	25178	GO:0042221	4	immune : APC, macrophages	response to nitrogen compound
query_1	1	0.0410763	21	145	4	0.0275862	0.190476	GO:0002577	GO:BP	regulation of antigen processing and presentation	17906	1247	GO:0002682, GO:0019882	4	immune : APC, macrophages	regulation of antigen processing and presentation
query_1	1	0.0410763	21	145	4	0.0275862	0.190476	GO:0048245	GO:BP	eosinophil chemotaxis	17906	14934	GO:0071621, GO:0072677	4	immune : APC, macrophages	eosinophil chemotaxis
query_1	1	0.0416516	5681	145	70	0.482759	0.0123218	GO:0048519	GO:BP	negative regulation of biological process	17906	15140	GO:0008150, GO:0050789	4	immune : APC, macrophages	negative regulation of biological process
query_1	1	0.0418631	940	145	21	0.144828	0.0223404	GO:0000165	GO:BP	MAPK cascade	17906	72	GO:0023014, GO:0035556	4	immune : APC, macrophages	MAPK cascade
query_1	1	0.0419939	144	145	8	0.0551724	0.0555556	GO:0002822	GO:BP	regulation of adaptive immune response based on somatic recombination of immune receptors built from immunoglobulin superfamily domains	17906	1492	GO:0002460, GO:0002819	4	immune : APC, macrophages	regulation of adaptive immune response based on so...
query_1	1	0.0437255	71	145	6	0.0413793	0.084507	GO:0071230	GO:BP	cellular response to amino acid stimulus	17906	19624	GO:0043200, GO:0071229, GO:0071417, GO:1901701	4	immune : APC, macrophages	cellular response to amino acid stimulus
query_1	1	0.0448324	1932	145	33	0.227586	0.0170807	GO:0045595	GO:BP	regulation of cell differentiation	17906	13617	GO:0030154, GO:0050793, GO:0050794	4	immune : APC, macrophages	regulation of cell differentiation
query_1	1	0.0476098	1024	145	22	0.151724	0.0214844	GO:0009725	GO:BP	response to hormone	17906	4118	GO:0009719, GO:0010033	4	immune : APC, macrophages	response to hormone
query_1	1	0.0481094	2118	145	35	0.241379	0.016525	GO:0009888	GO:BP	tissue development	17906	4259	GO:0048856	4	immune : APC, macrophages	tissue development
query_1	1	7.67784e-09	6630	368	201	0.546196	0.0303167	GO:0032502	GO:BP	developmental process	17906	8889	GO:0008150	5	cancer in situ	developmental process
query_1	1	2.29884e-08	6105	368	188	0.51087	0.0307944	GO:0048856	GO:BP	anatomical structure development	17906	15447	GO:0032502	5	cancer in situ	anatomical structure development
query_1	1	5.65835e-08	1440	368	69	0.1875	0.0479167	GO:0007155	GO:BP	cell adhesion	17906	3100	GO:0022610	5	cancer in situ	cell adhesion
query_1	1	7.03313e-08	1447	368	69	0.1875	0.0476849	GO:0022610	GO:BP	biological adhesion	17906	7672	GO:0008150	5	cancer in situ	biological adhesion
query_1	1	1.22159e-07	2118	368	88	0.23913	0.0415486	GO:0009888	GO:BP	tissue development	17906	4259	GO:0048856	5	cancer in situ	tissue development
query_1	1	2.80667e-07	2820	368	106	0.288043	0.0375887	GO:0009653	GO:BP	anatomical structure morphogenesis	17906	4066	GO:0032502, GO:0048856	5	cancer in situ	anatomical structure morphogenesis
query_1	1	5.41148e-07	5020	368	159	0.432065	0.0316733	GO:0048731	GO:BP	system development	17906	15330	GO:0007275, GO:0048856	5	cancer in situ	system development
query_1	1	1.73372e-06	3421	368	119	0.32337	0.0347852	GO:0010033	GO:BP	response to organic substance	17906	4358	GO:0042221	5	cancer in situ	response to organic substance
query_1	1	2.59807e-06	5604	368	170	0.461957	0.0303355	GO:0007275	GO:BP	multicellular organism development	17906	3211	GO:0032501, GO:0048856	5	cancer in situ	multicellular organism development
query_1	1	4.36264e-06	9455	368	250	0.679348	0.026441	GO:0050896	GO:BP	response to stimulus	17906	15742	GO:0008150	5	cancer in situ	response to stimulus
query_1	1	1.12434e-05	1093	368	53	0.144022	0.0484904	GO:0042493	GO:BP	response to drug	17906	11945	GO:0042221	5	cancer in situ	response to drug
query_1	1	1.23001e-05	4531	368	143	0.388587	0.0315604	GO:0048869	GO:BP	cellular developmental process	17906	15459	GO:0009987, GO:0032502	5	cancer in situ	cellular developmental process
query_1	1	1.42646e-05	2252	368	86	0.233696	0.0381883	GO:0006928	GO:BP	movement of cell or subcellular component	17906	2910	GO:0009987	5	cancer in situ	movement of cell or subcellular component
query_1	1	1.46244e-05	2942	368	104	0.282609	0.0353501	GO:0032879	GO:BP	regulation of localization	17906	9166	GO:0050789, GO:0051179	5	cancer in situ	regulation of localization
query_1	1	1.52148e-05	1746	368	72	0.195652	0.0412371	GO:1901700	GO:BP	response to oxygen-containing compound	17906	25180	GO:0042221	5	cancer in situ	response to oxygen-containing compound
query_1	1	2.18107e-05	1620	368	68	0.184783	0.0419753	GO:0016477	GO:BP	cell migration	17906	5878	GO:0048870	5	cancer in situ	cell migration
query_1	1	2.65836e-05	6772	368	192	0.521739	0.028352	GO:0023052	GO:BP	signaling	17906	7722	GO:0008150	5	cancer in situ	signaling
query_1	1	2.67552e-05	2779	368	99	0.269022	0.0356243	GO:0050793	GO:BP	regulation of developmental process	17906	15656	GO:0032502, GO:0050789	5	cancer in situ	regulation of developmental process
query_1	1	3.11298e-05	998	368	49	0.133152	0.0490982	GO:0014070	GO:BP	response to organic cyclic compound	17906	5239	GO:0010033	5	cancer in situ	response to organic cyclic compound
query_1	1	3.23506e-05	4897	368	150	0.407609	0.030631	GO:0042221	GO:BP	response to chemical	17906	11745	GO:0050896	5	cancer in situ	response to chemical
query_1	1	3.48092e-05	1781	368	72	0.195652	0.0404267	GO:0051674	GO:BP	localization of cell	17906	16365	GO:0051179	5	cancer in situ	localization of cell
query_1	1	3.48092e-05	1781	368	72	0.195652	0.0404267	GO:0048870	GO:BP	cell motility	17906	15460	GO:0006928, GO:0040011, GO:0051674	5	cancer in situ	cell motility
query_1	1	5.25619e-05	1177	368	54	0.146739	0.0458794	GO:0032989	GO:BP	cellular component morphogenesis	17906	9260	GO:0009653, GO:0016043, GO:0048869	5	cancer in situ	cellular component morphogenesis
query_1	1	5.79474e-05	4335	368	136	0.369565	0.0313725	GO:0030154	GO:BP	cell differentiation	17906	7790	GO:0048869	5	cancer in situ	cell differentiation
query_1	1	6.7837e-05	6798	368	191	0.519022	0.0280965	GO:0007154	GO:BP	cell communication	17906	3099	GO:0009987	5	cancer in situ	cell communication
query_1	1	8.6588e-05	1749	368	70	0.190217	0.0400229	GO:0042127	GO:BP	regulation of cell population proliferation	17906	11673	GO:0008283, GO:0050794	5	cancer in situ	regulation of cell population proliferation
query_1	1	0.000113682	5605	368	164	0.445652	0.0292596	GO:0048522	GO:BP	positive regulation of cellular process	17906	15143	GO:0009987, GO:0048518, GO:0050794	5	cancer in situ	positive regulation of cellular process
query_1	1	0.000179267	6366	368	180	0.48913	0.0282752	GO:0048518	GO:BP	positive regulation of biological process	17906	15139	GO:0008150, GO:0050789	5	cancer in situ	positive regulation of biological process
query_1	1	0.000192367	3742	368	120	0.326087	0.0320684	GO:0009893	GO:BP	positive regulation of metabolic process	17906	4264	GO:0008152, GO:0019222, GO:0048518	5	cancer in situ	positive regulation of metabolic process
query_1	1	0.000213219	2010	368	76	0.206522	0.0378109	GO:0040011	GO:BP	locomotion	17906	11570	GO:0008150	5	cancer in situ	locomotion
query_1	1	0.000222674	1129	368	51	0.138587	0.0451727	GO:0051270	GO:BP	regulation of cellular component movement	17906	16054	GO:0006928, GO:0032879, GO:0050794	5	cancer in situ	regulation of cellular component movement
query_1	1	0.000253343	3677	368	118	0.320652	0.0320914	GO:0048513	GO:BP	animal organ development	17906	15134	GO:0048731, GO:0048856	5	cancer in situ	animal organ development
query_1	1	0.000301	2215	368	81	0.220109	0.0365688	GO:0048468	GO:BP	cell development	17906	15104	GO:0030154, GO:0048856, GO:0048869	5	cancer in situ	cell development
query_1	1	0.000319975	7873	368	211	0.57337	0.0268005	GO:0032501	GO:BP	multicellular organismal process	17906	8888	GO:0008150	5	cancer in situ	multicellular organismal process
query_1	1	0.000419959	6481	368	181	0.491848	0.0279278	GO:0016043	GO:BP	cellular component organization	17906	5706	GO:0009987, GO:0071840	5	cancer in situ	cellular component organization
query_1	1	0.000528657	7772	368	208	0.565217	0.0267627	GO:0051716	GO:BP	cellular response to stimulus	17906	16399	GO:0009987, GO:0050896	5	cancer in situ	cellular response to stimulus
query_1	1	0.000545438	3356	368	109	0.296196	0.0324791	GO:0051239	GO:BP	regulation of multicellular organismal process	17906	16032	GO:0032501, GO:0050789	5	cancer in situ	regulation of multicellular organismal process
query_1	1	0.000737447	6667	368	184	0.5	0.0275986	GO:0071840	GO:BP	cellular component organization or biogenesis	17906	20120	GO:0008150	5	cancer in situ	cellular component organization or biogenesis
query_1	1	0.000751548	3418	368	110	0.298913	0.0321826	GO:0070887	GO:BP	cellular response to chemical stimulus	17906	19465	GO:0042221, GO:0051716	5	cancer in situ	cellular response to chemical stimulus
query_1	1	0.000762845	4996	368	147	0.399457	0.0294235	GO:0048523	GO:BP	negative regulation of cellular process	17906	15144	GO:0009987, GO:0048519, GO:0050794	5	cancer in situ	negative regulation of cellular process
query_1	1	0.000901367	1319	368	55	0.149457	0.0416983	GO:0060429	GO:BP	epithelium development	17906	17551	GO:0009888	5	cancer in situ	epithelium development
query_1	1	0.000984429	1017	368	46	0.125	0.0452311	GO:0031175	GO:BP	neuron projection development	17906	8293	GO:0048666, GO:0120036	5	cancer in situ	neuron projection development
query_1	1	0.00106953	1020	368	46	0.125	0.045098	GO:0040007	GO:BP	growth	17906	11566	GO:0008150	5	cancer in situ	growth
query_1	1	0.00124047	1194	368	51	0.138587	0.0427136	GO:0022603	GO:BP	regulation of anatomical structure morphogenesis	17906	7665	GO:0009653, GO:0050793	5	cancer in situ	regulation of anatomical structure morphogenesis
query_1	1	0.00138852	866	368	41	0.111413	0.0473441	GO:0098609	GO:BP	cell-cell adhesion	17906	22466	GO:0007155	5	cancer in situ	cell-cell adhesion
query_1	1	0.0016113	2038	368	74	0.201087	0.0363101	GO:0008283	GO:BP	cell population proliferation	17906	3612	GO:0008150	5	cancer in situ	cell population proliferation
query_1	1	0.00165631	3061	368	100	0.271739	0.0326691	GO:0065009	GO:BP	regulation of molecular function	17906	18955	GO:0065007	5	cancer in situ	regulation of molecular function
query_1	1	0.00181674	686	368	35	0.0951087	0.0510204	GO:0048729	GO:BP	tissue morphogenesis	17906	15328	GO:0009653, GO:0009888	5	cancer in situ	tissue morphogenesis
query_1	1	0.00193971	1042	368	46	0.125	0.0441459	GO:2000145	GO:BP	regulation of cell motility	17906	29647	GO:0040012, GO:0048870, GO:0051270	5	cancer in situ	regulation of cell motility
query_1	1	0.00208075	978	368	44	0.119565	0.0449898	GO:0030334	GO:BP	regulation of cell migration	17906	7888	GO:0016477, GO:2000145	5	cancer in situ	regulation of cell migration
query_1	1	0.00208257	721	368	36	0.0978261	0.0499307	GO:0030155	GO:BP	regulation of cell adhesion	17906	7791	GO:0007155, GO:0050789	5	cancer in situ	regulation of cell adhesion
query_1	1	0.00220537	2285	368	80	0.217391	0.0350109	GO:0008219	GO:BP	cell death	17906	3605	GO:0009987	5	cancer in situ	cell death
query_1	1	0.00229478	693	368	35	0.0951087	0.0505051	GO:0097435	GO:BP	supramolecular fiber organization	17906	22303	GO:0016043	5	cancer in situ	supramolecular fiber organization
query_1	1	0.0024436	249	368	19	0.0516304	0.0763052	GO:0097305	GO:BP	response to alcohol	17906	22228	GO:0010033, GO:1901700	5	cancer in situ	response to alcohol
query_1	1	0.00303426	354	368	23	0.0625	0.0649718	GO:0001101	GO:BP	response to acid chemical	17906	365	GO:0042221	5	cancer in situ	response to acid chemical
query_1	1	0.00318428	355	368	23	0.0625	0.0647887	GO:0031589	GO:BP	cell-substrate adhesion	17906	8470	GO:0007155	5	cancer in situ	cell-substrate adhesion
query_1	1	0.00359358	3442	368	108	0.293478	0.0313771	GO:0010604	GO:BP	positive regulation of macromolecule metabolic process	17906	4802	GO:0009893, GO:0043170, GO:0060255	5	cancer in situ	positive regulation of macromolecule metabolic process
query_1	1	0.00381195	1068	368	46	0.125	0.0430712	GO:0000902	GO:BP	cell morphogenesis	17906	313	GO:0032989	5	cancer in situ	cell morphogenesis
query_1	1	0.0038668	1206	368	50	0.13587	0.0414594	GO:0048646	GO:BP	anatomical structure formation involved in morphogenesis	17906	15246	GO:0009653, GO:0032502	5	cancer in situ	anatomical structure formation involved in morphogenesis
query_1	1	0.00421752	775	368	37	0.100543	0.0477419	GO:0008285	GO:BP	negative regulation of cell population proliferation	17906	3614	GO:0008283, GO:0042127, GO:0048523	5	cancer in situ	negative regulation of cell population proliferation
query_1	1	0.00482878	1146	368	48	0.130435	0.0418848	GO:0048666	GO:BP	neuron development	17906	15266	GO:0030182, GO:0048468	5	cancer in situ	neuron development
query_1	1	0.00499936	1113	368	47	0.127717	0.0422282	GO:0040012	GO:BP	regulation of locomotion	17906	11571	GO:0040011, GO:0050789	5	cancer in situ	regulation of locomotion
query_1	1	0.00500759	944	368	42	0.11413	0.0444915	GO:0035239	GO:BP	tube morphogenesis	17906	10343	GO:0009653, GO:0035295	5	cancer in situ	tube morphogenesis
query_1	1	0.00535323	6889	368	185	0.502717	0.0268544	GO:0051179	GO:BP	localization	17906	15983	GO:0008150	5	cancer in situ	localization
query_1	1	0.00597549	12	368	5	0.013587	0.416667	GO:0031581	GO:BP	hemidesmosome assembly	17906	8463	GO:0007044	5	cancer in situ	hemidesmosome assembly
query_1	1	0.00630377	2152	368	75	0.203804	0.0348513	GO:0012501	GO:BP	programmed cell death	17906	5170	GO:0008219	5	cancer in situ	programmed cell death
query_1	1	0.00641654	4421	368	130	0.353261	0.0294051	GO:0048583	GO:BP	regulation of response to stimulus	17906	15194	GO:0050789, GO:0050896	5	cancer in situ	regulation of response to stimulus
query_1	1	0.00664419	1371	368	54	0.146739	0.0393873	GO:0007010	GO:BP	cytoskeleton organization	17906	2977	GO:0006996	5	cancer in situ	cytoskeleton organization
query_1	1	0.00805642	245	368	18	0.048913	0.0734694	GO:0034329	GO:BP	cell junction assembly	17906	9930	GO:0022607, GO:0034330	5	cancer in situ	cell junction assembly
query_1	1	0.00879353	297	368	20	0.0543478	0.0673401	GO:0034330	GO:BP	cell junction organization	17906	9931	GO:0016043	5	cancer in situ	cell junction organization
query_1	1	0.00887994	550	368	29	0.0788043	0.0527273	GO:0009636	GO:BP	response to toxic substance	17906	4049	GO:0042221	5	cancer in situ	response to toxic substance
query_1	1	0.0097235	2813	368	91	0.247283	0.0323498	GO:0071310	GO:BP	cellular response to organic substance	17906	19700	GO:0010033, GO:0070887	5	cancer in situ	cellular response to organic substance
query_1	1	0.00997959	6296	368	171	0.464674	0.0271601	GO:0007165	GO:BP	signal transduction	17906	3110	GO:0007154, GO:0009987, GO:0023052, GO:0050794, GO:0051716	5	cancer in situ	signal transduction
query_1	1	0.010262	4156	368	123	0.334239	0.0295958	GO:0065008	GO:BP	regulation of biological quality	17906	18954	GO:0065007	5	cancer in situ	regulation of biological quality
query_1	1	0.0105076	1465	368	56	0.152174	0.0382253	GO:0001775	GO:BP	cell activation	17906	568	GO:0009987	5	cancer in situ	cell activation
query_1	1	0.0129255	781	368	36	0.0978261	0.0460948	GO:0030029	GO:BP	actin filament-based process	17906	7749	GO:0009987	5	cancer in situ	actin filament-based process
query_1	1	0.0129345	23	368	6	0.0163043	0.26087	GO:0045109	GO:BP	intermediate filament organization	17906	13322	GO:0045104, GO:0097435	5	cancer in situ	intermediate filament organization
query_1	1	0.013123	5681	368	157	0.42663	0.027636	GO:0048519	GO:BP	negative regulation of biological process	17906	15140	GO:0008150, GO:0050789	5	cancer in situ	negative regulation of biological process
query_1	1	0.0136899	473	368	26	0.0706522	0.0549683	GO:0008544	GO:BP	epidermis development	17906	3659	GO:0009888	5	cancer in situ	epidermis development
query_1	1	0.0138868	3415	368	105	0.285326	0.0307467	GO:0031325	GO:BP	positive regulation of cellular metabolic process	17906	8338	GO:0009893, GO:0031323, GO:0044237, GO:0048522	5	cancer in situ	positive regulation of cellular metabolic process
query_1	1	0.0139285	7	368	4	0.0108696	0.571429	GO:0045110	GO:BP	intermediate filament bundle assembly	17906	13323	GO:0022607, GO:0045109	5	cancer in situ	intermediate filament bundle assembly
query_1	1	0.0161176	3679	368	111	0.30163	0.0301712	GO:0023051	GO:BP	regulation of signaling	17906	7721	GO:0023052, GO:0050789	5	cancer in situ	regulation of signaling
query_1	1	0.0177048	121	368	12	0.0326087	0.0991736	GO:0010811	GO:BP	positive regulation of cell-substrate adhesion	17906	4998	GO:0010810, GO:0031589, GO:0045785	5	cancer in situ	positive regulation of cell-substrate adhesion
query_1	1	0.0177432	50	368	8	0.0217391	0.16	GO:0045104	GO:BP	intermediate filament cytoskeleton organization	17906	13317	GO:0007010, GO:0045103	5	cancer in situ	intermediate filament cytoskeleton organization
query_1	1	0.0178593	422	368	24	0.0652174	0.056872	GO:0045785	GO:BP	positive regulation of cell adhesion	17906	13801	GO:0007155, GO:0030155, GO:0048518	5	cancer in situ	positive regulation of cell adhesion
query_1	1	0.018523	1679	368	61	0.165761	0.0363311	GO:0022008	GO:BP	neurogenesis	17906	7614	GO:0007399, GO:0030154	5	cancer in situ	neurogenesis
query_1	1	0.0206555	2541	368	83	0.225543	0.0326643	GO:0051128	GO:BP	regulation of cellular component organization	17906	15933	GO:0016043, GO:0050794	5	cancer in situ	regulation of cellular component organization
query_1	1	0.020671	51	368	8	0.0217391	0.156863	GO:0045103	GO:BP	intermediate filament-based process	17906	13316	GO:0009987	5	cancer in situ	intermediate filament-based process
query_1	1	0.0228013	1578	368	58	0.157609	0.0367554	GO:0030030	GO:BP	cell projection organization	17906	7750	GO:0016043	5	cancer in situ	cell projection organization
query_1	1	0.0242611	3248	368	100	0.271739	0.0307882	GO:0051173	GO:BP	positive regulation of nitrogen compound metabolic process	17906	15977	GO:0006807, GO:0009893, GO:0051171	5	cancer in situ	positive regulation of nitrogen compound metabolic process
query_1	1	0.0265233	375	368	22	0.0597826	0.0586667	GO:0030198	GO:BP	extracellular matrix organization	17906	7812	GO:0043062	5	cancer in situ	extracellular matrix organization
query_1	1	0.0276495	376	368	22	0.0597826	0.0585106	GO:0043062	GO:BP	extracellular structure organization	17906	12275	GO:0016043	5	cancer in situ	extracellular structure organization
query_1	1	0.0280009	26	368	6	0.0163043	0.230769	GO:0070633	GO:BP	transepithelial transport	17906	19316	GO:0006810	5	cancer in situ	transepithelial transport
query_1	1	0.0299352	649	368	31	0.0842391	0.0477658	GO:0006935	GO:BP	chemotaxis	17906	2917	GO:0042221, GO:0042330	5	cancer in situ	chemotaxis
query_1	1	0.0307297	556	368	28	0.076087	0.0503597	GO:0002009	GO:BP	morphogenesis of an epithelium	17906	745	GO:0048729, GO:0060429	5	cancer in situ	morphogenesis of an epithelium
query_1	1	0.0311868	2210	368	74	0.201087	0.0334842	GO:2000026	GO:BP	regulation of multicellular organismal development	17906	29528	GO:0007275, GO:0050793, GO:0051239	5	cancer in situ	regulation of multicellular organismal development
query_1	1	0.0317922	651	368	31	0.0842391	0.047619	GO:0042330	GO:BP	taxis	17906	11815	GO:0009605, GO:0040011	5	cancer in situ	taxis
query_1	1	0.033183	409	368	23	0.0625	0.0562347	GO:0032970	GO:BP	regulation of actin filament-based process	17906	9244	GO:0030029, GO:0050794	5	cancer in situ	regulation of actin filament-based process
query_1	1	0.0352154	11187	368	268	0.728261	0.0239564	GO:0050794	GO:BP	regulation of cellular process	17906	15657	GO:0009987, GO:0050789	5	cancer in situ	regulation of cellular process
query_1	1	0.0389955	472	368	25	0.0679348	0.0529661	GO:0001667	GO:BP	ameboidal-type cell migration	17906	504	GO:0016477	5	cancer in situ	ameboidal-type cell migration
query_1	1	0.0400352	2385	368	78	0.211957	0.0327044	GO:0050790	GO:BP	regulation of catalytic activity	17906	15654	GO:0065009	5	cancer in situ	regulation of catalytic activity
query_1	1	0.0403653	357	368	21	0.0570652	0.0588235	GO:0010631	GO:BP	epithelial cell migration	17906	4828	GO:0001667, GO:0090132	5	cancer in situ	epithelial cell migration
query_1	1	0.0424641	693	368	32	0.0869565	0.046176	GO:0040008	GO:BP	regulation of growth	17906	11567	GO:0040007, GO:0050789	5	cancer in situ	regulation of growth
query_1	1	0.0442986	1245	368	48	0.130435	0.0385542	GO:0051130	GO:BP	positive regulation of cellular component organization	17906	15935	GO:0016043, GO:0048522, GO:0051128	5	cancer in situ	positive regulation of cellular component organization
query_1	1	0.0443834	1539	368	56	0.152174	0.0363873	GO:0120036	GO:BP	plasma membrane bounded cell projection organization	17906	23207	GO:0030030	5	cancer in situ	plasma membrane bounded cell projection organization
query_1	1	0.0457287	360	368	21	0.0570652	0.0583333	GO:0090132	GO:BP	epithelium migration	17906	21607	GO:0090130	5	cancer in situ	epithelium migration
query_1	1	0.0476602	3638	368	108	0.293478	0.0296866	GO:0010646	GO:BP	regulation of cell communication	17906	4843	GO:0007154, GO:0050794	5	cancer in situ	regulation of cell communication
query_1	1	0.0477536	508	368	26	0.0706522	0.0511811	GO:0022604	GO:BP	regulation of cell morphogenesis	17906	7666	GO:0000902, GO:0022603, GO:0051128	5	cancer in situ	regulation of cell morphogenesis
query_1	1	0.0485282	9	368	4	0.0108696	0.444444	GO:2000347	GO:BP	positive regulation of hepatocyte proliferation	17906	29847	GO:0050679, GO:0072574, GO:0110110, GO:2000345	5	cancer in situ	positive regulation of hepatocyte proliferation
query_1	1	0.049775	1143	368	45	0.122283	0.0393701	GO:0035295	GO:BP	tube development	17906	10378	GO:0007275, GO:0048856	5	cancer in situ	tube development

## Sheet: B
query	significant	p_value	term_size	query_size	intersection_size	precision	recall	term_id	source	term_name	effective_domain_size	source_order	parents	cluster	label	red_term_name
query_1	1	0.0136343	1281	32	11	0.34375	0.00858704	GO:0002252	GO:BP	immune effector process	17906	923	GO:0002376	0	unknown	immune effector process
query_1	1	0.0165572	3	32	2	0.0625	0.666667	GO:0150064	GO:BP	vertebrate eye-specific patterning	17906	23482	GO:0003002, GO:0007417, GO:0150063	0	unknown	vertebrate eye-specific patterning
query_1	1	0.0165572	3	32	2	0.0625	0.666667	GO:0002894	GO:BP	positive regulation of type II hypersensitivity	17906	1564	GO:0002445, GO:0002885, GO:0002888, GO:0002891, GO:0002892	0	unknown	positive regulation of type II hypersensitivity
query_1	1	0.0165572	3	32	2	0.0625	0.666667	GO:0001798	GO:BP	positive regulation of type IIa hypersensitivity	17906	583	GO:0001794, GO:0001796, GO:0002894	0	unknown	positive regulation of type IIa hypersensitivity
query_1	1	0.0330774	4	32	2	0.0625	0.5	GO:0150062	GO:BP	complement-mediated synapse pruning	17906	23480	GO:0098883	0	unknown	complement-mediated synapse pruning
query_1	1	0.0330774	4	32	2	0.0625	0.5	GO:0002892	GO:BP	regulation of type II hypersensitivity	17906	1562	GO:0002445, GO:0002883, GO:0002886, GO:0002889	0	unknown	regulation of type II hypersensitivity
query_1	1	0.0330774	4	32	2	0.0625	0.5	GO:0001796	GO:BP	regulation of type IIa hypersensitivity	17906	581	GO:0001794, GO:0002892	0	unknown	regulation of type IIa hypersensitivity
query_1	1	0.0330774	4	32	2	0.0625	0.5	GO:0001794	GO:BP	type IIa hypersensitivity	17906	579	GO:0002445	0	unknown	type IIa hypersensitivity
query_1	1	0.0330774	4	32	2	0.0625	0.5	GO:0002445	GO:BP	type II hypersensitivity	17906	1116	GO:0002444, GO:0002524, GO:0016064	0	unknown	type II hypersensitivity
query_1	1	0.0486236	1465	32	11	0.34375	0.00750853	GO:0001775	GO:BP	cell activation	17906	568	GO:0009987	0	unknown	cell activation
query_1	1	2.49053e-07	12	51	5	0.0980392	0.416667	GO:0031581	GO:BP	hemidesmosome assembly	17906	8463	GO:0007044	1	breast glands 1	hemidesmosome assembly
query_1	1	1.75185e-06	1447	51	20	0.392157	0.0138217	GO:0022610	GO:BP	biological adhesion	17906	7672	GO:0008150	1	breast glands 1	biological adhesion
query_1	1	1.17709e-05	1440	51	19	0.372549	0.0131944	GO:0007155	GO:BP	cell adhesion	17906	3100	GO:0022610	1	breast glands 1	cell adhesion
query_1	1	2.5179e-05	99	51	7	0.137255	0.0707071	GO:0007044	GO:BP	cell-substrate junction assembly	17906	3005	GO:0034329, GO:0150115	1	breast glands 1	cell-substrate junction assembly
query_1	1	2.5179e-05	99	51	7	0.137255	0.0707071	GO:0150115	GO:BP	cell-substrate junction organization	17906	23518	GO:0034330	1	breast glands 1	cell-substrate junction organization
query_1	1	4.93214e-05	109	51	7	0.137255	0.0642202	GO:0032652	GO:BP	regulation of interleukin-1 production	17906	8982	GO:0001817, GO:0032612	1	breast glands 1	regulation of interleukin-1 production
query_1	1	5.57622e-05	245	51	9	0.176471	0.0367347	GO:0034329	GO:BP	cell junction assembly	17906	9930	GO:0022607, GO:0034330	1	breast glands 1	cell junction assembly
query_1	1	9.6159e-05	120	51	7	0.137255	0.0583333	GO:0032612	GO:BP	interleukin-1 production	17906	8942	GO:0001816	1	breast glands 1	interleukin-1 production
query_1	1	0.000213765	2118	51	21	0.411765	0.00991501	GO:0009888	GO:BP	tissue development	17906	4259	GO:0048856	1	breast glands 1	tissue development
query_1	1	0.000250315	498	51	11	0.215686	0.0220884	GO:0050900	GO:BP	leukocyte migration	17906	15745	GO:0002376, GO:0016477	1	breast glands 1	leukocyte migration
query_1	1	0.000289711	297	51	9	0.176471	0.030303	GO:0034330	GO:BP	cell junction organization	17906	9931	GO:0016043	1	breast glands 1	cell junction organization
query_1	1	0.00109525	7873	51	40	0.784314	0.00508066	GO:0032501	GO:BP	multicellular organismal process	17906	8888	GO:0008150	1	breast glands 1	multicellular organismal process
query_1	1	0.00124305	4335	51	29	0.568627	0.00668973	GO:0030154	GO:BP	cell differentiation	17906	7790	GO:0048869	1	breast glands 1	cell differentiation
query_1	1	0.00141554	1551	51	17	0.333333	0.0109607	GO:0051707	GO:BP	response to other organism	17906	16391	GO:0043207, GO:0051704	1	breast glands 1	response to other organism
query_1	1	0.00144147	1553	51	17	0.333333	0.0109466	GO:0043207	GO:BP	response to external biotic stimulus	17906	12351	GO:0009605, GO:0009607	1	breast glands 1	response to external biotic stimulus
query_1	1	0.00153869	3072	51	24	0.470588	0.0078125	GO:0051704	GO:BP	multi-organism process	17906	16389	GO:0008150	1	breast glands 1	multi-organism process
query_1	1	0.00182438	115	51	6	0.117647	0.0521739	GO:0072676	GO:BP	lymphocyte migration	17906	20819	GO:0050900	1	breast glands 1	lymphocyte migration
query_1	1	0.0018862	1583	51	17	0.333333	0.0107391	GO:0009607	GO:BP	response to biotic stimulus	17906	4024	GO:0050896	1	breast glands 1	response to biotic stimulus
query_1	1	0.0019501	1781	51	18	0.352941	0.0101067	GO:0051674	GO:BP	localization of cell	17906	16365	GO:0051179	1	breast glands 1	localization of cell
query_1	1	0.0019501	1781	51	18	0.352941	0.0101067	GO:0048870	GO:BP	cell motility	17906	15460	GO:0006928, GO:0040011, GO:0051674	1	breast glands 1	cell motility
query_1	1	0.00214301	5020	51	31	0.607843	0.0061753	GO:0048731	GO:BP	system development	17906	15330	GO:0007275, GO:0048856	1	breast glands 1	system development
query_1	1	0.00238254	764	51	12	0.235294	0.0157068	GO:0001817	GO:BP	regulation of cytokine production	17906	602	GO:0001816, GO:0051239	1	breast glands 1	regulation of cytokine production
query_1	1	0.00239233	2010	51	19	0.372549	0.00945274	GO:0040011	GO:BP	locomotion	17906	11570	GO:0008150	1	breast glands 1	locomotion
query_1	1	0.00260549	1620	51	17	0.333333	0.0104938	GO:0016477	GO:BP	cell migration	17906	5878	GO:0048870	1	breast glands 1	cell migration
query_1	1	0.00296497	2252	51	20	0.392157	0.00888099	GO:0006928	GO:BP	movement of cell or subcellular component	17906	2910	GO:0009987	1	breast glands 1	movement of cell or subcellular component
query_1	1	0.003208	786	51	12	0.235294	0.0152672	GO:0030855	GO:BP	epithelial cell differentiation	17906	8104	GO:0030154, GO:0060429	1	breast glands 1	epithelial cell differentiation
query_1	1	0.00332464	4531	51	29	0.568627	0.00640035	GO:0048869	GO:BP	cellular developmental process	17906	15459	GO:0009987, GO:0032502	1	breast glands 1	cellular developmental process
query_1	1	0.00425037	6105	51	34	0.666667	0.00556921	GO:0048856	GO:BP	anatomical structure development	17906	15447	GO:0032502	1	breast glands 1	anatomical structure development
query_1	1	0.00512199	310	51	8	0.156863	0.0258065	GO:0042063	GO:BP	gliogenesis	17906	11628	GO:0022008	1	breast glands 1	gliogenesis
query_1	1	0.00616752	837	51	12	0.235294	0.0143369	GO:0001816	GO:BP	cytokine production	17906	601	GO:0032501	1	breast glands 1	cytokine production
query_1	1	0.00723507	1010	51	13	0.254902	0.0128713	GO:0045087	GO:BP	innate immune response	17906	13312	GO:0006955, GO:0098542	1	breast glands 1	innate immune response
query_1	1	0.00736523	702	51	11	0.215686	0.0156695	GO:0009611	GO:BP	response to wounding	17906	4028	GO:0006950	1	breast glands 1	response to wounding
query_1	1	0.0100502	584	51	10	0.196078	0.0171233	GO:0042060	GO:BP	wound healing	17906	11626	GO:0009611	1	breast glands 1	wound healing
query_1	1	0.0109933	3677	51	25	0.490196	0.00679902	GO:0048513	GO:BP	animal organ development	17906	15134	GO:0048731, GO:0048856	1	breast glands 1	animal organ development
query_1	1	0.0113034	2923	51	22	0.431373	0.00752651	GO:0009605	GO:BP	response to external stimulus	17906	4022	GO:0050896	1	breast glands 1	response to external stimulus
query_1	1	0.0127116	13	51	3	0.0588235	0.230769	GO:0060856	GO:BP	establishment of blood-brain barrier	17906	17967	GO:0048468	1	breast glands 1	establishment of blood-brain barrier
query_1	1	0.0137248	473	51	9	0.176471	0.0190275	GO:0008544	GO:BP	epidermis development	17906	3659	GO:0009888	1	breast glands 1	epidermis development
query_1	1	0.0139107	355	51	8	0.156863	0.0225352	GO:0031589	GO:BP	cell-substrate adhesion	17906	8470	GO:0007155	1	breast glands 1	cell-substrate adhesion
query_1	1	0.0148806	165	51	6	0.117647	0.0363636	GO:0032680	GO:BP	regulation of tumor necrosis factor production	17906	9010	GO:0032640, GO:1903555	1	breast glands 1	regulation of tumor necrosis factor production
query_1	1	0.0164999	168	51	6	0.117647	0.0357143	GO:1903555	GO:BP	regulation of tumor necrosis factor superfamily cytokine production	17906	26843	GO:0001817, GO:0071706	1	breast glands 1	regulation of tumor necrosis factor superfamily cy...
query_1	1	0.0170704	169	51	6	0.117647	0.035503	GO:0032640	GO:BP	tumor necrosis factor production	17906	8970	GO:0071706	1	breast glands 1	tumor necrosis factor production
query_1	1	0.018099	1465	51	15	0.294118	0.0102389	GO:0001775	GO:BP	cell activation	17906	568	GO:0009987	1	breast glands 1	cell activation
query_1	1	0.0198138	47	51	4	0.0784314	0.0851064	GO:0019731	GO:BP	antibacterial humoral response	17906	7006	GO:0019730, GO:0042742	1	breast glands 1	antibacterial humoral response
query_1	1	0.0201681	174	51	6	0.117647	0.0344828	GO:0071706	GO:BP	tumor necrosis factor superfamily cytokine production	17906	20044	GO:0001816	1	breast glands 1	tumor necrosis factor superfamily cytokine production
query_1	1	0.0249129	2820	51	21	0.411765	0.00744681	GO:0009653	GO:BP	anatomical structure morphogenesis	17906	4066	GO:0032502, GO:0048856	1	breast glands 1	anatomical structure morphogenesis
query_1	1	0.0273147	5604	51	31	0.607843	0.00553176	GO:0007275	GO:BP	multicellular organism development	17906	3211	GO:0032501, GO:0048856	1	breast glands 1	multicellular organism development
query_1	1	0.0339244	1746	51	16	0.313725	0.0091638	GO:1901700	GO:BP	response to oxygen-containing compound	17906	25180	GO:0042221	1	breast glands 1	response to oxygen-containing compound
query_1	1	0.0340712	6630	51	34	0.666667	0.00512821	GO:0032502	GO:BP	developmental process	17906	8889	GO:0008150	1	breast glands 1	developmental process
query_1	1	0.034665	1749	51	16	0.313725	0.00914808	GO:0042127	GO:BP	regulation of cell population proliferation	17906	11673	GO:0008283, GO:0050794	1	breast glands 1	regulation of cell population proliferation
query_1	1	0.044131	1783	51	16	0.313725	0.00897364	GO:0006952	GO:BP	defense response	17906	2929	GO:0006950	1	breast glands 1	defense response
query_1	1	0.0469952	420	51	8	0.156863	0.0190476	GO:0043588	GO:BP	skin development	17906	12585	GO:0048513	1	breast glands 1	skin development
query_1	1	0.0497341	204	51	6	0.117647	0.0294118	GO:0002685	GO:BP	regulation of leukocyte migration	17906	1355	GO:0002682, GO:0030334, GO:0050900	1	breast glands 1	regulation of leukocyte migration
query_1	1	1.38856e-30	2294	250	109	0.436	0.0475153	GO:0006955	GO:BP	immune response	17906	2932	GO:0002376, GO:0050896	2	immune : APC	immune response
query_1	1	8.13131e-30	1465	250	87	0.348	0.0593857	GO:0001775	GO:BP	cell activation	17906	568	GO:0009987	2	immune : APC	cell activation
query_1	1	1.3506e-27	3235	250	125	0.5	0.0386399	GO:0002376	GO:BP	immune system process	17906	1047	GO:0008150	2	immune : APC	immune system process
query_1	1	1.40123e-27	1281	250	79	0.316	0.0616706	GO:0002252	GO:BP	immune effector process	17906	923	GO:0002376	2	immune : APC	immune effector process
query_1	1	3.07427e-26	1305	250	78	0.312	0.0597701	GO:0045321	GO:BP	leukocyte activation	17906	13412	GO:0001775, GO:0002376	2	immune : APC	leukocyte activation
query_1	1	2.05351e-24	793	250	60	0.24	0.075662	GO:0045055	GO:BP	regulated exocytosis	17906	13280	GO:0006887	2	immune : APC	regulated exocytosis
query_1	1	4.10483e-24	1225	250	73	0.292	0.0595918	GO:0034097	GO:BP	response to cytokine	17906	9754	GO:0010033	2	immune : APC	response to cytokine
query_1	1	2.20154e-23	498	250	48	0.192	0.0963855	GO:0042119	GO:BP	neutrophil activation	17906	11667	GO:0036230	2	immune : APC	neutrophil activation
query_1	1	4.10782e-23	505	250	48	0.192	0.0950495	GO:0036230	GO:BP	granulocyte activation	17906	11052	GO:0002274	2	immune : APC	granulocyte activation
query_1	1	4.80503e-23	532	250	49	0.196	0.0921053	GO:0043299	GO:BP	leukocyte degranulation	17906	12384	GO:0002252, GO:0045055	2	immune : APC	leukocyte degranulation
query_1	1	5.72606e-23	484	250	47	0.188	0.0971074	GO:0043312	GO:BP	neutrophil degranulation	17906	12397	GO:0002283, GO:0002446, GO:0043299	2	immune : APC	neutrophil degranulation
query_1	1	7.50698e-23	487	250	47	0.188	0.0965092	GO:0002283	GO:BP	neutrophil activation involved in immune response	17906	954	GO:0002275, GO:0042119	2	immune : APC	neutrophil activation involved in immune response
query_1	1	7.77115e-23	880	250	61	0.244	0.0693182	GO:0002443	GO:BP	leukocyte mediated immunity	17906	1114	GO:0002252	2	immune : APC	leukocyte mediated immunity
query_1	1	9.95719e-23	704	250	55	0.22	0.078125	GO:0002366	GO:BP	leukocyte activation involved in immune response	17906	1037	GO:0002263, GO:0045321	2	immune : APC	leukocyte activation involved in immune response
query_1	1	1.31687e-22	708	250	55	0.22	0.0776836	GO:0002263	GO:BP	cell activation involved in immune response	17906	934	GO:0001775, GO:0002252, GO:0006955	2	immune : APC	cell activation involved in immune response
query_1	1	1.98308e-22	657	250	53	0.212	0.0806697	GO:0002274	GO:BP	myeloid leukocyte activation	17906	945	GO:0045321	2	immune : APC	myeloid leukocyte activation
query_1	1	1.99272e-22	498	250	47	0.188	0.0943775	GO:0002446	GO:BP	neutrophil mediated immunity	17906	1117	GO:0002444	2	immune : APC	neutrophil mediated immunity
query_1	1	3.89815e-22	907	250	61	0.244	0.0672547	GO:0006887	GO:BP	exocytosis	17906	2874	GO:0016192, GO:0032940	2	immune : APC	exocytosis
query_1	1	9.43485e-22	542	250	48	0.192	0.0885609	GO:0002275	GO:BP	myeloid cell activation involved in immune response	17906	946	GO:0002274, GO:0002366	2	immune : APC	myeloid cell activation involved in immune response
query_1	1	1.35114e-21	1130	250	67	0.268	0.059292	GO:0071345	GO:BP	cellular response to cytokine stimulus	17906	19733	GO:0034097, GO:0071310	2	immune : APC	cellular response to cytokine stimulus
query_1	1	1.65863e-21	549	250	48	0.192	0.0874317	GO:0002444	GO:BP	myeloid leukocyte mediated immunity	17906	1115	GO:0002443	2	immune : APC	myeloid leukocyte mediated immunity
query_1	1	2.70991e-20	2813	250	105	0.42	0.0373267	GO:0071310	GO:BP	cellular response to organic substance	17906	19700	GO:0010033, GO:0070887	2	immune : APC	cellular response to organic substance
query_1	1	2.75735e-20	3421	250	117	0.468	0.0342005	GO:0010033	GO:BP	response to organic substance	17906	4358	GO:0042221	2	immune : APC	response to organic substance
query_1	1	9.7448e-20	3418	250	116	0.464	0.033938	GO:0070887	GO:BP	cellular response to chemical stimulus	17906	19465	GO:0042221, GO:0051716	2	immune : APC	cellular response to chemical stimulus
query_1	1	1.13303e-19	1688	250	79	0.316	0.0468009	GO:0002682	GO:BP	regulation of immune system process	17906	1352	GO:0002376, GO:0050789	2	immune : APC	regulation of immune system process
query_1	1	1.20546e-19	1116	250	64	0.256	0.0573477	GO:0050776	GO:BP	regulation of immune response	17906	15645	GO:0002682, GO:0006955, GO:0048583	2	immune : APC	regulation of immune response
query_1	1	3.15785e-19	2146	250	89	0.356	0.0414725	GO:0016192	GO:BP	vesicle-mediated transport	17906	5803	GO:0006810	2	immune : APC	vesicle-mediated transport
query_1	1	5.41935e-19	1567	250	75	0.3	0.0478622	GO:0032940	GO:BP	secretion by cell	17906	9217	GO:0046903, GO:0140352	2	immune : APC	secretion by cell
query_1	1	1.12256e-18	1709	250	78	0.312	0.0456407	GO:0046903	GO:BP	secretion	17906	14733	GO:0006810	2	immune : APC	secretion
query_1	1	3.43272e-18	1616	250	75	0.3	0.0464109	GO:0140352	GO:BP	export from cell	17906	23436	GO:0006810, GO:0009987	2	immune : APC	export from cell
query_1	1	2.05808e-17	1583	250	73	0.292	0.046115	GO:0009607	GO:BP	response to biotic stimulus	17906	4024	GO:0050896	2	immune : APC	response to biotic stimulus
query_1	1	6.8281e-17	799	250	51	0.204	0.0638298	GO:0019221	GO:BP	cytokine-mediated signaling pathway	17906	6540	GO:0007166, GO:0071345	2	immune : APC	cytokine-mediated signaling pathway
query_1	1	7.77368e-17	5337	250	144	0.576	0.0269815	GO:0006810	GO:BP	transport	17906	2810	GO:0051234	2	immune : APC	transport
query_1	1	1.25626e-16	1551	250	71	0.284	0.0457769	GO:0051707	GO:BP	response to other organism	17906	16391	GO:0043207, GO:0051704	2	immune : APC	response to other organism
query_1	1	1.33705e-16	1199	250	62	0.248	0.0517098	GO:0002684	GO:BP	positive regulation of immune system process	17906	1354	GO:0002376, GO:0002682, GO:0048518	2	immune : APC	positive regulation of immune system process
query_1	1	1.3501e-16	1553	250	71	0.284	0.045718	GO:0043207	GO:BP	response to external biotic stimulus	17906	12351	GO:0009605, GO:0009607	2	immune : APC	response to external biotic stimulus
query_1	1	2.16082e-16	6366	250	159	0.636	0.0249764	GO:0048518	GO:BP	positive regulation of biological process	17906	15139	GO:0008150, GO:0050789	2	immune : APC	positive regulation of biological process
query_1	1	3.33367e-16	231	250	29	0.116	0.125541	GO:0019882	GO:BP	antigen processing and presentation	17906	7062	GO:0002376	2	immune : APC	antigen processing and presentation
query_1	1	7.70047e-16	5460	250	144	0.576	0.0263736	GO:0051234	GO:BP	establishment of localization	17906	16027	GO:0051179	2	immune : APC	establishment of localization
query_1	1	4.37002e-15	1783	250	74	0.296	0.0415031	GO:0006952	GO:BP	defense response	17906	2929	GO:0006950	2	immune : APC	defense response
query_1	1	4.63181e-15	6889	250	164	0.656	0.0238061	GO:0051179	GO:BP	localization	17906	15983	GO:0008150	2	immune : APC	localization
query_1	1	2.27805e-14	1212	250	59	0.236	0.0486799	GO:0098542	GO:BP	defense response to other organism	17906	22455	GO:0006952, GO:0051707	2	immune : APC	defense response to other organism
query_1	1	3.12255e-14	5605	250	143	0.572	0.0255129	GO:0048522	GO:BP	positive regulation of cellular process	17906	15143	GO:0009987, GO:0048518, GO:0050794	2	immune : APC	positive regulation of cellular process
query_1	1	4.93249e-14	173	250	24	0.096	0.138728	GO:0002478	GO:BP	antigen processing and presentation of exogenous peptide antigen	17906	1149	GO:0019884, GO:0048002	2	immune : APC	antigen processing and presentation of exogenous p...
query_1	1	5.27733e-14	2923	250	96	0.384	0.032843	GO:0009605	GO:BP	response to external stimulus	17906	4022	GO:0050896	2	immune : APC	response to external stimulus
query_1	1	5.3672e-14	9455	250	196	0.784	0.0207298	GO:0050896	GO:BP	response to stimulus	17906	15742	GO:0008150	2	immune : APC	response to stimulus
query_1	1	1.25548e-13	180	250	24	0.096	0.133333	GO:0019884	GO:BP	antigen processing and presentation of exogenous antigen	17906	7064	GO:0019882	2	immune : APC	antigen processing and presentation of exogenous antigen
query_1	1	1.25548e-13	180	250	24	0.096	0.133333	GO:0071346	GO:BP	cellular response to interferon-gamma	17906	19734	GO:0034341, GO:0071345	2	immune : APC	cellular response to interferon-gamma
query_1	1	1.87071e-13	4897	250	130	0.52	0.0265469	GO:0042221	GO:BP	response to chemical	17906	11745	GO:0050896	2	immune : APC	response to chemical
query_1	1	2.7176e-13	4147	250	117	0.468	0.0282132	GO:0006950	GO:BP	response to stress	17906	2928	GO:0050896	2	immune : APC	response to stress
query_1	1	2.99247e-13	2542	250	87	0.348	0.034225	GO:0048584	GO:BP	positive regulation of response to stimulus	17906	15195	GO:0048518, GO:0048583, GO:0050896	2	immune : APC	positive regulation of response to stimulus
query_1	1	5.66297e-13	192	250	24	0.096	0.125	GO:0048002	GO:BP	antigen processing and presentation of peptide antigen	17906	14775	GO:0019882	2	immune : APC	antigen processing and presentation of peptide antigen
query_1	1	1.32814e-12	1010	250	51	0.204	0.050495	GO:0045087	GO:BP	innate immune response	17906	13312	GO:0006955, GO:0098542	2	immune : APC	innate immune response
query_1	1	1.45564e-12	200	250	24	0.096	0.12	GO:0034341	GO:BP	response to interferon-gamma	17906	9939	GO:0034097, GO:0045087	2	immune : APC	response to interferon-gamma
query_1	1	1.47512e-12	3072	250	96	0.384	0.03125	GO:0051704	GO:BP	multi-organism process	17906	16389	GO:0008150	2	immune : APC	multi-organism process
query_1	1	2.20096e-12	3197	250	98	0.392	0.0306537	GO:0007166	GO:BP	cell surface receptor signaling pathway	17906	3111	GO:0007165	2	immune : APC	cell surface receptor signaling pathway
query_1	1	2.79342e-12	4156	250	115	0.46	0.0276708	GO:0065008	GO:BP	regulation of biological quality	17906	18954	GO:0065007	2	immune : APC	regulation of biological quality
query_1	1	4.87288e-12	4421	250	119	0.476	0.026917	GO:0048583	GO:BP	regulation of response to stimulus	17906	15194	GO:0050789, GO:0050896	2	immune : APC	regulation of response to stimulus
query_1	1	5.64217e-12	721	250	42	0.168	0.0582524	GO:0030155	GO:BP	regulation of cell adhesion	17906	7791	GO:0007155, GO:0050789	2	immune : APC	regulation of cell adhesion
query_1	1	2.09101e-11	892	250	46	0.184	0.0515695	GO:0050778	GO:BP	positive regulation of immune response	17906	15647	GO:0002684, GO:0006955, GO:0048584, GO:0050776	2	immune : APC	positive regulation of immune response
query_1	1	2.61041e-10	2285	250	76	0.304	0.0332604	GO:0008219	GO:BP	cell death	17906	3605	GO:0009987	2	immune : APC	cell death
query_1	1	5.51267e-10	6296	250	144	0.576	0.0228717	GO:0007165	GO:BP	signal transduction	17906	3110	GO:0007154, GO:0009987, GO:0023052, GO:0050794, GO:0051716	2	immune : APC	signal transduction
query_1	1	5.66879e-10	2779	250	85	0.34	0.0305865	GO:0050793	GO:BP	regulation of developmental process	17906	15656	GO:0032502, GO:0050789	2	immune : APC	regulation of developmental process
query_1	1	5.83807e-10	978	250	46	0.184	0.0470348	GO:0030334	GO:BP	regulation of cell migration	17906	7888	GO:0016477, GO:2000145	2	immune : APC	regulation of cell migration
query_1	1	6.64965e-10	721	250	39	0.156	0.0540915	GO:0002253	GO:BP	activation of immune response	17906	924	GO:0002376, GO:0050778	2	immune : APC	activation of immune response
query_1	1	7.2393e-10	7772	250	165	0.66	0.0212301	GO:0051716	GO:BP	cellular response to stimulus	17906	16399	GO:0009987, GO:0050896	2	immune : APC	cellular response to stimulus
query_1	1	8.7761e-10	11187	250	208	0.832	0.018593	GO:0050794	GO:BP	regulation of cellular process	17906	15657	GO:0009987, GO:0050789	2	immune : APC	regulation of cellular process
query_1	1	1.03865e-09	560	250	34	0.136	0.0607143	GO:0030335	GO:BP	positive regulation of cell migration	17906	7889	GO:0016477, GO:0030334, GO:2000147	2	immune : APC	positive regulation of cell migration
query_1	1	1.10538e-09	2006	250	69	0.276	0.0343968	GO:0006915	GO:BP	apoptotic process	17906	2899	GO:0012501	2	immune : APC	apoptotic process
query_1	1	1.39386e-09	1042	250	47	0.188	0.0451056	GO:2000145	GO:BP	regulation of cell motility	17906	29647	GO:0040012, GO:0048870, GO:0051270	2	immune : APC	regulation of cell motility
query_1	1	1.8362e-09	356	250	27	0.108	0.0758427	GO:0007159	GO:BP	leukocyte cell-cell adhesion	17906	3104	GO:0098609	2	immune : APC	leukocyte cell-cell adhesion
query_1	1	2.11114e-09	87	250	15	0.06	0.172414	GO:0060333	GO:BP	interferon-gamma-mediated signaling pathway	17906	17462	GO:0019221, GO:0071346	2	immune : APC	interferon-gamma-mediated signaling pathway
query_1	1	2.1816e-09	478	250	31	0.124	0.0648536	GO:0042110	GO:BP	T cell activation	17906	11662	GO:0046649	2	immune : APC	T cell activation
query_1	1	2.64092e-09	1758	250	63	0.252	0.0358362	GO:0009719	GO:BP	response to endogenous stimulus	17906	4112	GO:0050896	2	immune : APC	response to endogenous stimulus
query_1	1	2.68733e-09	613	250	35	0.14	0.0570962	GO:0040017	GO:BP	positive regulation of locomotion	17906	11576	GO:0040011, GO:0040012, GO:0048518	2	immune : APC	positive regulation of locomotion
query_1	1	2.68929e-09	754	250	39	0.156	0.0517241	GO:0046649	GO:BP	lymphocyte activation	17906	14557	GO:0045321	2	immune : APC	lymphocyte activation
query_1	1	3.37866e-09	584	250	34	0.136	0.0582192	GO:2000147	GO:BP	positive regulation of cell motility	17906	29649	GO:0040017, GO:0048870, GO:0051272, GO:2000145	2	immune : APC	positive regulation of cell motility
query_1	1	3.85619e-09	1113	250	48	0.192	0.0431267	GO:0040012	GO:BP	regulation of locomotion	17906	11571	GO:0040011, GO:0050789	2	immune : APC	regulation of locomotion
query_1	1	7.85941e-09	602	250	34	0.136	0.0564784	GO:0051272	GO:BP	positive regulation of cellular component movement	17906	16056	GO:0006928, GO:0048522, GO:0051270	2	immune : APC	positive regulation of cellular component movement
query_1	1	8.0381e-09	322	250	25	0.1	0.0776398	GO:1903037	GO:BP	regulation of leukocyte cell-cell adhesion	17906	26383	GO:0007159, GO:0022407	2	immune : APC	regulation of leukocyte cell-cell adhesion
query_1	1	8.20575e-09	1757	250	62	0.248	0.0352874	GO:0010941	GO:BP	regulation of cell death	17906	5115	GO:0008219, GO:0050794	2	immune : APC	regulation of cell death
query_1	1	8.297e-09	673	250	36	0.144	0.0534918	GO:0002764	GO:BP	immune response-regulating signaling pathway	17906	1434	GO:0007165, GO:0050776	2	immune : APC	immune response-regulating signaling pathway
query_1	1	8.63384e-09	3356	250	93	0.372	0.0277116	GO:0051239	GO:BP	regulation of multicellular organismal process	17906	16032	GO:0032501, GO:0050789	2	immune : APC	regulation of multicellular organismal process
query_1	1	8.6463e-09	1620	250	59	0.236	0.0364198	GO:0016477	GO:BP	cell migration	17906	5878	GO:0048870	2	immune : APC	cell migration
query_1	1	1.01484e-08	2152	250	70	0.28	0.0325279	GO:0012501	GO:BP	programmed cell death	17906	5170	GO:0008219	2	immune : APC	programmed cell death
query_1	1	1.06168e-08	1447	250	55	0.22	0.0380097	GO:0022610	GO:BP	biological adhesion	17906	7672	GO:0008150	2	immune : APC	biological adhesion
query_1	1	1.46833e-08	1781	250	62	0.248	0.0348119	GO:0051674	GO:BP	localization of cell	17906	16365	GO:0051179	2	immune : APC	localization of cell
query_1	1	1.46833e-08	1781	250	62	0.248	0.0348119	GO:0048870	GO:BP	cell motility	17906	15460	GO:0006928, GO:0040011, GO:0051674	2	immune : APC	cell motility
query_1	1	2.18536e-08	6772	250	147	0.588	0.021707	GO:0023052	GO:BP	signaling	17906	7722	GO:0008150	2	immune : APC	signaling
query_1	1	2.35287e-08	1129	250	47	0.188	0.0416298	GO:0051270	GO:BP	regulation of cellular component movement	17906	16054	GO:0006928, GO:0032879, GO:0050794	2	immune : APC	regulation of cellular component movement
query_1	1	2.91911e-08	1440	250	54	0.216	0.0375	GO:0007155	GO:BP	cell adhesion	17906	3100	GO:0022610	2	immune : APC	cell adhesion
query_1	1	3.04553e-08	6798	250	147	0.588	0.021624	GO:0007154	GO:BP	cell communication	17906	3099	GO:0009987	2	immune : APC	cell communication
query_1	1	3.76286e-08	375	250	26	0.104	0.0693333	GO:0030198	GO:BP	extracellular matrix organization	17906	7812	GO:0043062	2	immune : APC	extracellular matrix organization
query_1	1	3.81483e-08	1633	250	58	0.232	0.0355175	GO:0043067	GO:BP	regulation of programmed cell death	17906	12280	GO:0010941, GO:0012501	2	immune : APC	regulation of programmed cell death
query_1	1	3.82614e-08	11940	250	213	0.852	0.0178392	GO:0050789	GO:BP	regulation of biological process	17906	15653	GO:0008150, GO:0065007	2	immune : APC	regulation of biological process
query_1	1	3.99304e-08	376	250	26	0.104	0.0691489	GO:0043062	GO:BP	extracellular structure organization	17906	12275	GO:0016043	2	immune : APC	extracellular structure organization
query_1	1	4.03513e-08	639	250	34	0.136	0.0532081	GO:0002757	GO:BP	immune response-activating signal transduction	17906	1427	GO:0002253, GO:0002764	2	immune : APC	immune response-activating signal transduction
query_1	1	8.40262e-08	693	250	35	0.14	0.0505051	GO:0097435	GO:BP	supramolecular fiber organization	17906	22303	GO:0016043	2	immune : APC	supramolecular fiber organization
query_1	1	8.62514e-08	5681	250	129	0.516	0.0227073	GO:0048519	GO:BP	negative regulation of biological process	17906	15140	GO:0008150, GO:0050789	2	immune : APC	negative regulation of biological process
query_1	1	9.48525e-08	422	250	27	0.108	0.063981	GO:0045785	GO:BP	positive regulation of cell adhesion	17906	13801	GO:0007155, GO:0030155, GO:0048518	2	immune : APC	positive regulation of cell adhesion
query_1	1	1.04426e-07	4996	250	118	0.472	0.0236189	GO:0048523	GO:BP	negative regulation of cellular process	17906	15144	GO:0009987, GO:0048519, GO:0050794	2	immune : APC	negative regulation of cellular process
query_1	1	1.17461e-07	426	250	27	0.108	0.0633803	GO:0022407	GO:BP	regulation of cell-cell adhesion	17906	7652	GO:0030155, GO:0098609	2	immune : APC	regulation of cell-cell adhesion
query_1	1	1.59814e-07	1194	250	47	0.188	0.0393635	GO:0022603	GO:BP	regulation of anatomical structure morphogenesis	17906	7665	GO:0009653, GO:0050793	2	immune : APC	regulation of anatomical structure morphogenesis
query_1	1	1.77324e-07	866	250	39	0.156	0.0450346	GO:0098609	GO:BP	cell-cell adhesion	17906	22466	GO:0007155	2	immune : APC	cell-cell adhesion
query_1	1	2.43002e-07	2942	250	82	0.328	0.0278722	GO:0032879	GO:BP	regulation of localization	17906	9166	GO:0050789, GO:0051179	2	immune : APC	regulation of localization
query_1	1	4.94706e-07	2820	250	79	0.316	0.0280142	GO:0009653	GO:BP	anatomical structure morphogenesis	17906	4066	GO:0032502, GO:0048856	2	immune : APC	anatomical structure morphogenesis
query_1	1	5.59004e-07	1605	250	55	0.22	0.0342679	GO:0042981	GO:BP	regulation of apoptotic process	17906	12216	GO:0006915, GO:0043067	2	immune : APC	regulation of apoptotic process
query_1	1	5.68065e-07	12628	250	218	0.872	0.0172632	GO:0065007	GO:BP	biological regulation	17906	18953	GO:0008150	2	immune : APC	biological regulation
query_1	1	5.7044e-07	1749	250	58	0.232	0.0331618	GO:0042127	GO:BP	regulation of cell population proliferation	17906	11673	GO:0008283, GO:0050794	2	immune : APC	regulation of cell population proliferation
query_1	1	6.27362e-07	2252	250	68	0.272	0.0301954	GO:0006928	GO:BP	movement of cell or subcellular component	17906	2910	GO:0009987	2	immune : APC	movement of cell or subcellular component
query_1	1	7.88599e-07	2010	250	63	0.252	0.0313433	GO:0040011	GO:BP	locomotion	17906	11570	GO:0008150	2	immune : APC	locomotion
query_1	1	8.12333e-07	1574	250	54	0.216	0.0343075	GO:0080134	GO:BP	regulation of response to stress	17906	21328	GO:0006950, GO:0048583	2	immune : APC	regulation of response to stress
query_1	1	1.01106e-06	75	250	12	0.048	0.16	GO:0002479	GO:BP	antigen processing and presentation of exogenous peptide antigen via MHC class I, TAP-dependent	17906	1150	GO:0042590	2	immune : APC	antigen processing and presentation of exogenous p...
query_1	1	1.19321e-06	230	250	19	0.076	0.0826087	GO:1903039	GO:BP	positive regulation of leukocyte cell-cell adhesion	17906	26385	GO:0007159, GO:0022409, GO:1903037	2	immune : APC	positive regulation of leukocyte cell-cell adhesion
query_1	1	1.32605e-06	6630	250	140	0.56	0.0211161	GO:0032502	GO:BP	developmental process	17906	8889	GO:0008150	2	immune : APC	developmental process
query_1	1	1.51582e-06	6105	250	132	0.528	0.0216216	GO:0048856	GO:BP	anatomical structure development	17906	15447	GO:0032502	2	immune : APC	anatomical structure development
query_1	1	1.88655e-06	79	250	12	0.048	0.151899	GO:0042590	GO:BP	antigen processing and presentation of exogenous peptide antigen via MHC class I	17906	11980	GO:0002474, GO:0002478	2	immune : APC	antigen processing and presentation of exogenous p...
query_1	1	2.00574e-06	702	250	33	0.132	0.0470085	GO:0009611	GO:BP	response to wounding	17906	4028	GO:0006950	2	immune : APC	response to wounding
query_1	1	2.75113e-06	598	250	30	0.12	0.0501672	GO:0002694	GO:BP	regulation of leukocyte activation	17906	1364	GO:0002682, GO:0045321, GO:0050865	2	immune : APC	regulation of leukocyte activation
query_1	1	3.01714e-06	330	250	22	0.088	0.0666667	GO:0050863	GO:BP	regulation of T cell activation	17906	15714	GO:0042110, GO:0051249	2	immune : APC	regulation of T cell activation
query_1	1	3.42866e-06	273	250	20	0.08	0.0732601	GO:0022409	GO:BP	positive regulation of cell-cell adhesion	17906	7654	GO:0022407, GO:0045785, GO:0098609	2	immune : APC	positive regulation of cell-cell adhesion
query_1	1	3.44706e-06	641	250	31	0.124	0.0483619	GO:0050865	GO:BP	regulation of cell activation	17906	15716	GO:0001775, GO:0050794	2	immune : APC	regulation of cell activation
query_1	1	3.72599e-06	2038	250	62	0.248	0.030422	GO:0008283	GO:BP	cell population proliferation	17906	3612	GO:0008150	2	immune : APC	cell population proliferation
query_1	1	3.926e-06	5020	250	114	0.456	0.0227092	GO:0048731	GO:BP	system development	17906	15330	GO:0007275, GO:0048856	2	immune : APC	system development
query_1	1	4.45611e-06	764	250	34	0.136	0.0445026	GO:0001817	GO:BP	regulation of cytokine production	17906	602	GO:0001816, GO:0051239	2	immune : APC	regulation of cytokine production
query_1	1	5.62019e-06	1958	250	60	0.24	0.0306435	GO:0042592	GO:BP	homeostatic process	17906	11981	GO:0065008	2	immune : APC	homeostatic process
query_1	1	5.95573e-06	509	250	27	0.108	0.0530452	GO:0051249	GO:BP	regulation of lymphocyte activation	17906	16039	GO:0002694, GO:0046649	2	immune : APC	regulation of lymphocyte activation
query_1	1	6.19899e-06	774	250	34	0.136	0.0439276	GO:0043900	GO:BP	regulation of multi-organism process	17906	12659	GO:0050789, GO:0051704	2	immune : APC	regulation of multi-organism process
query_1	1	6.55366e-06	697	250	32	0.128	0.045911	GO:0048514	GO:BP	blood vessel morphogenesis	17906	15135	GO:0001568, GO:0035239	2	immune : APC	blood vessel morphogenesis
query_1	1	7.053e-06	1480	250	50	0.2	0.0337838	GO:0071495	GO:BP	cellular response to endogenous stimulus	17906	19875	GO:0009719	2	immune : APC	cellular response to endogenous stimulus
query_1	1	8.57218e-06	784	250	34	0.136	0.0433673	GO:0001568	GO:BP	blood vessel development	17906	479	GO:0001944, GO:0048856	2	immune : APC	blood vessel development
query_1	1	9.66281e-06	1039	250	40	0.16	0.0384986	GO:0060548	GO:BP	negative regulation of cell death	17906	17669	GO:0008219, GO:0010941, GO:0048523	2	immune : APC	negative regulation of cell death
query_1	1	1.26208e-05	837	250	35	0.14	0.041816	GO:0001816	GO:BP	cytokine production	17906	601	GO:0032501	2	immune : APC	cytokine production
query_1	1	1.33798e-05	2210	250	64	0.256	0.0289593	GO:2000026	GO:BP	regulation of multicellular organismal development	17906	29528	GO:0007275, GO:0050793, GO:0051239	2	immune : APC	regulation of multicellular organismal development
query_1	1	1.37384e-05	1853	250	57	0.228	0.0307609	GO:0051240	GO:BP	positive regulation of multicellular organismal process	17906	16033	GO:0032501, GO:0048518, GO:0051239	2	immune : APC	positive regulation of multicellular organismal process
query_1	1	1.46676e-05	531	250	27	0.108	0.0508475	GO:0002521	GO:BP	leukocyte differentiation	17906	1191	GO:0030097, GO:0030154	2	immune : APC	leukocyte differentiation
query_1	1	1.74489e-05	363	250	22	0.088	0.0606061	GO:0032956	GO:BP	regulation of actin cytoskeleton organization	17906	9231	GO:0030036, GO:0032970, GO:0051493	2	immune : APC	regulation of actin cytoskeleton organization
query_1	1	1.8337e-05	3677	250	90	0.36	0.0244765	GO:0048513	GO:BP	animal organ development	17906	15134	GO:0048731, GO:0048856	2	immune : APC	animal organ development
query_1	1	1.86616e-05	96	250	12	0.048	0.125	GO:0019886	GO:BP	antigen processing and presentation of exogenous peptide antigen via MHC class II	17906	7066	GO:0002478, GO:0002495	2	immune : APC	antigen processing and presentation of exogenous p...
query_1	1	2.10353e-05	97	250	12	0.048	0.123711	GO:0002474	GO:BP	antigen processing and presentation of peptide antigen via MHC class I	17906	1145	GO:0048002	2	immune : APC	antigen processing and presentation of peptide ant...
query_1	1	2.47392e-05	944	250	37	0.148	0.0391949	GO:0035239	GO:BP	tube morphogenesis	17906	10343	GO:0009653, GO:0035295	2	immune : APC	tube morphogenesis
query_1	1	2.62655e-05	820	250	34	0.136	0.0414634	GO:0001944	GO:BP	vasculature development	17906	687	GO:0048731, GO:0072358	2	immune : APC	vasculature development
query_1	1	2.92588e-05	279	250	19	0.076	0.0681004	GO:0110053	GO:BP	regulation of actin filament organization	17906	23104	GO:0007015, GO:0032956, GO:1902903	2	immune : APC	regulation of actin filament organization
query_1	1	2.98713e-05	100	250	12	0.048	0.12	GO:0002495	GO:BP	antigen processing and presentation of peptide antigen via MHC class II	17906	1166	GO:0002504, GO:0048002	2	immune : APC	antigen processing and presentation of peptide ant...
query_1	1	2.99454e-05	374	250	22	0.088	0.0588235	GO:0006909	GO:BP	phagocytosis	17906	2893	GO:0016192	2	immune : APC	phagocytosis
query_1	1	3.21803e-05	409	250	23	0.092	0.0562347	GO:0032970	GO:BP	regulation of actin filament-based process	17906	9244	GO:0030029, GO:0050794	2	immune : APC	regulation of actin filament-based process
query_1	1	3.30759e-05	444	250	24	0.096	0.0540541	GO:0045088	GO:BP	regulation of innate immune response	17906	13313	GO:0002831, GO:0031347, GO:0032101, GO:0043900, GO:0045087, GO:0050776	2	immune : APC	regulation of innate immune response
query_1	1	3.437e-05	829	250	34	0.136	0.0410133	GO:0072358	GO:BP	cardiovascular system development	17906	20580	GO:0048731, GO:0072359	2	immune : APC	cardiovascular system development
query_1	1	3.66972e-05	2922	250	76	0.304	0.0260096	GO:0051246	GO:BP	regulation of protein metabolic process	17906	16036	GO:0019538, GO:0051171, GO:0060255, GO:0080090	2	immune : APC	regulation of protein metabolic process
query_1	1	3.74835e-05	102	250	12	0.048	0.117647	GO:0002504	GO:BP	antigen processing and presentation of peptide or polysaccharide antigen via MHC class II	17906	1175	GO:0019882	2	immune : APC	antigen processing and presentation of peptide or ...
query_1	1	4.03153e-05	414	250	23	0.092	0.0555556	GO:0007015	GO:BP	actin filament organization	17906	2980	GO:0030036, GO:0097435	2	immune : APC	actin filament organization
query_1	1	4.23868e-05	5604	250	120	0.48	0.0214133	GO:0007275	GO:BP	multicellular organism development	17906	3211	GO:0032501, GO:0048856	2	immune : APC	multicellular organism development
query_1	1	4.45993e-05	451	250	24	0.096	0.0532151	GO:0002697	GO:BP	regulation of immune effector process	17906	1367	GO:0002252, GO:0002682	2	immune : APC	regulation of immune effector process
query_1	1	4.49859e-05	1143	250	41	0.164	0.0358705	GO:0035295	GO:BP	tube development	17906	10378	GO:0007275, GO:0048856	2	immune : APC	tube development
query_1	1	4.91526e-05	926	250	36	0.144	0.0388769	GO:0043066	GO:BP	negative regulation of apoptotic process	17906	12279	GO:0006915, GO:0042981, GO:0043069	2	immune : APC	negative regulation of apoptotic process
query_1	1	5.00812e-05	601	250	28	0.112	0.046589	GO:0001525	GO:BP	angiogenesis	17906	452	GO:0048514, GO:0048646	2	immune : APC	angiogenesis
query_1	1	5.07873e-05	640	250	29	0.116	0.0453125	GO:0032103	GO:BP	positive regulation of response to external stimulus	17906	8624	GO:0009605, GO:0032101, GO:0048584	2	immune : APC	positive regulation of response to external stimulus
query_1	1	5.5176e-05	8	250	5	0.02	0.625	GO:0002480	GO:BP	antigen processing and presentation of exogenous peptide antigen via MHC class I, TAP-independent	17906	1151	GO:0042590	2	immune : APC	antigen processing and presentation of exogenous p...
query_1	1	6.076e-05	1932	250	57	0.228	0.0295031	GO:0045595	GO:BP	regulation of cell differentiation	17906	13617	GO:0030154, GO:0050793, GO:0050794	2	immune : APC	regulation of cell differentiation
query_1	1	6.21428e-05	978	250	37	0.148	0.0378323	GO:0019725	GO:BP	cellular homeostasis	17906	7002	GO:0009987, GO:0042592	2	immune : APC	cellular homeostasis
query_1	1	6.39532e-05	1296	250	44	0.176	0.0339506	GO:0051336	GO:BP	regulation of hydrolase activity	17906	16111	GO:0050790	2	immune : APC	regulation of hydrolase activity
query_1	1	6.56073e-05	1024	250	38	0.152	0.0371094	GO:0009725	GO:BP	response to hormone	17906	4118	GO:0009719, GO:0010033	2	immune : APC	response to hormone
query_1	1	6.6983e-05	234	250	17	0.068	0.0726496	GO:0070663	GO:BP	regulation of leukocyte proliferation	17906	19338	GO:0042127, GO:0070661	2	immune : APC	regulation of leukocyte proliferation
query_1	1	7.02801e-05	498	250	25	0.1	0.0502008	GO:0050900	GO:BP	leukocyte migration	17906	15745	GO:0002376, GO:0016477	2	immune : APC	leukocyte migration
query_1	1	8.20139e-05	1168	250	41	0.164	0.0351027	GO:1901698	GO:BP	response to nitrogen compound	17906	25178	GO:0042221	2	immune : APC	response to nitrogen compound
query_1	1	8.88217e-05	1358	250	45	0.18	0.033137	GO:0051241	GO:BP	negative regulation of multicellular organismal process	17906	16034	GO:0032501, GO:0048519, GO:0051239	2	immune : APC	negative regulation of multicellular organismal process
query_1	1	8.89784e-05	948	250	36	0.144	0.0379747	GO:0043069	GO:BP	negative regulation of programmed cell death	17906	12282	GO:0012501, GO:0043067, GO:0060548	2	immune : APC	negative regulation of programmed cell death
query_1	1	8.90602e-05	3442	250	84	0.336	0.0244044	GO:0010604	GO:BP	positive regulation of macromolecule metabolic process	17906	4802	GO:0009893, GO:0043170, GO:0060255	2	immune : APC	positive regulation of macromolecule metabolic process
query_1	1	9.15998e-05	1751	250	53	0.212	0.0302684	GO:0051247	GO:BP	positive regulation of protein metabolic process	17906	16037	GO:0010604, GO:0019538, GO:0051173, GO:0051246	2	immune : APC	positive regulation of protein metabolic process
query_1	1	9.39268e-05	780	250	32	0.128	0.0410256	GO:0006954	GO:BP	inflammatory response	17906	2931	GO:0006952	2	immune : APC	inflammatory response
query_1	1	9.58645e-05	3742	250	89	0.356	0.0237841	GO:0009893	GO:BP	positive regulation of metabolic process	17906	4264	GO:0008152, GO:0019222, GO:0048518	2	immune : APC	positive regulation of metabolic process
query_1	1	0.000103085	1132	250	40	0.16	0.0353357	GO:0032101	GO:BP	regulation of response to external stimulus	17906	8622	GO:0009605, GO:0048583	2	immune : APC	regulation of response to external stimulus
query_1	1	0.00010599	584	250	27	0.108	0.0462329	GO:0042060	GO:BP	wound healing	17906	11626	GO:0009611	2	immune : APC	wound healing
query_1	1	0.000130923	216	250	16	0.064	0.0740741	GO:0008154	GO:BP	actin polymerization or depolymerization	17906	3578	GO:0007015	2	immune : APC	actin polymerization or depolymerization
query_1	1	0.00013745	189	250	15	0.06	0.0793651	GO:0008064	GO:BP	regulation of actin polymerization or depolymerization	17906	3563	GO:0008154, GO:0030832, GO:0110053	2	immune : APC	regulation of actin polymerization or depolymerization
query_1	1	0.00013745	189	250	15	0.06	0.0793651	GO:0030041	GO:BP	actin filament polymerization	17906	7759	GO:0008154, GO:0051258	2	immune : APC	actin filament polymerization
query_1	1	0.000147395	190	250	15	0.06	0.0789474	GO:0030832	GO:BP	regulation of actin filament length	17906	8083	GO:0032535, GO:0032956	2	immune : APC	regulation of actin filament length
query_1	1	0.00015722	310	250	19	0.076	0.0612903	GO:0070661	GO:BP	leukocyte proliferation	17906	19336	GO:0008283	2	immune : APC	leukocyte proliferation
query_1	1	0.000158557	219	250	16	0.064	0.0730594	GO:0050670	GO:BP	regulation of lymphocyte proliferation	17906	15558	GO:0032944, GO:0046651, GO:0051249	2	immune : APC	regulation of lymphocyte proliferation
query_1	1	0.000170392	677	250	29	0.116	0.042836	GO:0002250	GO:BP	adaptive immune response	17906	921	GO:0006955	2	immune : APC	adaptive immune response
query_1	1	0.000171042	378	250	21	0.084	0.0555556	GO:1902903	GO:BP	regulation of supramolecular fiber organization	17906	26259	GO:0051128, GO:0097435	2	immune : APC	regulation of supramolecular fiber organization
query_1	1	0.000179826	221	250	16	0.064	0.0723982	GO:0032944	GO:BP	regulation of mononuclear cell proliferation	17906	9220	GO:0032943, GO:0070663	2	immune : APC	regulation of mononuclear cell proliferation
query_1	1	0.000181426	679	250	29	0.116	0.0427099	GO:0030036	GO:BP	actin cytoskeleton organization	17906	7756	GO:0007010, GO:0030029	2	immune : APC	actin cytoskeleton organization
query_1	1	0.000190961	1022	250	37	0.148	0.0362035	GO:0045597	GO:BP	positive regulation of cell differentiation	17906	13619	GO:0030154, GO:0045595, GO:0048522, GO:0051094	2	immune : APC	positive regulation of cell differentiation
query_1	1	0.000191928	167	250	14	0.056	0.0838323	GO:0042129	GO:BP	regulation of T cell proliferation	17906	11675	GO:0042098, GO:0050670, GO:0050863	2	immune : APC	regulation of T cell proliferation
query_1	1	0.000196787	1206	250	41	0.164	0.0339967	GO:0048646	GO:BP	anatomical structure formation involved in morphogenesis	17906	15246	GO:0009653, GO:0032502	2	immune : APC	anatomical structure formation involved in morphogenesis
query_1	1	0.000200435	283	250	18	0.072	0.0636042	GO:0046651	GO:BP	lymphocyte proliferation	17906	14558	GO:0032943, GO:0046649	2	immune : APC	lymphocyte proliferation
query_1	1	0.00020485	807	250	32	0.128	0.039653	GO:0031347	GO:BP	regulation of defense response	17906	8359	GO:0006952, GO:0080134	2	immune : APC	regulation of defense response
query_1	1	0.000213371	1746	250	52	0.208	0.0297824	GO:1901700	GO:BP	response to oxygen-containing compound	17906	25180	GO:0042221	2	immune : APC	response to oxygen-containing compound
query_1	1	0.000213454	383	250	21	0.084	0.0548303	GO:0032535	GO:BP	regulation of cellular component size	17906	8911	GO:0016043, GO:0090066	2	immune : APC	regulation of cellular component size
query_1	1	0.000228553	492	250	24	0.096	0.0487805	GO:0002683	GO:BP	negative regulation of immune system process	17906	1353	GO:0002376, GO:0002682, GO:0048519	2	immune : APC	negative regulation of immune system process
query_1	1	0.000234865	286	250	18	0.072	0.0629371	GO:0032943	GO:BP	mononuclear cell proliferation	17906	9219	GO:0070661	2	immune : APC	mononuclear cell proliferation
query_1	1	0.000245163	2385	250	64	0.256	0.0268344	GO:0050790	GO:BP	regulation of catalytic activity	17906	15654	GO:0065009	2	immune : APC	regulation of catalytic activity
query_1	1	0.000256959	945	250	35	0.14	0.037037	GO:0044419	GO:BP	interspecies interaction between organisms	17906	12959	GO:0051704	2	immune : APC	interspecies interaction between organisms
query_1	1	0.000277281	172	250	14	0.056	0.0813953	GO:0030833	GO:BP	regulation of actin filament polymerization	17906	8084	GO:0008064, GO:0030041, GO:0032271	2	immune : APC	regulation of actin filament polymerization
query_1	1	0.000292995	1085	250	38	0.152	0.035023	GO:0010243	GO:BP	response to organonitrogen compound	17906	4548	GO:0010033, GO:1901698	2	immune : APC	response to organonitrogen compound
query_1	1	0.000323445	781	250	31	0.124	0.0396927	GO:0030029	GO:BP	actin filament-based process	17906	7749	GO:0009987	2	immune : APC	actin filament-based process
query_1	1	0.000324178	3248	250	79	0.316	0.0243227	GO:0051173	GO:BP	positive regulation of nitrogen compound metabolic process	17906	15977	GO:0006807, GO:0009893, GO:0051171	2	immune : APC	positive regulation of nitrogen compound metabolic process
query_1	1	0.000329386	1770	250	52	0.208	0.0293785	GO:0065003	GO:BP	protein-containing complex assembly	17906	18950	GO:0022607, GO:0043933	2	immune : APC	protein-containing complex assembly
query_1	1	0.000331457	101	250	11	0.044	0.108911	GO:0001909	GO:BP	leukocyte mediated cytotoxicity	17906	658	GO:0001906	2	immune : APC	leukocyte mediated cytotoxicity
query_1	1	0.000343441	503	250	24	0.096	0.0477137	GO:0002768	GO:BP	immune response-regulating cell surface receptor signaling pathway	17906	1438	GO:0002764, GO:0007166	2	immune : APC	immune response-regulating cell surface receptor s...
query_1	1	0.000370385	81	250	10	0.04	0.123457	GO:0022617	GO:BP	extracellular matrix disassembly	17906	7679	GO:0022411, GO:0030198	2	immune : APC	extracellular matrix disassembly
query_1	1	0.000402203	470	250	23	0.092	0.0489362	GO:0002429	GO:BP	immune response-activating cell surface receptor signaling pathway	17906	1100	GO:0002757, GO:0002768	2	immune : APC	immune response-activating cell surface receptor s...
query_1	1	0.000405669	6481	250	130	0.52	0.0200586	GO:0016043	GO:BP	cellular component organization	17906	5706	GO:0009987, GO:0071840	2	immune : APC	cellular component organization
query_1	1	0.000468344	969	250	35	0.14	0.0361197	GO:0008284	GO:BP	positive regulation of cell population proliferation	17906	3613	GO:0008283, GO:0042127, GO:0048522	2	immune : APC	positive regulation of cell population proliferation
query_1	1	0.000478847	838	250	32	0.128	0.0381862	GO:0016032	GO:BP	viral process	17906	5700	GO:0044403	2	immune : APC	viral process
query_1	1	0.000525242	1900	250	54	0.216	0.0284211	GO:0010647	GO:BP	positive regulation of cell communication	17906	4844	GO:0007154, GO:0010646, GO:0048522	2	immune : APC	positive regulation of cell communication
query_1	1	0.000525618	239	250	16	0.064	0.0669456	GO:0038093	GO:BP	Fc receptor signaling pathway	17906	11286	GO:0002768	2	immune : APC	Fc receptor signaling pathway
query_1	1	0.000528238	515	250	24	0.096	0.0466019	GO:0002831	GO:BP	regulation of response to biotic stimulus	17906	1501	GO:0009607, GO:0048583	2	immune : APC	regulation of response to biotic stimulus
query_1	1	0.000545695	210	250	15	0.06	0.0714286	GO:0050870	GO:BP	positive regulation of T cell activation	17906	15721	GO:0042110, GO:0050863, GO:0051251, GO:1903039	2	immune : APC	positive regulation of T cell activation
query_1	1	0.000590111	2118	250	58	0.232	0.0273843	GO:0009888	GO:BP	tissue development	17906	4259	GO:0048856	2	immune : APC	tissue development
query_1	1	0.00059103	1907	250	54	0.216	0.0283167	GO:0023056	GO:BP	positive regulation of signaling	17906	7726	GO:0023051, GO:0023052, GO:0048518	2	immune : APC	positive regulation of signaling
query_1	1	0.000611901	891	250	33	0.132	0.037037	GO:0044403	GO:BP	symbiotic process	17906	12947	GO:0044419	2	immune : APC	symbiotic process
query_1	1	0.00061843	3415	250	81	0.324	0.0237189	GO:0031325	GO:BP	positive regulation of cellular metabolic process	17906	8338	GO:0009893, GO:0031323, GO:0044237, GO:0048522	2	immune : APC	positive regulation of cellular metabolic process
query_1	1	0.000672246	1457	250	45	0.18	0.0308854	GO:0051094	GO:BP	positive regulation of developmental process	17906	15906	GO:0032502, GO:0048518, GO:0050793	2	immune : APC	positive regulation of developmental process
query_1	1	0.000762016	450	250	22	0.088	0.0488889	GO:0043254	GO:BP	regulation of protein-containing complex assembly	17906	12363	GO:0044087, GO:0051128, GO:0065003	2	immune : APC	regulation of protein-containing complex assembly
query_1	1	0.000808121	489	250	23	0.092	0.0470348	GO:1903706	GO:BP	regulation of hemopoiesis	17906	26990	GO:0002682, GO:0030097, GO:2000026	2	immune : APC	regulation of hemopoiesis
query_1	1	0.000854567	135	250	12	0.048	0.0888889	GO:0002433	GO:BP	immune response-regulating cell surface receptor signaling pathway involved in phagocytosis	17906	1104	GO:0002252, GO:0002768, GO:0006909	2	immune : APC	immune response-regulating cell surface receptor s...
query_1	1	0.000854567	135	250	12	0.048	0.0888889	GO:0038096	GO:BP	Fc-gamma receptor signaling pathway involved in phagocytosis	17906	11289	GO:0002431, GO:0002433, GO:0038094	2	immune : APC	Fc-gamma receptor signaling pathway involved in phagocytosis
query_1	1	0.000882766	218	250	15	0.06	0.0688073	GO:0006457	GO:BP	protein folding	17906	2481	GO:0009987	2	immune : APC	protein folding
query_1	1	0.000988573	163	250	13	0.052	0.0797546	GO:0001906	GO:BP	cell killing	17906	656	GO:0008150	2	immune : APC	cell killing
query_1	1	0.00100582	1731	250	50	0.2	0.028885	GO:0048585	GO:BP	negative regulation of response to stimulus	17906	15196	GO:0048519, GO:0048583, GO:0050896	2	immune : APC	negative regulation of response to stimulus
query_1	1	0.00101418	956	250	34	0.136	0.0355649	GO:0048534	GO:BP	hematopoietic or lymphoid organ development	17906	15153	GO:0002520, GO:0048513	2	immune : APC	hematopoietic or lymphoid organ development
query_1	1	0.00109564	2541	250	65	0.26	0.0255805	GO:0051128	GO:BP	regulation of cellular component organization	17906	15933	GO:0016043, GO:0050794	2	immune : APC	regulation of cellular component organization
query_1	1	0.0011408	916	250	33	0.132	0.0360262	GO:0030097	GO:BP	hemopoiesis	17906	7774	GO:0048534	2	immune : APC	hemopoiesis
query_1	1	0.00117081	1194	250	39	0.156	0.0326633	GO:0072359	GO:BP	circulatory system development	17906	20581	GO:0048731	2	immune : APC	circulatory system development
query_1	1	0.00117224	139	250	12	0.048	0.0863309	GO:0038094	GO:BP	Fc-gamma receptor signaling pathway	17906	11287	GO:0038093	2	immune : APC	Fc-gamma receptor signaling pathway
query_1	1	0.00121221	1009	250	35	0.14	0.0346878	GO:0002520	GO:BP	immune system development	17906	1190	GO:0002376, GO:0048731	2	immune : APC	immune system development
query_1	1	0.00126646	140	250	12	0.048	0.0857143	GO:0002431	GO:BP	Fc receptor mediated stimulatory signaling pathway	17906	1102	GO:0002429	2	immune : APC	Fc receptor mediated stimulatory signaling pathway
query_1	1	0.0012758	6667	250	131	0.524	0.019649	GO:0071840	GO:BP	cellular component organization or biogenesis	17906	20120	GO:0008150	2	immune : APC	cellular component organization or biogenesis
query_1	1	0.0012913	195	250	14	0.056	0.0717949	GO:0042098	GO:BP	T cell proliferation	17906	11654	GO:0042110, GO:0046651	2	immune : APC	T cell proliferation
query_1	1	0.00133146	1248	250	40	0.16	0.0320513	GO:0009628	GO:BP	response to abiotic stimulus	17906	4041	GO:0050896	2	immune : APC	response to abiotic stimulus
query_1	1	0.00136964	37	250	7	0.028	0.189189	GO:0001913	GO:BP	T cell mediated cytotoxicity	17906	662	GO:0001909, GO:0002456	2	immune : APC	T cell mediated cytotoxicity
query_1	1	0.00137699	3244	250	77	0.308	0.0237361	GO:0009966	GO:BP	regulation of signal transduction	17906	4317	GO:0007165, GO:0010646, GO:0023051, GO:0048583	2	immune : APC	regulation of signal transduction
query_1	1	0.00152092	24	250	6	0.024	0.25	GO:0019883	GO:BP	antigen processing and presentation of endogenous antigen	17906	7063	GO:0019882	2	immune : APC	antigen processing and presentation of endogenous antigen
query_1	1	0.00158332	470	250	22	0.088	0.0468085	GO:0001819	GO:BP	positive regulation of cytokine production	17906	604	GO:0001816, GO:0001817, GO:0051240	2	immune : APC	positive regulation of cytokine production
query_1	1	0.00159012	396	250	20	0.08	0.0505051	GO:0002696	GO:BP	positive regulation of leukocyte activation	17906	1366	GO:0002684, GO:0002694, GO:0045321, GO:0050867	2	immune : APC	positive regulation of leukocyte activation
query_1	1	0.00170506	362	250	19	0.076	0.0524862	GO:0002460	GO:BP	adaptive immune response based on somatic recombination of immune receptors built from immunoglobulin superfamily domains	17906	1131	GO:0002250	2	immune : APC	adaptive immune response based on somatic recombin...
query_1	1	0.00177705	363	250	19	0.076	0.0523416	GO:0001666	GO:BP	response to hypoxia	17906	503	GO:0006950, GO:0036293	2	immune : APC	response to hypoxia
query_1	1	0.00185923	400	250	20	0.08	0.05	GO:0070482	GO:BP	response to oxygen levels	17906	19227	GO:0009628	2	immune : APC	response to oxygen levels
query_1	1	0.00193332	893	250	32	0.128	0.0358343	GO:0061024	GO:BP	membrane organization	17906	18124	GO:0016043	2	immune : APC	membrane organization
query_1	1	0.00219362	333	250	18	0.072	0.0540541	GO:0019058	GO:BP	viral life cycle	17906	6484	GO:0016032	2	immune : APC	viral life cycle
query_1	1	0.00246594	99	250	10	0.04	0.10101	GO:0051591	GO:BP	response to cAMP	17906	16289	GO:0014074, GO:0046683, GO:1901700	2	immune : APC	response to cAMP
query_1	1	0.00272591	1333	250	41	0.164	0.0307577	GO:1901565	GO:BP	organonitrogen compound catabolic process	17906	25068	GO:1901564, GO:1901575	2	immune : APC	organonitrogen compound catabolic process
query_1	1	0.00282756	411	250	20	0.08	0.0486618	GO:0050867	GO:BP	positive regulation of cell activation	17906	15718	GO:0001775, GO:0048522, GO:0050865	2	immune : APC	positive regulation of cell activation
query_1	1	0.0029646	7873	250	147	0.588	0.0186714	GO:0032501	GO:BP	multicellular organismal process	17906	8888	GO:0008150	2	immune : APC	multicellular organismal process
query_1	1	0.00300141	376	250	19	0.076	0.0505319	GO:0036293	GO:BP	response to decreased oxygen levels	17906	11102	GO:0070482	2	immune : APC	response to decreased oxygen levels
query_1	1	0.00307774	1642	250	47	0.188	0.0286236	GO:0032270	GO:BP	positive regulation of cellular protein metabolic process	17906	8726	GO:0031325, GO:0032268, GO:0044267, GO:0051247	2	immune : APC	positive regulation of cellular protein metabolic process
query_1	1	0.0037207	2744	250	67	0.268	0.0244169	GO:0032268	GO:BP	regulation of cellular protein metabolic process	17906	8724	GO:0031323, GO:0044267, GO:0051246	2	immune : APC	regulation of cellular protein metabolic process
query_1	1	0.00404952	2923	250	70	0.28	0.023948	GO:0008104	GO:BP	protein localization	17906	3574	GO:0033036	2	immune : APC	protein localization
query_1	1	0.00434507	3638	250	82	0.328	0.0225399	GO:0010646	GO:BP	regulation of cell communication	17906	4843	GO:0007154, GO:0050794	2	immune : APC	regulation of cell communication
query_1	1	0.00452231	1822	250	50	0.2	0.0274424	GO:0044093	GO:BP	positive regulation of molecular function	17906	12796	GO:0065009	2	immune : APC	positive regulation of molecular function
query_1	1	0.00463805	351	250	18	0.072	0.0512821	GO:0051251	GO:BP	positive regulation of lymphocyte activation	17906	16041	GO:0002696, GO:0046649, GO:0051249	2	immune : APC	positive regulation of lymphocyte activation
query_1	1	0.00482776	352	250	18	0.072	0.0511364	GO:0051235	GO:BP	maintenance of location	17906	16028	GO:0051179, GO:0065008	2	immune : APC	maintenance of location
query_1	1	0.00493699	283	250	16	0.064	0.0565371	GO:1902105	GO:BP	regulation of leukocyte differentiation	17906	25570	GO:0002521, GO:0045595, GO:1903706	2	immune : APC	regulation of leukocyte differentiation
query_1	1	0.00500386	1466	250	43	0.172	0.0293315	GO:0043085	GO:BP	positive regulation of catalytic activity	17906	12285	GO:0044093, GO:0050790	2	immune : APC	positive regulation of catalytic activity
query_1	1	0.0052925	3061	250	72	0.288	0.0235217	GO:0065009	GO:BP	regulation of molecular function	17906	18955	GO:0065007	2	immune : APC	regulation of molecular function
query_1	1	0.00535614	2047	250	54	0.216	0.0263801	GO:0043933	GO:BP	protein-containing complex subunit organization	17906	12672	GO:0016043	2	immune : APC	protein-containing complex subunit organization
query_1	1	0.00550005	17	250	5	0.02	0.294118	GO:0002483	GO:BP	antigen processing and presentation of endogenous peptide antigen	17906	1154	GO:0019883, GO:0048002	2	immune : APC	antigen processing and presentation of endogenous ...
query_1	1	0.00597351	109	250	10	0.04	0.0917431	GO:0007229	GO:BP	integrin-mediated signaling pathway	17906	3170	GO:0007166	2	immune : APC	integrin-mediated signaling pathway
query_1	1	0.00613883	1736	250	48	0.192	0.0276498	GO:0009967	GO:BP	positive regulation of signal transduction	17906	4318	GO:0007165, GO:0009966, GO:0010647, GO:0023056, GO:0048584	2	immune : APC	positive regulation of signal transduction
query_1	1	0.00636473	359	250	18	0.072	0.0501393	GO:0002449	GO:BP	lymphocyte mediated immunity	17906	1120	GO:0002443	2	immune : APC	lymphocyte mediated immunity
query_1	1	0.00661124	136	250	11	0.044	0.0808824	GO:0002687	GO:BP	positive regulation of leukocyte migration	17906	1357	GO:0002684, GO:0002685, GO:0030335, GO:0050900	2	immune : APC	positive regulation of leukocyte migration
query_1	1	0.00686354	3679	250	82	0.328	0.0222887	GO:0023051	GO:BP	regulation of signaling	17906	7721	GO:0023052, GO:0050789	2	immune : APC	regulation of signaling
query_1	1	0.00739894	998	250	33	0.132	0.0330661	GO:0014070	GO:BP	response to organic cyclic compound	17906	5239	GO:0010033	2	immune : APC	response to organic cyclic compound
query_1	1	0.00817632	139	250	11	0.044	0.0791367	GO:0046683	GO:BP	response to organophosphorus	17906	14585	GO:0010033	2	immune : APC	response to organophosphorus
query_1	1	0.00818653	956	250	32	0.128	0.0334728	GO:0033993	GO:BP	response to lipid	17906	9717	GO:0010033	2	immune : APC	response to lipid
query_1	1	0.00841885	1245	250	38	0.152	0.0305221	GO:0051130	GO:BP	positive regulation of cellular component organization	17906	15935	GO:0016043, GO:0048522, GO:0051128	2	immune : APC	positive regulation of cellular component organization
query_1	1	0.00911638	564	250	23	0.092	0.0407801	GO:0051493	GO:BP	regulation of cytoskeleton organization	17906	16221	GO:0007010, GO:0033043	2	immune : APC	regulation of cytoskeleton organization
query_1	1	0.00957081	231	250	14	0.056	0.0606061	GO:0032271	GO:BP	regulation of protein polymerization	17906	8727	GO:0043254, GO:0051258	2	immune : APC	regulation of protein polymerization
query_1	1	0.00993785	965	250	32	0.128	0.0331606	GO:0030163	GO:BP	protein catabolic process	17906	7794	GO:0009057, GO:0019538, GO:1901565	2	immune : APC	protein catabolic process
query_1	1	0.00997718	3292	250	75	0.3	0.0227825	GO:0033036	GO:BP	macromolecule localization	17906	9288	GO:0051179	2	immune : APC	macromolecule localization
query_1	1	0.0103546	1876	250	50	0.2	0.0266525	GO:1902531	GO:BP	regulation of intracellular signal transduction	17906	25938	GO:0009966, GO:0035556	2	immune : APC	regulation of intracellular signal transduction
query_1	1	0.0110711	2889	250	68	0.272	0.0235376	GO:0051641	GO:BP	cellular localization	17906	16335	GO:0051179	2	immune : APC	cellular localization
query_1	1	0.0123033	145	250	11	0.044	0.0758621	GO:0001738	GO:BP	morphogenesis of a polarized epithelium	17906	541	GO:0002009	2	immune : APC	morphogenesis of a polarized epithelium
query_1	1	0.0125124	575	250	23	0.092	0.04	GO:0010035	GO:BP	response to inorganic substance	17906	4360	GO:0042221	2	immune : APC	response to inorganic substance
query_1	1	0.0145465	6393	250	123	0.492	0.0192398	GO:0031323	GO:BP	regulation of cellular metabolic process	17906	8336	GO:0019222, GO:0044237, GO:0050794	2	immune : APC	regulation of cellular metabolic process
query_1	1	0.0145853	10	250	4	0.016	0.4	GO:0036500	GO:BP	ATF6-mediated unfolded protein response	17906	11210	GO:0006984, GO:0030968	2	immune : APC	ATF6-mediated unfolded protein response
query_1	1	0.0146162	539	250	22	0.088	0.0408163	GO:0043902	GO:BP	positive regulation of multi-organism process	17906	12661	GO:0043900, GO:0048518, GO:0051704	2	immune : APC	positive regulation of multi-organism process
query_1	1	0.0160428	2235	250	56	0.224	0.0250559	GO:0045184	GO:BP	establishment of protein localization	17906	13356	GO:0008104, GO:0051234	2	immune : APC	establishment of protein localization
query_1	1	0.0166925	210	250	13	0.052	0.0619048	GO:0050866	GO:BP	negative regulation of cell activation	17906	15717	GO:0001775, GO:0048523, GO:0050865	2	immune : APC	negative regulation of cell activation
query_1	1	0.0172787	21	250	5	0.02	0.238095	GO:0031342	GO:BP	negative regulation of cell killing	17906	8354	GO:0001906, GO:0031341, GO:0048519	2	immune : APC	negative regulation of cell killing
query_1	1	0.0174275	1235	250	37	0.148	0.0299595	GO:1901701	GO:BP	cellular response to oxygen-containing compound	17906	25181	GO:0070887, GO:1901700	2	immune : APC	cellular response to oxygen-containing compound
query_1	1	0.0184894	212	250	13	0.052	0.0613208	GO:0002573	GO:BP	myeloid leukocyte differentiation	17906	1243	GO:0002521, GO:0030099	2	immune : APC	myeloid leukocyte differentiation
query_1	1	0.0186387	98	250	9	0.036	0.0918367	GO:0051651	GO:BP	maintenance of location in cell	17906	16345	GO:0009987, GO:0051235, GO:0051641	2	immune : APC	maintenance of location in cell
query_1	1	0.0191277	36	250	6	0.024	0.166667	GO:0071634	GO:BP	regulation of transforming growth factor beta production	17906	19981	GO:0001817, GO:0071604	2	immune : APC	regulation of transforming growth factor beta production
query_1	1	0.0192511	54	250	7	0.028	0.12963	GO:0001774	GO:BP	microglial cell activation	17906	567	GO:0002269, GO:0042116, GO:0061900	2	immune : APC	microglial cell activation
query_1	1	0.0192511	54	250	7	0.028	0.12963	GO:0002269	GO:BP	leukocyte activation involved in inflammatory response	17906	940	GO:0006954, GO:0045321	2	immune : APC	leukocyte activation involved in inflammatory response
query_1	1	0.0194502	213	250	13	0.052	0.0610329	GO:1902905	GO:BP	positive regulation of supramolecular fiber organization	17906	26261	GO:0051130, GO:0097435, GO:1902903	2	immune : APC	positive regulation of supramolecular fiber organization
query_1	1	0.0196087	508	250	21	0.084	0.0413386	GO:0022604	GO:BP	regulation of cell morphogenesis	17906	7666	GO:0000902, GO:0022603, GO:0051128	2	immune : APC	regulation of cell morphogenesis
query_1	1	0.0202003	509	250	21	0.084	0.0412574	GO:0031349	GO:BP	positive regulation of defense response	17906	8361	GO:0006952, GO:0031347, GO:0048584	2	immune : APC	positive regulation of defense response
query_1	1	0.0205638	153	250	11	0.044	0.0718954	GO:0002224	GO:BP	toll-like receptor signaling pathway	17906	897	GO:0002221	2	immune : APC	toll-like receptor signaling pathway
query_1	1	0.0216424	1450	250	41	0.164	0.0282759	GO:0009057	GO:BP	macromolecule catabolic process	17906	3705	GO:0043170, GO:1901575	2	immune : APC	macromolecule catabolic process
query_1	1	0.0218763	154	250	11	0.044	0.0714286	GO:0014074	GO:BP	response to purine-containing compound	17906	5243	GO:0010243, GO:0014070	2	immune : APC	response to purine-containing compound
query_1	1	0.0219416	355	250	17	0.068	0.0478873	GO:0031589	GO:BP	cell-substrate adhesion	17906	8470	GO:0007155	2	immune : APC	cell-substrate adhesion
query_1	1	0.0219437	126	250	10	0.04	0.0793651	GO:0002576	GO:BP	platelet degranulation	17906	1246	GO:0045055	2	immune : APC	platelet degranulation
query_1	1	0.0221082	393	250	18	0.072	0.0458015	GO:0045765	GO:BP	regulation of angiogenesis	17906	13781	GO:0001525, GO:0022603, GO:1901342	2	immune : APC	regulation of angiogenesis
query_1	1	0.0224623	472	250	20	0.08	0.0423729	GO:0001667	GO:BP	ameboidal-type cell migration	17906	504	GO:0016477	2	immune : APC	ameboidal-type cell migration
query_1	1	0.0226684	11	250	4	0.016	0.363636	GO:0019885	GO:BP	antigen processing and presentation of endogenous peptide antigen via MHC class I	17906	7065	GO:0002474, GO:0002483	2	immune : APC	antigen processing and presentation of endogenous ...
query_1	1	0.0236017	357	250	17	0.068	0.047619	GO:0010631	GO:BP	epithelial cell migration	17906	4828	GO:0001667, GO:0090132	2	immune : APC	epithelial cell migration
query_1	1	0.0236708	77	250	8	0.032	0.103896	GO:0045454	GO:BP	cell redox homeostasis	17906	13520	GO:0019725, GO:0050794	2	immune : APC	cell redox homeostasis
query_1	1	0.0237551	556	250	22	0.088	0.0395683	GO:0002009	GO:BP	morphogenesis of an epithelium	17906	745	GO:0048729, GO:0060429	2	immune : APC	morphogenesis of an epithelium
query_1	1	0.0246187	56	250	7	0.028	0.125	GO:0007566	GO:BP	embryo implantation	17906	3474	GO:0007275, GO:0007565, GO:0022414	2	immune : APC	embryo implantation
query_1	1	0.0259613	187	250	12	0.048	0.0641711	GO:0002695	GO:BP	negative regulation of leukocyte activation	17906	1365	GO:0002683, GO:0002694, GO:0045321, GO:0050866	2	immune : APC	negative regulation of leukocyte activation
query_1	1	0.0263029	360	250	17	0.068	0.0472222	GO:0090132	GO:BP	epithelium migration	17906	21607	GO:0090130	2	immune : APC	epithelium migration
query_1	1	0.0264846	38	250	6	0.024	0.157895	GO:0071604	GO:BP	transforming growth factor beta production	17906	19957	GO:0001816	2	immune : APC	transforming growth factor beta production
query_1	1	0.0278587	520	250	21	0.084	0.0403846	GO:0090066	GO:BP	regulation of anatomical structure size	17906	21546	GO:0065008	2	immune : APC	regulation of anatomical structure size
query_1	1	0.0278828	158	250	11	0.044	0.0696203	GO:0050777	GO:BP	negative regulation of immune response	17906	15646	GO:0002683, GO:0006955, GO:0048585, GO:0050776	2	immune : APC	negative regulation of immune response
query_1	1	0.0279806	103	250	9	0.036	0.0873786	GO:0030838	GO:BP	positive regulation of actin filament polymerization	17906	8089	GO:0030041, GO:0030833, GO:0032273, GO:0051495, GO:1902905	2	immune : APC	positive regulation of actin filament polymerization
query_1	1	0.0296606	290	250	15	0.06	0.0517241	GO:0051258	GO:BP	protein polymerization	17906	16048	GO:0034622	2	immune : APC	protein polymerization
query_1	1	0.0322131	257	250	14	0.056	0.0544747	GO:2000027	GO:BP	regulation of animal organ morphogenesis	17906	29529	GO:0009887, GO:0022603, GO:2000026	2	immune : APC	regulation of animal organ morphogenesis
query_1	1	0.0323821	2121	250	53	0.212	0.0249882	GO:0015031	GO:BP	protein transport	17906	5403	GO:0015833, GO:0045184	2	immune : APC	protein transport
query_1	1	0.0325481	366	250	17	0.068	0.0464481	GO:0090130	GO:BP	tissue migration	17906	21605	GO:0032501	2	immune : APC	tissue migration
query_1	1	0.0340076	527	250	21	0.084	0.0398482	GO:0016055	GO:BP	Wnt signaling pathway	17906	5716	GO:0198738, GO:1905114	2	immune : APC	Wnt signaling pathway
query_1	1	0.0344876	81	250	8	0.032	0.0987654	GO:0150076	GO:BP	neuroinflammatory response	17906	23494	GO:0006954	2	immune : APC	neuroinflammatory response
query_1	1	0.0359761	529	250	21	0.084	0.0396975	GO:0198738	GO:BP	cell-cell signaling by wnt	17906	23558	GO:0007267	2	immune : APC	cell-cell signaling by wnt
query_1	1	0.0362622	295	250	15	0.06	0.0508475	GO:0010632	GO:BP	regulation of epithelial cell migration	17906	4829	GO:0010631, GO:0030334, GO:0051239	2	immune : APC	regulation of epithelial cell migration
query_1	1	0.0365256	6982	250	130	0.52	0.0186193	GO:0019222	GO:BP	regulation of metabolic process	17906	6541	GO:0008152, GO:0050789	2	immune : APC	regulation of metabolic process
query_1	1	0.0369699	448	250	19	0.076	0.0424107	GO:0035690	GO:BP	cellular response to drug	17906	10659	GO:0042493, GO:0070887	2	immune : APC	cellular response to drug
query_1	1	0.0375227	194	250	12	0.048	0.0618557	GO:1903708	GO:BP	positive regulation of hemopoiesis	17906	26992	GO:0002684, GO:0030097, GO:0051094, GO:0051240, GO:1903706	2	immune : APC	positive regulation of hemopoiesis
query_1	1	0.0377287	296	250	15	0.06	0.0506757	GO:0002758	GO:BP	innate immune response-activating signal transduction	17906	1428	GO:0002218, GO:0002757	2	immune : APC	innate immune response-activating signal transduction
query_1	1	0.0394897	751	250	26	0.104	0.0346205	GO:0055080	GO:BP	cation homeostasis	17906	17136	GO:0050801	2	immune : APC	cation homeostasis
query_1	1	0.04082	298	250	15	0.06	0.0503356	GO:0071356	GO:BP	cellular response to tumor necrosis factor	17906	19744	GO:0034612, GO:0071345	2	immune : APC	cellular response to tumor necrosis factor
query_1	1	0.041262	845	250	28	0.112	0.0331361	GO:0055082	GO:BP	cellular chemical homeostasis	17906	17138	GO:0019725, GO:0048878	2	immune : APC	cellular chemical homeostasis
query_1	1	0.0415567	799	250	27	0.108	0.0337922	GO:0044257	GO:BP	cellular protein catabolic process	17906	12863	GO:0030163, GO:0044265, GO:0044267	2	immune : APC	cellular protein catabolic process
query_1	1	0.0436457	61	250	7	0.028	0.114754	GO:0043525	GO:BP	positive regulation of neuron apoptotic process	17906	12541	GO:0043065, GO:0043523, GO:0051402, GO:1901216	2	immune : APC	positive regulation of neuron apoptotic process
query_1	1	0.0458737	850	250	28	0.112	0.0329412	GO:0031329	GO:BP	regulation of cellular catabolic process	17906	8342	GO:0009894, GO:0031323, GO:0044248	2	immune : APC	regulation of cellular catabolic process
query_1	1	0.0465612	2896	250	66	0.264	0.0227901	GO:0035556	GO:BP	intracellular signal transduction	17906	10564	GO:0007165	2	immune : APC	intracellular signal transduction
query_1	1	1.92042e-39	1583	206	92	0.446602	0.0581175	GO:0009607	GO:BP	response to biotic stimulus	17906	4024	GO:0050896	3	immune : innate	response to biotic stimulus
query_1	1	2.69945e-39	337	206	51	0.247573	0.151335	GO:0009615	GO:BP	response to virus	17906	4031	GO:0051707	3	immune : innate	response to virus
query_1	1	3.08493e-39	1551	206	91	0.441748	0.0586718	GO:0051707	GO:BP	response to other organism	17906	16391	GO:0043207, GO:0051704	3	immune : innate	response to other organism
query_1	1	3.43291e-39	1553	206	91	0.441748	0.0585963	GO:0043207	GO:BP	response to external biotic stimulus	17906	12351	GO:0009605, GO:0009607	3	immune : innate	response to external biotic stimulus
query_1	1	1.03127e-37	1225	206	81	0.393204	0.0661224	GO:0034097	GO:BP	response to cytokine	17906	9754	GO:0010033	3	immune : innate	response to cytokine
query_1	1	3.06512e-37	95	206	33	0.160194	0.347368	GO:0071357	GO:BP	cellular response to type I interferon	17906	19745	GO:0034340, GO:0071345	3	immune : innate	cellular response to type I interferon
query_1	1	3.06512e-37	95	206	33	0.160194	0.347368	GO:0060337	GO:BP	type I interferon signaling pathway	17906	17466	GO:0019221, GO:0071357	3	immune : innate	type I interferon signaling pathway
query_1	1	1.54145e-36	99	206	33	0.160194	0.333333	GO:0034340	GO:BP	response to type I interferon	17906	9938	GO:0034097, GO:0045087	3	immune : innate	response to type I interferon
query_1	1	3.04587e-36	251	206	44	0.213592	0.175299	GO:0051607	GO:BP	defense response to virus	17906	16304	GO:0002252, GO:0009615, GO:0098542	3	immune : innate	defense response to virus
query_1	1	8.1828e-36	1010	206	73	0.354369	0.0722772	GO:0045087	GO:BP	innate immune response	17906	13312	GO:0006955, GO:0098542	3	immune : innate	innate immune response
query_1	1	3.65811e-35	1212	206	78	0.378641	0.0643564	GO:0098542	GO:BP	defense response to other organism	17906	22455	GO:0006952, GO:0051707	3	immune : innate	defense response to other organism
query_1	1	1.97359e-34	2294	206	102	0.495146	0.0444638	GO:0006955	GO:BP	immune response	17906	2932	GO:0002376, GO:0050896	3	immune : innate	immune response
query_1	1	1.76779e-33	1130	206	74	0.359223	0.0654867	GO:0071345	GO:BP	cellular response to cytokine stimulus	17906	19733	GO:0034097, GO:0071310	3	immune : innate	cellular response to cytokine stimulus
query_1	1	1.08474e-31	1783	206	88	0.427184	0.049355	GO:0006952	GO:BP	defense response	17906	2929	GO:0006950	3	immune : innate	defense response
query_1	1	3.04753e-31	799	206	62	0.300971	0.077597	GO:0019221	GO:BP	cytokine-mediated signaling pathway	17906	6540	GO:0007166, GO:0071345	3	immune : innate	cytokine-mediated signaling pathway
query_1	1	5.46869e-28	3235	206	111	0.538835	0.0343122	GO:0002376	GO:BP	immune system process	17906	1047	GO:0008150	3	immune : innate	immune system process
query_1	1	4.4455e-27	3072	206	107	0.519417	0.0348307	GO:0051704	GO:BP	multi-organism process	17906	16389	GO:0008150	3	immune : innate	multi-organism process
query_1	1	8.74613e-27	200	206	34	0.165049	0.17	GO:0034341	GO:BP	response to interferon-gamma	17906	9939	GO:0034097, GO:0045087	3	immune : innate	response to interferon-gamma
query_1	1	3.31565e-25	774	206	55	0.26699	0.0710594	GO:0043900	GO:BP	regulation of multi-organism process	17906	12659	GO:0050789, GO:0051704	3	immune : innate	regulation of multi-organism process
query_1	1	3.39591e-24	4147	206	120	0.582524	0.0289366	GO:0006950	GO:BP	response to stress	17906	2928	GO:0050896	3	immune : innate	response to stress
query_1	1	3.27398e-23	2923	206	99	0.480583	0.0338693	GO:0009605	GO:BP	response to external stimulus	17906	4022	GO:0050896	3	immune : innate	response to external stimulus
query_1	1	4.87284e-23	180	206	30	0.145631	0.166667	GO:0071346	GO:BP	cellular response to interferon-gamma	17906	19734	GO:0034341, GO:0071345	3	immune : innate	cellular response to interferon-gamma
query_1	1	3.05498e-22	1281	206	65	0.315534	0.0507416	GO:0002252	GO:BP	immune effector process	17906	923	GO:0002376	3	immune : innate	immune effector process
query_1	1	1.04842e-21	838	206	53	0.257282	0.0632458	GO:0016032	GO:BP	viral process	17906	5700	GO:0044403	3	immune : innate	viral process
query_1	1	3.6224e-21	227	206	31	0.150485	0.136564	GO:0043901	GO:BP	negative regulation of multi-organism process	17906	12660	GO:0043900, GO:0048519, GO:0051704	3	immune : innate	negative regulation of multi-organism process
query_1	1	6.30197e-21	945	206	55	0.26699	0.0582011	GO:0044419	GO:BP	interspecies interaction between organisms	17906	12959	GO:0051704	3	immune : innate	interspecies interaction between organisms
query_1	1	1.72391e-20	100	206	23	0.11165	0.23	GO:0045069	GO:BP	regulation of viral genome replication	17906	13294	GO:0019079, GO:1903900	3	immune : innate	regulation of viral genome replication
query_1	1	1.87701e-20	891	206	53	0.257282	0.0594837	GO:0044403	GO:BP	symbiotic process	17906	12947	GO:0044419	3	immune : innate	symbiotic process
query_1	1	5.80664e-20	105	206	23	0.11165	0.219048	GO:0048525	GO:BP	negative regulation of viral process	17906	15146	GO:0016032, GO:0043901, GO:0050792	3	immune : innate	negative regulation of viral process
query_1	1	6.25791e-20	152	206	26	0.126214	0.171053	GO:1903900	GO:BP	regulation of viral life cycle	17906	27151	GO:0019058, GO:0050792	3	immune : innate	regulation of viral life cycle
query_1	1	1.18457e-19	212	206	29	0.140777	0.136792	GO:0050792	GO:BP	regulation of viral process	17906	15655	GO:0016032, GO:0043903	3	immune : innate	regulation of viral process
query_1	1	3.29054e-19	128	206	24	0.116505	0.1875	GO:0019079	GO:BP	viral genome replication	17906	6502	GO:0016032, GO:0019058	3	immune : innate	viral genome replication
query_1	1	3.82668e-19	2813	206	91	0.441748	0.0323498	GO:0071310	GO:BP	cellular response to organic substance	17906	19700	GO:0010033, GO:0070887	3	immune : innate	cellular response to organic substance
query_1	1	5.06168e-19	63	206	19	0.092233	0.301587	GO:0045071	GO:BP	negative regulation of viral genome replication	17906	13296	GO:0019079, GO:0045069, GO:1903901	3	immune : innate	negative regulation of viral genome replication
query_1	1	5.48007e-19	87	206	21	0.101942	0.241379	GO:0060333	GO:BP	interferon-gamma-mediated signaling pathway	17906	17462	GO:0019221, GO:0071346	3	immune : innate	interferon-gamma-mediated signaling pathway
query_1	1	7.12648e-19	88	206	21	0.101942	0.238636	GO:1903901	GO:BP	negative regulation of viral life cycle	17906	27152	GO:0019058, GO:0048525, GO:1903900	3	immune : innate	negative regulation of viral life cycle
query_1	1	7.52491e-19	226	206	29	0.140777	0.128319	GO:0043903	GO:BP	regulation of symbiosis, encompassing mutualism through parasitism	17906	12662	GO:0043900, GO:0044403	3	immune : innate	regulation of symbiosis, encompassing mutualism th...
query_1	1	6.38954e-18	3418	206	99	0.480583	0.0289643	GO:0070887	GO:BP	cellular response to chemical stimulus	17906	19465	GO:0042221, GO:0051716	3	immune : innate	cellular response to chemical stimulus
query_1	1	6.82714e-18	3421	206	99	0.480583	0.0289389	GO:0010033	GO:BP	response to organic substance	17906	4358	GO:0042221	3	immune : innate	response to organic substance
query_1	1	9.01777e-16	1688	206	65	0.315534	0.0385071	GO:0002682	GO:BP	regulation of immune system process	17906	1352	GO:0002376, GO:0050789	3	immune : innate	regulation of immune system process
query_1	1	1.52759e-14	1116	206	51	0.247573	0.0456989	GO:0050776	GO:BP	regulation of immune response	17906	15645	GO:0002682, GO:0006955, GO:0048583	3	immune : innate	regulation of immune response
query_1	1	3.77116e-14	333	206	29	0.140777	0.0870871	GO:0019058	GO:BP	viral life cycle	17906	6484	GO:0016032	3	immune : innate	viral life cycle
query_1	1	1.34963e-13	3197	206	88	0.427184	0.0275258	GO:0007166	GO:BP	cell surface receptor signaling pathway	17906	3111	GO:0007165	3	immune : innate	cell surface receptor signaling pathway
query_1	1	2.58657e-13	515	206	34	0.165049	0.0660194	GO:0002831	GO:BP	regulation of response to biotic stimulus	17906	1501	GO:0009607, GO:0048583	3	immune : innate	regulation of response to biotic stimulus
query_1	1	1.40467e-12	444	206	31	0.150485	0.0698198	GO:0045088	GO:BP	regulation of innate immune response	17906	13313	GO:0002831, GO:0031347, GO:0032101, GO:0043900, GO:0045087, GO:0050776	3	immune : innate	regulation of innate immune response
query_1	1	6.63742e-12	1199	206	49	0.237864	0.0408674	GO:0002684	GO:BP	positive regulation of immune system process	17906	1354	GO:0002376, GO:0002682, GO:0048518	3	immune : innate	positive regulation of immune system process
query_1	1	1.23885e-11	4897	206	109	0.529126	0.0222585	GO:0042221	GO:BP	response to chemical	17906	11745	GO:0050896	3	immune : innate	response to chemical
query_1	1	1.72457e-11	1574	206	56	0.271845	0.0355781	GO:0080134	GO:BP	regulation of response to stress	17906	21328	GO:0006950, GO:0048583	3	immune : innate	regulation of response to stress
query_1	1	3.94429e-11	892	206	41	0.199029	0.0459641	GO:0050778	GO:BP	positive regulation of immune response	17906	15647	GO:0002684, GO:0006955, GO:0048584, GO:0050776	3	immune : innate	positive regulation of immune response
query_1	1	6.43646e-11	9455	206	161	0.781553	0.017028	GO:0050896	GO:BP	response to stimulus	17906	15742	GO:0008150	3	immune : innate	response to stimulus
query_1	1	1.56598e-10	640	206	34	0.165049	0.053125	GO:0032103	GO:BP	positive regulation of response to external stimulus	17906	8624	GO:0009605, GO:0032101, GO:0048584	3	immune : innate	positive regulation of response to external stimulus
query_1	1	1.9706e-10	807	206	38	0.184466	0.047088	GO:0031347	GO:BP	regulation of defense response	17906	8359	GO:0006952, GO:0080134	3	immune : innate	regulation of defense response
query_1	1	3.31307e-10	2542	206	71	0.34466	0.0279308	GO:0048584	GO:BP	positive regulation of response to stimulus	17906	15195	GO:0048518, GO:0048583, GO:0050896	3	immune : innate	positive regulation of response to stimulus
query_1	1	4.53868e-10	5681	206	116	0.563107	0.0204189	GO:0048519	GO:BP	negative regulation of biological process	17906	15140	GO:0008150, GO:0050789	3	immune : innate	negative regulation of biological process
query_1	1	9.53581e-10	764	206	36	0.174757	0.0471204	GO:0001817	GO:BP	regulation of cytokine production	17906	602	GO:0001816, GO:0051239	3	immune : innate	regulation of cytokine production
query_1	1	1.31381e-09	1132	206	44	0.213592	0.0388693	GO:0032101	GO:BP	regulation of response to external stimulus	17906	8622	GO:0009605, GO:0048583	3	immune : innate	regulation of response to external stimulus
query_1	1	1.51772e-09	4421	206	98	0.475728	0.0221669	GO:0048583	GO:BP	regulation of response to stimulus	17906	15194	GO:0050789, GO:0050896	3	immune : innate	regulation of response to stimulus
query_1	1	2.9592e-09	374	206	25	0.121359	0.0668449	GO:0045089	GO:BP	positive regulation of innate immune response	17906	13314	GO:0002833, GO:0031349, GO:0032103, GO:0043902, GO:0045087, GO:0045088, GO:0050778	3	immune : innate	positive regulation of innate immune response
query_1	1	4.4508e-09	7772	206	139	0.674757	0.0178847	GO:0051716	GO:BP	cellular response to stimulus	17906	16399	GO:0009987, GO:0050896	3	immune : innate	cellular response to stimulus
query_1	1	5.96302e-09	75	206	13	0.0631068	0.173333	GO:0002479	GO:BP	antigen processing and presentation of exogenous peptide antigen via MHC class I, TAP-dependent	17906	1150	GO:0042590	3	immune : innate	antigen processing and presentation of exogenous p...
query_1	1	8.81051e-09	393	206	25	0.121359	0.0636132	GO:0002833	GO:BP	positive regulation of response to biotic stimulus	17906	1503	GO:0002831, GO:0009607, GO:0048584	3	immune : innate	positive regulation of response to biotic stimulus
query_1	1	9.52043e-09	539	206	29	0.140777	0.0538033	GO:0043902	GO:BP	positive regulation of multi-organism process	17906	12661	GO:0043900, GO:0048518, GO:0051704	3	immune : innate	positive regulation of multi-organism process
query_1	1	1.19407e-08	79	206	13	0.0631068	0.164557	GO:0042590	GO:BP	antigen processing and presentation of exogenous peptide antigen via MHC class I	17906	11980	GO:0002474, GO:0002478	3	immune : innate	antigen processing and presentation of exogenous p...
query_1	1	1.35758e-08	837	206	36	0.174757	0.0430108	GO:0001816	GO:BP	cytokine production	17906	601	GO:0032501	3	immune : innate	cytokine production
query_1	1	4.31279e-08	128	206	15	0.0728155	0.117188	GO:0032479	GO:BP	regulation of type I interferon production	17906	8867	GO:0001817, GO:0032606	3	immune : innate	regulation of type I interferon production
query_1	1	5.40681e-08	130	206	15	0.0728155	0.115385	GO:0032606	GO:BP	type I interferon production	17906	8936	GO:0001816	3	immune : innate	type I interferon production
query_1	1	7.16616e-08	30	206	9	0.0436893	0.3	GO:0035456	GO:BP	response to interferon-beta	17906	10491	GO:0034097	3	immune : innate	response to interferon-beta
query_1	1	7.68867e-08	509	206	27	0.131068	0.0530452	GO:0031349	GO:BP	positive regulation of defense response	17906	8361	GO:0006952, GO:0031347, GO:0048584	3	immune : innate	positive regulation of defense response
query_1	1	9.98625e-08	21	206	8	0.038835	0.380952	GO:0035455	GO:BP	response to interferon-alpha	17906	10490	GO:0034097	3	immune : innate	response to interferon-alpha
query_1	1	1.0478e-07	213	206	18	0.0873786	0.084507	GO:0070555	GO:BP	response to interleukin-1	17906	19266	GO:0034097	3	immune : innate	response to interleukin-1
query_1	1	1.16568e-07	639	206	30	0.145631	0.0469484	GO:0002757	GO:BP	immune response-activating signal transduction	17906	1427	GO:0002253, GO:0002764	3	immune : innate	immune response-activating signal transduction
query_1	1	1.29511e-07	6296	206	118	0.572816	0.0187421	GO:0007165	GO:BP	signal transduction	17906	3110	GO:0007154, GO:0009987, GO:0023052, GO:0050794, GO:0051716	3	immune : innate	signal transduction
query_1	1	1.75933e-07	97	206	13	0.0631068	0.134021	GO:0002474	GO:BP	antigen processing and presentation of peptide antigen via MHC class I	17906	1145	GO:0048002	3	immune : innate	antigen processing and presentation of peptide ant...
query_1	1	4.09503e-07	673	206	30	0.145631	0.0445765	GO:0002764	GO:BP	immune response-regulating signaling pathway	17906	1434	GO:0007165, GO:0050776	3	immune : innate	immune response-regulating signaling pathway
query_1	1	4.80832e-07	721	206	31	0.150485	0.0429958	GO:0002253	GO:BP	activation of immune response	17906	924	GO:0002376, GO:0050778	3	immune : innate	activation of immune response
query_1	1	8.4527e-07	184	206	16	0.0776699	0.0869565	GO:0071347	GO:BP	cellular response to interleukin-1	17906	19735	GO:0070555, GO:0071345	3	immune : innate	cellular response to interleukin-1
query_1	1	2.13657e-06	6798	206	121	0.587379	0.0177994	GO:0007154	GO:BP	cell communication	17906	3099	GO:0009987	3	immune : innate	cell communication
query_1	1	3.16019e-06	173	206	15	0.0728155	0.0867052	GO:0002478	GO:BP	antigen processing and presentation of exogenous peptide antigen	17906	1149	GO:0019884, GO:0048002	3	immune : innate	antigen processing and presentation of exogenous p...
query_1	1	3.85575e-06	6772	206	120	0.582524	0.01772	GO:0023052	GO:BP	signaling	17906	7722	GO:0008150	3	immune : innate	signaling
query_1	1	4.15377e-06	1731	206	49	0.237864	0.0283073	GO:0048585	GO:BP	negative regulation of response to stimulus	17906	15196	GO:0048519, GO:0048583, GO:0050896	3	immune : innate	negative regulation of response to stimulus
query_1	1	4.7068e-06	46	206	9	0.0436893	0.195652	GO:0032480	GO:BP	negative regulation of type I interferon production	17906	8868	GO:0001818, GO:0032479, GO:0032606	3	immune : innate	negative regulation of type I interferon production
query_1	1	5.47438e-06	180	206	15	0.0728155	0.0833333	GO:0019884	GO:BP	antigen processing and presentation of exogenous antigen	17906	7064	GO:0019882	3	immune : innate	antigen processing and presentation of exogenous antigen
query_1	1	7.77917e-06	1209	206	39	0.18932	0.0322581	GO:0044265	GO:BP	cellular macromolecule catabolic process	17906	12868	GO:0009057, GO:0044248, GO:0044260	3	immune : innate	cellular macromolecule catabolic process
query_1	1	1.32732e-05	192	206	15	0.0728155	0.078125	GO:0048002	GO:BP	antigen processing and presentation of peptide antigen	17906	14775	GO:0019882	3	immune : innate	antigen processing and presentation of peptide antigen
query_1	1	2.17796e-05	8	206	5	0.0242718	0.625	GO:0002480	GO:BP	antigen processing and presentation of exogenous peptide antigen via MHC class I, TAP-independent	17906	1151	GO:0042590	3	immune : innate	antigen processing and presentation of exogenous p...
query_1	1	2.30583e-05	231	206	16	0.0776699	0.0692641	GO:0019882	GO:BP	antigen processing and presentation	17906	7062	GO:0002376	3	immune : innate	antigen processing and presentation
query_1	1	2.8269e-05	203	206	15	0.0728155	0.0738916	GO:0061013	GO:BP	regulation of mRNA catabolic process	17906	18119	GO:0006402, GO:0010468, GO:0031329, GO:1903311	3	immune : innate	regulation of mRNA catabolic process
query_1	1	5.00115e-05	17	206	6	0.0291262	0.352941	GO:0002483	GO:BP	antigen processing and presentation of endogenous peptide antigen	17906	1154	GO:0019883, GO:0048002	3	immune : innate	antigen processing and presentation of endogenous ...
query_1	1	5.08232e-05	927	206	32	0.15534	0.03452	GO:0032446	GO:BP	protein modification by small protein conjugation	17906	8845	GO:0070647	3	immune : innate	protein modification by small protein conjugation
query_1	1	5.49581e-05	60	206	9	0.0436893	0.15	GO:0045824	GO:BP	negative regulation of innate immune response	17906	13832	GO:0002832, GO:0031348, GO:0032102, GO:0043901, GO:0045087, GO:0045088, GO:0050777	3	immune : innate	negative regulation of innate immune response
query_1	1	5.58017e-05	736	206	28	0.135922	0.0380435	GO:0009617	GO:BP	response to bacterium	17906	4033	GO:0051707	3	immune : innate	response to bacterium
query_1	1	7.92474e-05	845	206	30	0.145631	0.035503	GO:0016567	GO:BP	protein ubiquitination	17906	5906	GO:0032446	3	immune : innate	protein ubiquitination
query_1	1	8.4189e-05	657	206	26	0.126214	0.0395738	GO:0043632	GO:BP	modification-dependent macromolecule catabolic process	17906	12612	GO:0044265	3	immune : innate	modification-dependent macromolecule catabolic process
query_1	1	9.04312e-05	190	206	14	0.0679612	0.0736842	GO:0060759	GO:BP	regulation of response to cytokine stimulus	17906	17870	GO:0034097, GO:0048583	3	immune : innate	regulation of response to cytokine stimulus
query_1	1	0.000158487	416	206	20	0.0970874	0.0480769	GO:0006401	GO:BP	RNA catabolic process	17906	2436	GO:0016070, GO:0034655, GO:0044265	3	immune : innate	RNA catabolic process
query_1	1	0.000174689	11	206	5	0.0242718	0.454545	GO:0019885	GO:BP	antigen processing and presentation of endogenous peptide antigen via MHC class I	17906	7065	GO:0002474, GO:0002483	3	immune : innate	antigen processing and presentation of endogenous ...
query_1	1	0.000178636	1137	206	35	0.169903	0.0307828	GO:0070647	GO:BP	protein modification by small protein conjugation or removal	17906	19325	GO:0006464	3	immune : innate	protein modification by small protein conjugation or removal
query_1	1	0.000240605	646	206	25	0.121359	0.0386997	GO:0019941	GO:BP	modification-dependent protein catabolic process	17906	7093	GO:0043632, GO:0051603	3	immune : innate	modification-dependent protein catabolic process
query_1	1	0.000253988	470	206	21	0.101942	0.0446809	GO:0001819	GO:BP	positive regulation of cytokine production	17906	604	GO:0001816, GO:0001817, GO:0051240	3	immune : innate	positive regulation of cytokine production
query_1	1	0.000306863	1736	206	45	0.218447	0.0259217	GO:0009967	GO:BP	positive regulation of signal transduction	17906	4318	GO:0007165, GO:0009966, GO:0010647, GO:0023056, GO:0048584	3	immune : innate	positive regulation of signal transduction
query_1	1	0.000353848	318	206	17	0.0825243	0.0534591	GO:0002218	GO:BP	activation of innate immune response	17906	892	GO:0002253, GO:0045089	3	immune : innate	activation of innate immune response
query_1	1	0.000368789	54	206	8	0.038835	0.148148	GO:0098586	GO:BP	cellular response to virus	17906	22462	GO:0009615	3	immune : innate	cellular response to virus
query_1	1	0.00036975	4996	206	92	0.446602	0.0184147	GO:0048523	GO:BP	negative regulation of cellular process	17906	15144	GO:0009987, GO:0048519, GO:0050794	3	immune : innate	negative regulation of cellular process
query_1	1	0.000374569	3244	206	68	0.330097	0.0209618	GO:0009966	GO:BP	regulation of signal transduction	17906	4317	GO:0007165, GO:0010646, GO:0023051, GO:0048583	3	immune : innate	regulation of signal transduction
query_1	1	0.0004044	321	206	17	0.0825243	0.0529595	GO:0034612	GO:BP	response to tumor necrosis factor	17906	10066	GO:0034097	3	immune : innate	response to tumor necrosis factor
query_1	1	0.00042266	322	206	17	0.0825243	0.052795	GO:0000209	GO:BP	protein polyubiquitination	17906	104	GO:0016567	3	immune : innate	protein polyubiquitination
query_1	1	0.000459393	916	206	30	0.145631	0.0327511	GO:0030097	GO:BP	hemopoiesis	17906	7774	GO:0048534	3	immune : innate	hemopoiesis
query_1	1	0.000491001	489	206	21	0.101942	0.0429448	GO:1903706	GO:BP	regulation of hemopoiesis	17906	26990	GO:0002682, GO:0030097, GO:2000026	3	immune : innate	regulation of hemopoiesis
query_1	1	0.000508546	24	206	6	0.0291262	0.25	GO:0019883	GO:BP	antigen processing and presentation of endogenous antigen	17906	7063	GO:0019882	3	immune : innate	antigen processing and presentation of endogenous antigen
query_1	1	0.000522244	6	206	4	0.0194175	0.666667	GO:0032020	GO:BP	ISG15-protein conjugation	17906	8573	GO:0006464	3	immune : innate	ISG15-protein conjugation
query_1	1	0.000577348	102	206	10	0.0485437	0.0980392	GO:0070498	GO:BP	interleukin-1-mediated signaling pathway	17906	19240	GO:0019221, GO:0071347	3	immune : innate	interleukin-1-mediated signaling pathway
query_1	1	0.000633661	79	206	9	0.0436893	0.113924	GO:0032481	GO:BP	positive regulation of type I interferon production	17906	8869	GO:0001819, GO:0032479, GO:0032606	3	immune : innate	positive regulation of type I interferon production
query_1	1	0.000685967	1039	206	32	0.15534	0.0307988	GO:0060548	GO:BP	negative regulation of cell death	17906	17669	GO:0008219, GO:0010941, GO:0048523	3	immune : innate	negative regulation of cell death
query_1	1	0.00068899	5605	206	99	0.480583	0.0176628	GO:0048522	GO:BP	positive regulation of cellular process	17906	15143	GO:0009987, GO:0048518, GO:0050794	3	immune : innate	positive regulation of cellular process
query_1	1	0.00071265	296	206	16	0.0776699	0.0540541	GO:0002758	GO:BP	innate immune response-activating signal transduction	17906	1428	GO:0002218, GO:0002757	3	immune : innate	innate immune response-activating signal transduction
query_1	1	0.000780082	298	206	16	0.0776699	0.0536913	GO:0071356	GO:BP	cellular response to tumor necrosis factor	17906	19744	GO:0034612, GO:0071345	3	immune : innate	cellular response to tumor necrosis factor
query_1	1	0.000949116	554	206	22	0.106796	0.0397112	GO:0034655	GO:BP	nucleobase-containing compound catabolic process	17906	10096	GO:0006139, GO:0019439, GO:0044270, GO:0046700, GO:1901361	3	immune : innate	nucleobase-containing compound catabolic process
query_1	1	0.000980577	6366	206	108	0.524272	0.0169651	GO:0048518	GO:BP	positive regulation of biological process	17906	15139	GO:0008150, GO:0050789	3	immune : innate	positive regulation of biological process
query_1	1	0.000990989	1450	206	39	0.18932	0.0268966	GO:0009057	GO:BP	macromolecule catabolic process	17906	3705	GO:0043170, GO:1901575	3	immune : innate	macromolecule catabolic process
query_1	1	0.000990989	1450	206	39	0.18932	0.0268966	GO:0010648	GO:BP	negative regulation of cell communication	17906	4845	GO:0007154, GO:0010646, GO:0048523	3	immune : innate	negative regulation of cell communication
query_1	1	0.00106255	1454	206	39	0.18932	0.0268226	GO:0023057	GO:BP	negative regulation of signaling	17906	7727	GO:0023051, GO:0023052, GO:0048519	3	immune : innate	negative regulation of signaling
query_1	1	0.00108577	850	206	28	0.135922	0.0329412	GO:0031329	GO:BP	regulation of cellular catabolic process	17906	8342	GO:0009894, GO:0031323, GO:0044248	3	immune : innate	regulation of cellular catabolic process
query_1	1	0.00109433	1340	206	37	0.179612	0.0276119	GO:0009968	GO:BP	negative regulation of signal transduction	17906	4319	GO:0007165, GO:0009966, GO:0010648, GO:0023057, GO:0048585	3	immune : innate	negative regulation of signal transduction
query_1	1	0.00111595	470	206	20	0.0970874	0.0425532	GO:0002429	GO:BP	immune response-activating cell surface receptor signaling pathway	17906	1100	GO:0002757, GO:0002768	3	immune : innate	immune response-activating cell surface receptor s...
query_1	1	0.00113214	1009	206	31	0.150485	0.0307235	GO:0002520	GO:BP	immune system development	17906	1190	GO:0002376, GO:0048731	3	immune : innate	immune system development
query_1	1	0.00113582	956	206	30	0.145631	0.0313808	GO:0048534	GO:BP	hematopoietic or lymphoid organ development	17906	15153	GO:0002520, GO:0048513	3	immune : innate	hematopoietic or lymphoid organ development
query_1	1	0.00153862	617	206	23	0.11165	0.0372771	GO:0019439	GO:BP	aromatic compound catabolic process	17906	6742	GO:0006725, GO:0044248	3	immune : innate	aromatic compound catabolic process
query_1	1	0.00154252	1900	206	46	0.223301	0.0242105	GO:0010647	GO:BP	positive regulation of cell communication	17906	4844	GO:0007154, GO:0010646, GO:0048522	3	immune : innate	positive regulation of cell communication
query_1	1	0.00171073	1907	206	46	0.223301	0.0241217	GO:0023056	GO:BP	positive regulation of signaling	17906	7726	GO:0023051, GO:0023052, GO:0048518	3	immune : innate	positive regulation of signaling
query_1	1	0.00185081	318	206	16	0.0776699	0.0503145	GO:0001818	GO:BP	negative regulation of cytokine production	17906	603	GO:0001816, GO:0001817, GO:0051241	3	immune : innate	negative regulation of cytokine production
query_1	1	0.0018784	280	206	15	0.0728155	0.0535714	GO:0007249	GO:BP	I-kappaB kinase/NF-kappaB signaling	17906	3187	GO:0035556	3	immune : innate	I-kappaB kinase/NF-kappaB signaling
query_1	1	0.00204353	245	206	14	0.0679612	0.0571429	GO:0043122	GO:BP	regulation of I-kappaB kinase/NF-kappaB signaling	17906	12310	GO:0007249, GO:1902531	3	immune : innate	regulation of I-kappaB kinase/NF-kappaB signaling
query_1	1	0.00208354	177	206	12	0.0582524	0.0677966	GO:0001959	GO:BP	regulation of cytokine-mediated signaling pathway	17906	700	GO:0009966, GO:0019221, GO:0060759	3	immune : innate	regulation of cytokine-mediated signaling pathway
query_1	1	0.00252641	451	206	19	0.092233	0.0421286	GO:0002697	GO:BP	regulation of immune effector process	17906	1367	GO:0002252, GO:0002682	3	immune : innate	regulation of immune effector process
query_1	1	0.00263986	181	206	12	0.0582524	0.0662983	GO:0043488	GO:BP	regulation of mRNA stability	17906	12519	GO:0043487, GO:0061013	3	immune : innate	regulation of mRNA stability
query_1	1	0.00287344	2006	206	47	0.228155	0.0234297	GO:0006915	GO:BP	apoptotic process	17906	2899	GO:0012501	3	immune : innate	apoptotic process
query_1	1	0.00287715	640	206	23	0.11165	0.0359375	GO:0006511	GO:BP	ubiquitin-dependent protein catabolic process	17906	2530	GO:0019941	3	immune : innate	ubiquitin-dependent protein catabolic process
query_1	1	0.00290613	739	206	25	0.121359	0.0338295	GO:0051603	GO:BP	proteolysis involved in cellular protein catabolic process	17906	16301	GO:0006508, GO:0044257	3	immune : innate	proteolysis involved in cellular protein catabolic process
query_1	1	0.00313964	184	206	12	0.0582524	0.0652174	GO:0043123	GO:BP	positive regulation of I-kappaB kinase/NF-kappaB signaling	17906	12311	GO:0007249, GO:0043122, GO:1902533	3	immune : innate	positive regulation of I-kappaB kinase/NF-kappaB signaling
query_1	1	0.00319596	503	206	20	0.0970874	0.0397614	GO:0002768	GO:BP	immune response-regulating cell surface receptor signaling pathway	17906	1438	GO:0002764, GO:0007166	3	immune : innate	immune response-regulating cell surface receptor s...
query_1	1	0.00326719	373	206	17	0.0825243	0.0455764	GO:0006402	GO:BP	mRNA catabolic process	17906	2437	GO:0006401, GO:0010629, GO:0016071	3	immune : innate	mRNA catabolic process
query_1	1	0.0036113	799	206	26	0.126214	0.0325407	GO:0044257	GO:BP	cellular protein catabolic process	17906	12863	GO:0030163, GO:0044265, GO:0044267	3	immune : innate	cellular protein catabolic process
query_1	1	0.00367035	601	206	22	0.106796	0.0366057	GO:0046700	GO:BP	heterocycle catabolic process	17906	14597	GO:0044248, GO:0046483	3	immune : innate	heterocycle catabolic process
query_1	1	0.00368117	97	206	9	0.0436893	0.0927835	GO:0002832	GO:BP	negative regulation of response to biotic stimulus	17906	1502	GO:0002831, GO:0009607, GO:0048585	3	immune : innate	negative regulation of response to biotic stimulus
query_1	1	0.0037403	650	206	23	0.11165	0.0353846	GO:1901361	GO:BP	organic cyclic compound catabolic process	17906	24880	GO:1901360, GO:1901575	3	immune : innate	organic cyclic compound catabolic process
query_1	1	0.00377145	602	206	22	0.106796	0.0365449	GO:0044270	GO:BP	cellular nitrogen compound catabolic process	17906	12871	GO:0034641, GO:0044248	3	immune : innate	cellular nitrogen compound catabolic process
query_1	1	0.00380399	336	206	16	0.0776699	0.047619	GO:1903311	GO:BP	regulation of mRNA metabolic process	17906	26612	GO:0016071, GO:0051252	3	immune : innate	regulation of mRNA metabolic process
query_1	1	0.00382078	2285	206	51	0.247573	0.0223195	GO:0008219	GO:BP	cell death	17906	3605	GO:0009987	3	immune : innate	cell death
query_1	1	0.00426924	9	206	4	0.0194175	0.444444	GO:0060700	GO:BP	regulation of ribonuclease activity	17906	17813	GO:0032069, GO:0051252	3	immune : innate	regulation of ribonuclease activity
query_1	1	0.0043965	190	206	12	0.0582524	0.0631579	GO:0043487	GO:BP	regulation of RNA stability	17906	12518	GO:0006401, GO:0010608, GO:0031329, GO:0051252, GO:0065008	3	immune : innate	regulation of RNA stability
query_1	1	0.00464559	2105	206	48	0.23301	0.0228029	GO:0033554	GO:BP	cellular response to stress	17906	9603	GO:0006950, GO:0051716	3	immune : innate	cellular response to stress
query_1	1	0.00486378	75	206	8	0.038835	0.106667	GO:0050688	GO:BP	regulation of defense response to virus	17906	15573	GO:0002697, GO:0002831, GO:0031347, GO:0032101, GO:0043900, GO:0051607	3	immune : innate	regulation of defense response to virus
query_1	1	0.00548136	616	206	22	0.106796	0.0357143	GO:0097190	GO:BP	apoptotic signaling pathway	17906	22159	GO:0006915, GO:0007165	3	immune : innate	apoptotic signaling pathway
query_1	1	0.00608775	3638	206	70	0.339806	0.0192413	GO:0010646	GO:BP	regulation of cell communication	17906	4843	GO:0007154, GO:0050794	3	immune : innate	regulation of cell communication
query_1	1	0.00655957	36	206	6	0.0291262	0.166667	GO:0006471	GO:BP	protein ADP-ribosylation	17906	2493	GO:0006464	3	immune : innate	protein ADP-ribosylation
query_1	1	0.00656316	78	206	8	0.038835	0.102564	GO:0061418	GO:BP	regulation of transcription from RNA polymerase II promoter in response to hypoxia	17906	18507	GO:0043618, GO:0071456	3	immune : innate	regulation of transcription from RNA polymerase II...
query_1	1	0.00705127	10	206	4	0.0194175	0.4	GO:0039530	GO:BP	MDA-5 signaling pathway	17906	11413	GO:0039528	3	immune : innate	MDA-5 signaling pathway
query_1	1	0.00711566	199	206	12	0.0582524	0.0603015	GO:0050852	GO:BP	T cell receptor signaling pathway	17906	15703	GO:0050851	3	immune : innate	T cell receptor signaling pathway
query_1	1	0.00814973	57	206	7	0.0339806	0.122807	GO:0060760	GO:BP	positive regulation of response to cytokine stimulus	17906	17871	GO:0034097, GO:0048584, GO:0060759	3	immune : innate	positive regulation of response to cytokine stimulus
query_1	1	0.00862008	5337	206	92	0.446602	0.0172381	GO:0006810	GO:BP	transport	17906	2810	GO:0051234	3	immune : innate	transport
query_1	1	0.00901262	2896	206	59	0.286408	0.0203729	GO:0035556	GO:BP	intracellular signal transduction	17906	10564	GO:0007165	3	immune : innate	intracellular signal transduction
query_1	1	0.00901873	492	206	19	0.092233	0.0386179	GO:0002683	GO:BP	negative regulation of immune system process	17906	1353	GO:0002376, GO:0002682, GO:0048519	3	immune : innate	negative regulation of immune system process
query_1	1	0.00905116	318	206	15	0.0728155	0.0471698	GO:0050851	GO:BP	antigen receptor-mediated signaling pathway	17906	15702	GO:0002429	3	immune : innate	antigen receptor-mediated signaling pathway
query_1	1	0.00907877	948	206	28	0.135922	0.0295359	GO:0043069	GO:BP	negative regulation of programmed cell death	17906	12282	GO:0012501, GO:0043067, GO:0060548	3	immune : innate	negative regulation of programmed cell death
query_1	1	0.00918632	3679	206	70	0.339806	0.0190269	GO:0023051	GO:BP	regulation of signaling	17906	7721	GO:0023052, GO:0050789	3	immune : innate	regulation of signaling
query_1	1	0.0125912	2314	206	50	0.242718	0.0216076	GO:0044248	GO:BP	cellular catabolic process	17906	12857	GO:0009056, GO:0044237	3	immune : innate	cellular catabolic process
query_1	1	0.0133987	3356	206	65	0.315534	0.0193683	GO:0051239	GO:BP	regulation of multicellular organismal process	17906	16032	GO:0032501, GO:0050789	3	immune : innate	regulation of multicellular organismal process
query_1	1	0.0145591	145	206	10	0.0485437	0.0689655	GO:0001738	GO:BP	morphogenesis of a polarized epithelium	17906	541	GO:0002009	3	immune : innate	morphogenesis of a polarized epithelium
query_1	1	0.0173101	926	206	27	0.131068	0.0291577	GO:0043066	GO:BP	negative regulation of apoptotic process	17906	12279	GO:0006915, GO:0042981, GO:0043069	3	immune : innate	negative regulation of apoptotic process
query_1	1	0.017642	1757	206	41	0.199029	0.0233352	GO:0010941	GO:BP	regulation of cell death	17906	5115	GO:0008219, GO:0050794	3	immune : innate	regulation of cell death
query_1	1	0.01789	64	206	7	0.0339806	0.109375	GO:0006521	GO:BP	regulation of cellular amino acid metabolic process	17906	2538	GO:0006520, GO:0010565, GO:0033238, GO:0080090	3	immune : innate	regulation of cellular amino acid metabolic process
query_1	1	0.0187075	118	206	9	0.0436893	0.0762712	GO:1990266	GO:BP	neutrophil migration	17906	29179	GO:0097530	3	immune : innate	neutrophil migration
query_1	1	0.0196467	2152	206	47	0.228155	0.0218401	GO:0012501	GO:BP	programmed cell death	17906	5170	GO:0008219	3	immune : innate	programmed cell death
query_1	1	0.0214506	120	206	9	0.0436893	0.075	GO:0043618	GO:BP	regulation of transcription from RNA polymerase II promoter in response to stress	17906	12602	GO:0006357, GO:0043620	3	immune : innate	regulation of transcription from RNA polymerase II...
query_1	1	0.0228777	1465	206	36	0.174757	0.0245734	GO:0001775	GO:BP	cell activation	17906	568	GO:0009987	3	immune : innate	cell activation
query_1	1	0.0231729	187	206	11	0.0533981	0.0588235	GO:0038061	GO:BP	NIK/NF-kappaB signaling	17906	11273	GO:0035556	3	immune : innate	NIK/NF-kappaB signaling
query_1	1	0.023946	5460	206	92	0.446602	0.0168498	GO:0051234	GO:BP	establishment of localization	17906	16027	GO:0051179	3	immune : innate	establishment of localization
query_1	1	0.0291511	1605	206	38	0.184466	0.023676	GO:0042981	GO:BP	regulation of apoptotic process	17906	12216	GO:0006915, GO:0043067	3	immune : innate	regulation of apoptotic process
query_1	1	0.0305756	1012	206	28	0.135922	0.027668	GO:0009894	GO:BP	regulation of catabolic process	17906	4265	GO:0009056, GO:0019222	3	immune : innate	regulation of catabolic process
query_1	1	0.0310065	158	206	10	0.0485437	0.0632911	GO:0050777	GO:BP	negative regulation of immune response	17906	15646	GO:0002683, GO:0006955, GO:0048585, GO:0050776	3	immune : innate	negative regulation of immune response
query_1	1	0.0316885	28	206	5	0.0242718	0.178571	GO:0039528	GO:BP	cytoplasmic pattern recognition receptor signaling pathway in response to virus	17906	11411	GO:0001819, GO:0002753, GO:0044764, GO:0051607, GO:0098586	3	immune : innate	cytoplasmic pattern recognition receptor signaling...
query_1	1	0.0318336	126	206	9	0.0436893	0.0714286	GO:0043620	GO:BP	regulation of DNA-templated transcription in response to stress	17906	12604	GO:0006355, GO:0033554	3	immune : innate	regulation of DNA-templated transcription in respo...
query_1	1	0.03357	97	206	8	0.038835	0.0824742	GO:1990868	GO:BP	response to chemokine	17906	29439	GO:0034097	3	immune : innate	response to chemokine
query_1	1	0.03357	97	206	8	0.038835	0.0824742	GO:1990869	GO:BP	cellular response to chemokine	17906	29440	GO:0071345, GO:1990868	3	immune : innate	cellular response to chemokine
query_1	1	0.0362228	965	206	27	0.131068	0.0279793	GO:0030163	GO:BP	protein catabolic process	17906	7794	GO:0009057, GO:0019538, GO:1901565	3	immune : innate	protein catabolic process
query_1	1	0.0429613	1633	206	38	0.184466	0.0232701	GO:0043067	GO:BP	regulation of programmed cell death	17906	12280	GO:0010941, GO:0012501	3	immune : innate	regulation of programmed cell death
query_1	1	0.0429973	73	206	7	0.0339806	0.0958904	GO:1902036	GO:BP	regulation of hematopoietic stem cell differentiation	17906	25508	GO:0060218, GO:1901532, GO:2000736	3	immune : innate	regulation of hematopoietic stem cell differentiation
query_1	1	0.0451382	101	206	8	0.038835	0.0792079	GO:0030593	GO:BP	neutrophil chemotaxis	17906	7993	GO:0071621, GO:1990266	3	immune : innate	neutrophil chemotaxis
query_1	1	1.23435e-16	443	595	59	0.0991597	0.133183	GO:0008380	GO:BP	RNA splicing	17906	3653	GO:0006396	4	cancer	RNA splicing
query_1	1	2.26254e-15	357	595	51	0.0857143	0.142857	GO:0000375	GO:BP	RNA splicing, via transesterification reactions	17906	158	GO:0008380	4	cancer	RNA splicing, via transesterification reactions
query_1	1	4.27469e-15	867	595	83	0.139496	0.0957324	GO:0016071	GO:BP	mRNA metabolic process	17906	5729	GO:0016070	4	cancer	mRNA metabolic process
query_1	1	8.21436e-15	354	595	50	0.0840336	0.141243	GO:0000398	GO:BP	mRNA splicing, via spliceosome	17906	172	GO:0000377, GO:0006397	4	cancer	mRNA splicing, via spliceosome
query_1	1	8.21436e-15	354	595	50	0.0840336	0.141243	GO:0000377	GO:BP	RNA splicing, via transesterification reactions with bulged adenosine as nucleophile	17906	160	GO:0000375	4	cancer	RNA splicing, via transesterification reactions wi...
query_1	1	1.29296e-13	336	595	47	0.0789916	0.139881	GO:1903311	GO:BP	regulation of mRNA metabolic process	17906	26612	GO:0016071, GO:0051252	4	cancer	regulation of mRNA metabolic process
query_1	1	1.80375e-13	145	595	31	0.0521008	0.213793	GO:0006119	GO:BP	oxidative phosphorylation	17906	2183	GO:0006091, GO:0016310, GO:0046034	4	cancer	oxidative phosphorylation
query_1	1	1.25843e-12	188	595	34	0.0571429	0.180851	GO:0022900	GO:BP	electron transport chain	17906	7685	GO:0006091, GO:0055114	4	cancer	electron transport chain
query_1	1	2.87822e-12	99	595	25	0.0420168	0.252525	GO:0042773	GO:BP	ATP synthesis coupled electron transport	17906	12095	GO:0006119, GO:0022904	4	cancer	ATP synthesis coupled electron transport
query_1	1	2.27651e-11	98	595	24	0.0403361	0.244898	GO:0042775	GO:BP	mitochondrial ATP synthesis coupled electron transport	17906	12097	GO:0042773	4	cancer	mitochondrial ATP synthesis coupled electron transport
query_1	1	8.31318e-11	523	595	55	0.092437	0.105163	GO:0006397	GO:BP	mRNA processing	17906	2432	GO:0006396, GO:0016071	4	cancer	mRNA processing
query_1	1	2.22596e-10	3421	595	188	0.315966	0.0549547	GO:0010033	GO:BP	response to organic substance	17906	4358	GO:0042221	4	cancer	response to organic substance
query_1	1	2.28648e-10	118	595	25	0.0420168	0.211864	GO:0022904	GO:BP	respiratory electron transport chain	17906	7686	GO:0022900, GO:0045333	4	cancer	respiratory electron transport chain
query_1	1	2.91748e-10	539	595	55	0.092437	0.102041	GO:0007005	GO:BP	mitochondrion organization	17906	2972	GO:0006996	4	cancer	mitochondrion organization
query_1	1	6.99596e-10	1028	595	81	0.136134	0.0787938	GO:0055114	GO:BP	oxidation-reduction process	17906	17159	GO:0008152	4	cancer	oxidation-reduction process
query_1	1	1.85193e-09	10860	595	442	0.742857	0.0406998	GO:0044237	GO:BP	cellular metabolic process	17906	12850	GO:0008152, GO:0009987	4	cancer	cellular metabolic process
query_1	1	2.45354e-09	1994	595	125	0.210084	0.0626881	GO:0070727	GO:BP	cellular macromolecule localization	17906	19370	GO:0033036, GO:0051641	4	cancer	cellular macromolecule localization
query_1	1	3.63278e-09	6889	595	312	0.52437	0.0452896	GO:0051179	GO:BP	localization	17906	15983	GO:0008150	4	cancer	localization
query_1	1	5.07867e-09	2889	595	162	0.272269	0.0560748	GO:0051641	GO:BP	cellular localization	17906	16335	GO:0051179	4	cancer	cellular localization
query_1	1	8.14043e-09	1983	595	123	0.206723	0.0620272	GO:0034613	GO:BP	cellular protein localization	17906	10067	GO:0008104, GO:0070727	4	cancer	cellular protein localization
query_1	1	1.10258e-08	5337	595	255	0.428571	0.0477797	GO:0006810	GO:BP	transport	17906	2810	GO:0051234	4	cancer	transport
query_1	1	1.24473e-08	3418	595	182	0.305882	0.0532475	GO:0070887	GO:BP	cellular response to chemical stimulus	17906	19465	GO:0042221, GO:0051716	4	cancer	cellular response to chemical stimulus
query_1	1	1.56475e-08	203	595	30	0.0504202	0.147783	GO:0061013	GO:BP	regulation of mRNA catabolic process	17906	18119	GO:0006402, GO:0010468, GO:0031329, GO:1903311	4	cancer	regulation of mRNA catabolic process
query_1	1	1.94234e-08	218	595	31	0.0521008	0.142202	GO:0006457	GO:BP	protein folding	17906	2481	GO:0009987	4	cancer	protein folding
query_1	1	2.23771e-08	2105	595	127	0.213445	0.0603325	GO:0033554	GO:BP	cellular response to stress	17906	9603	GO:0006950, GO:0051716	4	cancer	cellular response to stress
query_1	1	2.59355e-08	181	595	28	0.0470588	0.154696	GO:0043488	GO:BP	regulation of mRNA stability	17906	12519	GO:0043487, GO:0061013	4	cancer	regulation of mRNA stability
query_1	1	2.64322e-08	5460	595	258	0.433613	0.0472527	GO:0051234	GO:BP	establishment of localization	17906	16027	GO:0051179	4	cancer	establishment of localization
query_1	1	3.18625e-08	308	595	37	0.0621849	0.12013	GO:0046034	GO:BP	ATP metabolic process	17906	14026	GO:0008152	4	cancer	ATP metabolic process
query_1	1	4.62691e-08	3393	595	179	0.30084	0.0527557	GO:0006793	GO:BP	phosphorus metabolic process	17906	2793	GO:0044237	4	cancer	phosphorus metabolic process
query_1	1	7.3813e-08	75	595	18	0.0302521	0.24	GO:0002479	GO:BP	antigen processing and presentation of exogenous peptide antigen via MHC class I, TAP-dependent	17906	1150	GO:0042590	4	cancer	antigen processing and presentation of exogenous p...
query_1	1	8.51156e-08	190	595	28	0.0470588	0.147368	GO:0043487	GO:BP	regulation of RNA stability	17906	12518	GO:0006401, GO:0010608, GO:0031329, GO:0051252, GO:0065008	4	cancer	regulation of RNA stability
query_1	1	1.06777e-07	891	595	69	0.115966	0.0774411	GO:0044403	GO:BP	symbiotic process	17906	12947	GO:0044419	4	cancer	symbiotic process
query_1	1	1.09714e-07	192	595	28	0.0470588	0.145833	GO:0045333	GO:BP	cellular respiration	17906	13420	GO:0015980	4	cancer	cellular respiration
query_1	1	1.22524e-07	4156	595	207	0.347899	0.0498075	GO:0065008	GO:BP	regulation of biological quality	17906	18954	GO:0065007	4	cancer	regulation of biological quality
query_1	1	1.26182e-07	180	595	27	0.0453782	0.15	GO:0006986	GO:BP	response to unfolded protein	17906	2957	GO:0035966	4	cancer	response to unfolded protein
query_1	1	1.43187e-07	838	595	66	0.110924	0.0787589	GO:0016032	GO:BP	viral process	17906	5700	GO:0044403	4	cancer	viral process
query_1	1	1.55335e-07	4996	595	238	0.4	0.0476381	GO:0048523	GO:BP	negative regulation of cellular process	17906	15144	GO:0009987, GO:0048519, GO:0050794	4	cancer	negative regulation of cellular process
query_1	1	1.58352e-07	144	595	24	0.0403361	0.166667	GO:0043484	GO:BP	regulation of RNA splicing	17906	12515	GO:0008380, GO:0010468, GO:0051252	4	cancer	regulation of RNA splicing
query_1	1	1.71124e-07	2006	595	120	0.201681	0.0598205	GO:0006915	GO:BP	apoptotic process	17906	2899	GO:0012501	4	cancer	apoptotic process
query_1	1	1.84737e-07	544	595	50	0.0840336	0.0919118	GO:0006091	GO:BP	generation of precursor metabolites and energy	17906	2158	GO:0044237	4	cancer	generation of precursor metabolites and energy
query_1	1	1.85845e-07	616	595	54	0.0907563	0.0876623	GO:0097190	GO:BP	apoptotic signaling pathway	17906	22159	GO:0006915, GO:0007165	4	cancer	apoptotic signaling pathway
query_1	1	1.87768e-07	79	595	18	0.0302521	0.227848	GO:0042590	GO:BP	antigen processing and presentation of exogenous peptide antigen via MHC class I	17906	11980	GO:0002474, GO:0002478	4	cancer	antigen processing and presentation of exogenous p...
query_1	1	1.96509e-07	2923	595	158	0.265546	0.0540541	GO:0008104	GO:BP	protein localization	17906	3574	GO:0033036	4	cancer	protein localization
query_1	1	2.25272e-07	1605	595	102	0.171429	0.0635514	GO:0042981	GO:BP	regulation of apoptotic process	17906	12216	GO:0006915, GO:0043067	4	cancer	regulation of apoptotic process
query_1	1	2.39032e-07	11681	595	459	0.771429	0.0392946	GO:0008152	GO:BP	metabolic process	17906	3576	GO:0008150	4	cancer	metabolic process
query_1	1	2.72356e-07	71	595	17	0.0285714	0.239437	GO:0006695	GO:BP	cholesterol biosynthetic process	17906	2707	GO:0008203, GO:0016126, GO:1902653	4	cancer	cholesterol biosynthetic process
query_1	1	2.75212e-07	1633	595	103	0.173109	0.0630741	GO:0043067	GO:BP	regulation of programmed cell death	17906	12280	GO:0010941, GO:0012501	4	cancer	regulation of programmed cell death
query_1	1	3.05038e-07	3367	595	175	0.294118	0.0519751	GO:0006796	GO:BP	phosphate-containing compound metabolic process	17906	2796	GO:0006793	4	cancer	phosphate-containing compound metabolic process
query_1	1	3.22524e-07	2285	595	131	0.220168	0.0573304	GO:0008219	GO:BP	cell death	17906	3605	GO:0009987	4	cancer	cell death
query_1	1	4.04311e-07	1757	595	108	0.181513	0.0614684	GO:0010941	GO:BP	regulation of cell death	17906	5115	GO:0008219, GO:0050794	4	cancer	regulation of cell death
query_1	1	6.89538e-07	75	595	17	0.0285714	0.226667	GO:1902653	GO:BP	secondary alcohol biosynthetic process	17906	26040	GO:0046165, GO:1902652	4	cancer	secondary alcohol biosynthetic process
query_1	1	8.52621e-07	2152	595	124	0.208403	0.0576208	GO:0012501	GO:BP	programmed cell death	17906	5170	GO:0008219	4	cancer	programmed cell death
query_1	1	8.9078e-07	1781	595	108	0.181513	0.0606401	GO:0046907	GO:BP	intracellular transport	17906	14734	GO:0006810, GO:0051641	4	cancer	intracellular transport
query_1	1	9.04692e-07	97	595	19	0.0319328	0.195876	GO:0002474	GO:BP	antigen processing and presentation of peptide antigen via MHC class I	17906	1145	GO:0048002	4	cancer	antigen processing and presentation of peptide ant...
query_1	1	1.07827e-06	3292	595	170	0.285714	0.0516403	GO:0033036	GO:BP	macromolecule localization	17906	9288	GO:0051179	4	cancer	macromolecule localization
query_1	1	1.15382e-06	941	595	69	0.115966	0.0733262	GO:0006396	GO:BP	RNA processing	17906	2431	GO:0010467, GO:0016070	4	cancer	RNA processing
query_1	1	1.31373e-06	5681	595	259	0.435294	0.0455906	GO:0048519	GO:BP	negative regulation of biological process	17906	15140	GO:0008150, GO:0050789	4	cancer	negative regulation of biological process
query_1	1	1.31457e-06	287	595	33	0.0554622	0.114983	GO:0015980	GO:BP	energy derivation by oxidation of organic compounds	17906	5683	GO:0006091, GO:0055114	4	cancer	energy derivation by oxidation of organic compounds
query_1	1	1.38259e-06	945	595	69	0.115966	0.0730159	GO:0044419	GO:BP	interspecies interaction between organisms	17906	12959	GO:0051704	4	cancer	interspecies interaction between organisms
query_1	1	1.8089e-06	202	595	27	0.0453782	0.133663	GO:0035966	GO:BP	response to topologically incorrect protein	17906	10888	GO:0006950, GO:0010033	4	cancer	response to topologically incorrect protein
query_1	1	1.93829e-06	2813	595	150	0.252101	0.0533239	GO:0071310	GO:BP	cellular response to organic substance	17906	19700	GO:0010033, GO:0070887	4	cancer	cellular response to organic substance
query_1	1	2.02087e-06	80	595	17	0.0285714	0.2125	GO:0016126	GO:BP	sterol biosynthetic process	17906	5776	GO:0006694, GO:0016125, GO:1901617	4	cancer	sterol biosynthetic process
query_1	1	2.16916e-06	373	595	38	0.0638655	0.101877	GO:0006402	GO:BP	mRNA catabolic process	17906	2437	GO:0006401, GO:0010629, GO:0016071	4	cancer	mRNA catabolic process
query_1	1	2.28942e-06	1039	595	73	0.122689	0.0702599	GO:0060548	GO:BP	negative regulation of cell death	17906	17669	GO:0008219, GO:0010941, GO:0048523	4	cancer	negative regulation of cell death
query_1	1	4.67658e-06	46	595	13	0.0218487	0.282609	GO:0106118	GO:BP	regulation of sterol biosynthetic process	17906	23025	GO:0016126, GO:0050810	4	cancer	regulation of sterol biosynthetic process
query_1	1	4.67658e-06	46	595	13	0.0218487	0.282609	GO:0045540	GO:BP	regulation of cholesterol biosynthetic process	17906	13574	GO:0006695, GO:0090181, GO:0106118, GO:1902930	4	cancer	regulation of cholesterol biosynthetic process
query_1	1	6.55837e-06	56	595	14	0.0235294	0.25	GO:0006120	GO:BP	mitochondrial electron transport, NADH to ubiquinone	17906	2184	GO:0022904, GO:0042775	4	cancer	mitochondrial electron transport, NADH to ubiquinone
query_1	1	7.50741e-06	173	595	24	0.0403361	0.138728	GO:0002478	GO:BP	antigen processing and presentation of exogenous peptide antigen	17906	1149	GO:0019884, GO:0048002	4	cancer	antigen processing and presentation of exogenous p...
query_1	1	7.80565e-06	276	595	31	0.0521008	0.112319	GO:0044839	GO:BP	cell cycle G2/M phase transition	17906	13207	GO:0044770	4	cancer	cell cycle G2/M phase transition
query_1	1	8.8762e-06	4897	595	227	0.381513	0.0463549	GO:0042221	GO:BP	response to chemical	17906	11745	GO:0050896	4	cancer	response to chemical
query_1	1	1.21666e-05	414	595	39	0.0655462	0.0942029	GO:2001233	GO:BP	regulation of apoptotic signaling pathway	17906	30694	GO:0009966, GO:0042981, GO:0097190	4	cancer	regulation of apoptotic signaling pathway
query_1	1	1.37054e-05	59	595	14	0.0235294	0.237288	GO:0090181	GO:BP	regulation of cholesterol metabolic process	17906	21654	GO:0008203, GO:0019218, GO:0062012	4	cancer	regulation of cholesterol metabolic process
query_1	1	1.39233e-05	416	595	39	0.0655462	0.09375	GO:0006401	GO:BP	RNA catabolic process	17906	2436	GO:0016070, GO:0034655, GO:0044265	4	cancer	RNA catabolic process
query_1	1	1.59472e-05	1758	595	103	0.173109	0.0585893	GO:0009719	GO:BP	response to endogenous stimulus	17906	4112	GO:0050896	4	cancer	response to endogenous stimulus
query_1	1	1.67494e-05	180	595	24	0.0403361	0.133333	GO:0019884	GO:BP	antigen processing and presentation of exogenous antigen	17906	7064	GO:0019882	4	cancer	antigen processing and presentation of exogenous antigen
query_1	1	1.70809e-05	2235	595	123	0.206723	0.0550336	GO:0045184	GO:BP	establishment of protein localization	17906	13356	GO:0008104, GO:0051234	4	cancer	establishment of protein localization
query_1	1	2.16376e-05	926	595	65	0.109244	0.0701944	GO:0043066	GO:BP	negative regulation of apoptotic process	17906	12279	GO:0006915, GO:0042981, GO:0043069	4	cancer	negative regulation of apoptotic process
query_1	1	2.27145e-05	948	595	66	0.110924	0.0696203	GO:0043069	GO:BP	negative regulation of programmed cell death	17906	12282	GO:0012501, GO:0043067, GO:0060548	4	cancer	negative regulation of programmed cell death
query_1	1	2.30119e-05	6982	595	299	0.502521	0.0428244	GO:0019222	GO:BP	regulation of metabolic process	17906	6541	GO:0008152, GO:0050789	4	cancer	regulation of metabolic process
query_1	1	2.35378e-05	2541	595	135	0.226891	0.0531287	GO:0051128	GO:BP	regulation of cellular component organization	17906	15933	GO:0016043, GO:0050794	4	cancer	regulation of cellular component organization
query_1	1	2.38077e-05	3299	595	165	0.277311	0.0500152	GO:0009892	GO:BP	negative regulation of metabolic process	17906	4263	GO:0008152, GO:0019222, GO:0048519	4	cancer	negative regulation of metabolic process
query_1	1	2.47746e-05	258	595	29	0.0487395	0.112403	GO:0000086	GO:BP	G2/M transition of mitotic cell cycle	17906	45	GO:0044772, GO:0044839	4	cancer	G2/M transition of mitotic cell cycle
query_1	1	2.82472e-05	83	595	16	0.0268908	0.192771	GO:0031145	GO:BP	anaphase-promoting complex-dependent catabolic process	17906	8269	GO:0043161	4	cancer	anaphase-promoting complex-dependent catabolic process
query_1	1	3.70803e-05	120	595	19	0.0319328	0.158333	GO:0043618	GO:BP	regulation of transcription from RNA polymerase II promoter in response to stress	17906	12602	GO:0006357, GO:0043620	4	cancer	regulation of transcription from RNA polymerase II...
query_1	1	4.23998e-05	218	595	26	0.0436975	0.119266	GO:1902749	GO:BP	regulation of cell cycle G2/M phase transition	17906	26117	GO:0044839, GO:1901987	4	cancer	regulation of cell cycle G2/M phase transition
query_1	1	4.49888e-05	109	595	18	0.0302521	0.165138	GO:0048024	GO:BP	regulation of mRNA splicing, via spliceosome	17906	14792	GO:0000398, GO:0043484, GO:0050684	4	cancer	regulation of mRNA splicing, via spliceosome
query_1	1	4.52436e-05	1770	595	102	0.171429	0.0576271	GO:0065003	GO:BP	protein-containing complex assembly	17906	18950	GO:0022607, GO:0043933	4	cancer	protein-containing complex assembly
query_1	1	4.84295e-05	148	595	21	0.0352941	0.141892	GO:0050684	GO:BP	regulation of mRNA processing	17906	15569	GO:0006397, GO:0010468, GO:1903311	4	cancer	regulation of mRNA processing
query_1	1	4.88023e-05	1182	595	76	0.127731	0.0642978	GO:0006886	GO:BP	intracellular protein transport	17906	2873	GO:0015031, GO:0034613, GO:0046907	4	cancer	intracellular protein transport
query_1	1	5.10178e-05	6481	595	280	0.470588	0.0432032	GO:0016043	GO:BP	cellular component organization	17906	5706	GO:0009987, GO:0071840	4	cancer	cellular component organization
query_1	1	5.25506e-05	823	595	59	0.0991597	0.0716889	GO:0060341	GO:BP	regulation of cellular localization	17906	17470	GO:0032879, GO:0051641	4	cancer	regulation of cellular localization
query_1	1	6.02801e-05	192	595	24	0.0403361	0.125	GO:0048002	GO:BP	antigen processing and presentation of peptide antigen	17906	14775	GO:0019882	4	cancer	antigen processing and presentation of peptide antigen
query_1	1	6.57786e-05	238	595	27	0.0453782	0.113445	GO:0006403	GO:BP	RNA localization	17906	2438	GO:0033036	4	cancer	RNA localization
query_1	1	7.0481e-05	892	595	62	0.104202	0.0695067	GO:1903047	GO:BP	mitotic cell cycle process	17906	26393	GO:0000278, GO:0022402	4	cancer	mitotic cell cycle process
query_1	1	7.31877e-05	2121	595	116	0.194958	0.0546912	GO:0015031	GO:BP	protein transport	17906	5403	GO:0015833, GO:0045184	4	cancer	protein transport
query_1	1	7.69639e-05	554	595	45	0.0756303	0.0812274	GO:0034655	GO:BP	nucleobase-containing compound catabolic process	17906	10096	GO:0006139, GO:0019439, GO:0044270, GO:0046700, GO:1901361	4	cancer	nucleobase-containing compound catabolic process
query_1	1	8.07201e-05	4147	595	195	0.327731	0.0470219	GO:0006950	GO:BP	response to stress	17906	2928	GO:0050896	4	cancer	response to stress
query_1	1	8.39312e-05	126	595	19	0.0319328	0.150794	GO:0043620	GO:BP	regulation of DNA-templated transcription in response to stress	17906	12604	GO:0006355, GO:0033554	4	cancer	regulation of DNA-templated transcription in respo...
query_1	1	8.77134e-05	257	595	28	0.0470588	0.108949	GO:2000027	GO:BP	regulation of animal organ morphogenesis	17906	29529	GO:0009887, GO:0022603, GO:2000026	4	cancer	regulation of animal organ morphogenesis
query_1	1	0.000101533	6667	595	285	0.478992	0.0427479	GO:0071840	GO:BP	cellular component organization or biogenesis	17906	20120	GO:0008150	4	cancer	cellular component organization or biogenesis
query_1	1	0.000108334	2480	595	130	0.218487	0.0524194	GO:0016310	GO:BP	phosphorylation	17906	5838	GO:0006796	4	cancer	phosphorylation
query_1	1	0.000118692	1319	595	81	0.136134	0.0614102	GO:0060429	GO:BP	epithelium development	17906	17551	GO:0009888	4	cancer	epithelium development
query_1	1	0.000126599	6393	595	275	0.462185	0.0430158	GO:0031323	GO:BP	regulation of cellular metabolic process	17906	8336	GO:0019222, GO:0044237, GO:0050794	4	cancer	regulation of cellular metabolic process
query_1	1	0.000131945	2047	595	112	0.188235	0.0547142	GO:0043933	GO:BP	protein-containing complex subunit organization	17906	12672	GO:0016043	4	cancer	protein-containing complex subunit organization
query_1	1	0.000146749	201	595	24	0.0403361	0.119403	GO:0010389	GO:BP	regulation of G2/M transition of mitotic cell cycle	17906	4632	GO:0000086, GO:1901990, GO:1902749	4	cancer	regulation of G2/M transition of mitotic cell cycle
query_1	1	0.000151413	144	595	20	0.0336134	0.138889	GO:0034620	GO:BP	cellular response to unfolded protein	17906	10070	GO:0006986, GO:0035967	4	cancer	cellular response to unfolded protein
query_1	1	0.000168942	82	595	15	0.0252101	0.182927	GO:0000380	GO:BP	alternative mRNA splicing, via spliceosome	17906	163	GO:0000398	4	cancer	alternative mRNA splicing, via spliceosome
query_1	1	0.000170284	145	595	20	0.0336134	0.137931	GO:0001738	GO:BP	morphogenesis of a polarized epithelium	17906	541	GO:0002009	4	cancer	morphogenesis of a polarized epithelium
query_1	1	0.00017069	550	595	44	0.0739496	0.08	GO:1903827	GO:BP	regulation of cellular protein localization	17906	27090	GO:0032880, GO:0034613, GO:0060341	4	cancer	regulation of cellular protein localization
query_1	1	0.000202698	2161	595	116	0.194958	0.0536789	GO:0015833	GO:BP	peptide transport	17906	5556	GO:0042886, GO:0071702	4	cancer	peptide transport
query_1	1	0.000212626	794	595	56	0.0941176	0.070529	GO:0010564	GO:BP	regulation of cell cycle process	17906	4767	GO:0022402, GO:0051726	4	cancer	regulation of cell cycle process
query_1	1	0.000224557	5605	595	246	0.413445	0.0438894	GO:0048522	GO:BP	positive regulation of cellular process	17906	15143	GO:0009987, GO:0048518, GO:0050794	4	cancer	positive regulation of cellular process
query_1	1	0.000226524	461	595	39	0.0655462	0.0845987	GO:0006979	GO:BP	response to oxidative stress	17906	2952	GO:0006950	4	cancer	response to oxidative stress
query_1	1	0.000241139	9	595	6	0.010084	0.666667	GO:1904869	GO:BP	regulation of protein localization to Cajal body	17906	28052	GO:1900180, GO:1904867	4	cancer	regulation of protein localization to Cajal body
query_1	1	0.000241139	9	595	6	0.010084	0.666667	GO:1904871	GO:BP	positive regulation of protein localization to Cajal body	17906	28054	GO:1900182, GO:1904867, GO:1904869	4	cancer	positive regulation of protein localization to Cajal body
query_1	1	0.000253271	3049	595	151	0.253782	0.0495244	GO:0010605	GO:BP	negative regulation of macromolecule metabolic process	17906	4803	GO:0009892, GO:0043170, GO:0060255	4	cancer	negative regulation of macromolecule metabolic process
query_1	1	0.000260542	1076	595	69	0.115966	0.0641264	GO:0032880	GO:BP	regulation of protein localization	17906	9167	GO:0008104, GO:0032879	4	cancer	regulation of protein localization
query_1	1	0.000263747	617	595	47	0.0789916	0.076175	GO:0019439	GO:BP	aromatic compound catabolic process	17906	6742	GO:0006725, GO:0044248	4	cancer	aromatic compound catabolic process
query_1	1	0.000288072	14	595	7	0.0117647	0.5	GO:1904814	GO:BP	regulation of protein localization to chromosome, telomeric region	17906	28004	GO:0070198, GO:1903827	4	cancer	regulation of protein localization to chromosome, ...
query_1	1	0.000298335	6189	595	266	0.447059	0.0429795	GO:0080090	GO:BP	regulation of primary metabolic process	17906	21309	GO:0019222, GO:0044238	4	cancer	regulation of primary metabolic process
query_1	1	0.000315039	601	595	46	0.0773109	0.0765391	GO:0046700	GO:BP	heterocycle catabolic process	17906	14597	GO:0044248, GO:0046483	4	cancer	heterocycle catabolic process
query_1	1	0.000330654	602	595	46	0.0773109	0.076412	GO:0044270	GO:BP	cellular nitrogen compound catabolic process	17906	12871	GO:0034641, GO:0044248	4	cancer	cellular nitrogen compound catabolic process
query_1	1	0.000348572	64	595	13	0.0218487	0.203125	GO:0006521	GO:BP	regulation of cellular amino acid metabolic process	17906	2538	GO:0006520, GO:0010565, GO:0033238, GO:0080090	4	cancer	regulation of cellular amino acid metabolic process
query_1	1	0.000350938	6371	595	272	0.457143	0.0426935	GO:0009058	GO:BP	biosynthetic process	17906	3706	GO:0008152	4	cancer	biosynthetic process
query_1	1	0.000393698	6178	595	265	0.445378	0.0428941	GO:0044249	GO:BP	cellular biosynthetic process	17906	12858	GO:0009058, GO:0044237	4	cancer	cellular biosynthetic process
query_1	1	0.000418781	1268	595	77	0.129412	0.0607256	GO:0051726	GO:BP	regulation of cell cycle	17906	16401	GO:0007049, GO:0050794	4	cancer	regulation of cell cycle
query_1	1	0.000427439	6269	595	268	0.45042	0.04275	GO:1901576	GO:BP	organic substance biosynthetic process	17906	25078	GO:0009058, GO:0071704	4	cancer	organic substance biosynthetic process
query_1	1	0.000446199	2718	595	137	0.230252	0.0504047	GO:0031324	GO:BP	negative regulation of cellular metabolic process	17906	8337	GO:0009892, GO:0031323, GO:0044237, GO:0048523	4	cancer	negative regulation of cellular metabolic process
query_1	1	0.000455613	3000	595	148	0.248739	0.0493333	GO:0022607	GO:BP	cellular component assembly	17906	7669	GO:0016043, GO:0044085	4	cancer	cellular component assembly
query_1	1	0.000476542	2196	595	116	0.194958	0.0528233	GO:0042886	GO:BP	amide transport	17906	12173	GO:0071705	4	cancer	amide transport
query_1	1	0.000521786	858	595	58	0.097479	0.0675991	GO:0010608	GO:BP	posttranscriptional regulation of gene expression	17906	4806	GO:0010468	4	cancer	posttranscriptional regulation of gene expression
query_1	1	0.000553884	1958	595	106	0.178151	0.0541369	GO:0042592	GO:BP	homeostatic process	17906	11981	GO:0065008	4	cancer	homeostatic process
query_1	1	0.000577565	102	595	16	0.0268908	0.156863	GO:0070498	GO:BP	interleukin-1-mediated signaling pathway	17906	19240	GO:0019221, GO:0071347	4	cancer	interleukin-1-mediated signaling pathway
query_1	1	0.000585873	10	595	6	0.010084	0.6	GO:1903405	GO:BP	protein localization to nuclear body	17906	26705	GO:1990173	4	cancer	protein localization to nuclear body
query_1	1	0.000585873	10	595	6	0.010084	0.6	GO:1904851	GO:BP	positive regulation of establishment of protein localization to telomere	17906	28038	GO:0070200, GO:0070203, GO:1904816, GO:1904951	4	cancer	positive regulation of establishment of protein lo...
query_1	1	0.000585873	10	595	6	0.010084	0.6	GO:1904867	GO:BP	protein localization to Cajal body	17906	28050	GO:1903405	4	cancer	protein localization to Cajal body
query_1	1	0.000589849	78	595	14	0.0235294	0.179487	GO:0061418	GO:BP	regulation of transcription from RNA polymerase II promoter in response to hypoxia	17906	18507	GO:0043618, GO:0071456	4	cancer	regulation of transcription from RNA polymerase II...
query_1	1	0.00061688	556	595	43	0.0722689	0.0773381	GO:0002009	GO:BP	morphogenesis of an epithelium	17906	745	GO:0048729, GO:0060429	4	cancer	morphogenesis of an epithelium
query_1	1	0.000668748	443	595	37	0.0621849	0.0835214	GO:0062012	GO:BP	regulation of small molecule metabolic process	17906	18864	GO:0019222, GO:0044281	4	cancer	regulation of small molecule metabolic process
query_1	1	0.000687007	1082	595	68	0.114286	0.0628466	GO:0000278	GO:BP	mitotic cell cycle	17906	122	GO:0007049	4	cancer	mitotic cell cycle
query_1	1	0.00070064	598	595	45	0.0756303	0.0752508	GO:0044772	GO:BP	mitotic cell cycle phase transition	17906	13159	GO:0044770, GO:1903047	4	cancer	mitotic cell cycle phase transition
query_1	1	0.000766636	6508	595	275	0.462185	0.0422557	GO:0034641	GO:BP	cellular nitrogen compound metabolic process	17906	10086	GO:0006807, GO:0044237	4	cancer	cellular nitrogen compound metabolic process
query_1	1	0.000774935	2118	595	112	0.188235	0.0528801	GO:0009888	GO:BP	tissue development	17906	4259	GO:0048856	4	cancer	tissue development
query_1	1	0.000775621	1130	595	70	0.117647	0.0619469	GO:0071345	GO:BP	cellular response to cytokine stimulus	17906	19733	GO:0034097, GO:0071310	4	cancer	cellular response to cytokine stimulus
query_1	1	0.00080885	236	595	25	0.0420168	0.105932	GO:2001234	GO:BP	negative regulation of apoptotic signaling pathway	17906	30695	GO:0009968, GO:0043066, GO:0097190, GO:2001233	4	cancer	negative regulation of apoptotic signaling pathway
query_1	1	0.00084197	642	595	47	0.0789916	0.0732087	GO:0044770	GO:BP	cell cycle phase transition	17906	13157	GO:0022402	4	cancer	cell cycle phase transition
query_1	1	0.000844308	1245	595	75	0.12605	0.060241	GO:0051130	GO:BP	positive regulation of cellular component organization	17906	15935	GO:0016043, GO:0048522, GO:0051128	4	cancer	positive regulation of cellular component organization
query_1	1	0.000868092	2172	595	114	0.191597	0.0524862	GO:0010629	GO:BP	negative regulation of gene expression	17906	4826	GO:0010467, GO:0010468, GO:0010605	4	cancer	negative regulation of gene expression
query_1	1	0.000897093	3241	595	156	0.262185	0.0481333	GO:0044085	GO:BP	cellular component biogenesis	17906	12789	GO:0071840	4	cancer	cellular component biogenesis
query_1	1	0.000916988	1225	595	74	0.12437	0.0604082	GO:0034097	GO:BP	response to cytokine	17906	9754	GO:0010033	4	cancer	response to cytokine
query_1	1	0.00092708	1248	595	75	0.12605	0.0600962	GO:0009628	GO:BP	response to abiotic stimulus	17906	4041	GO:0050896	4	cancer	response to abiotic stimulus
query_1	1	0.000958498	81	595	14	0.0235294	0.17284	GO:0010833	GO:BP	telomere maintenance via telomere lengthening	17906	5020	GO:0000723	4	cancer	telomere maintenance via telomere lengthening
query_1	1	0.00103526	359	595	32	0.0537815	0.0891365	GO:0010948	GO:BP	negative regulation of cell cycle process	17906	5120	GO:0010564, GO:0022402, GO:0045786	4	cancer	negative regulation of cell cycle process
query_1	1	0.00103557	5672	595	245	0.411765	0.0431946	GO:0010467	GO:BP	gene expression	17906	4700	GO:0043170	4	cancer	gene expression
query_1	1	0.00108212	3966	595	183	0.307563	0.0461422	GO:0006996	GO:BP	organelle organization	17906	2964	GO:0016043	4	cancer	organelle organization
query_1	1	0.00108365	2506	595	127	0.213445	0.0506784	GO:0071705	GO:BP	nitrogen compound transport	17906	20043	GO:0006810	4	cancer	nitrogen compound transport
query_1	1	0.0011014	964	595	62	0.104202	0.0643154	GO:0033365	GO:BP	protein localization to organelle	17906	9485	GO:0034613	4	cancer	protein localization to organelle
query_1	1	0.00118673	163	595	20	0.0336134	0.122699	GO:0035967	GO:BP	cellular response to topologically incorrect protein	17906	10889	GO:0033554, GO:0035966, GO:0071310	4	cancer	cellular response to topologically incorrect protein
query_1	1	0.0012006	650	595	47	0.0789916	0.0723077	GO:1901361	GO:BP	organic cyclic compound catabolic process	17906	24880	GO:1901360, GO:1901575	4	cancer	organic cyclic compound catabolic process
query_1	1	0.00125265	11	595	6	0.010084	0.545455	GO:0070203	GO:BP	regulation of establishment of protein localization to telomere	17906	19056	GO:0070200, GO:0070202, GO:1904814	4	cancer	regulation of establishment of protein localizatio...
query_1	1	0.00144342	96	595	15	0.0252101	0.15625	GO:0031146	GO:BP	SCF-dependent proteasomal ubiquitin-dependent protein catabolic process	17906	8270	GO:0043161	4	cancer	SCF-dependent proteasomal ubiquitin-dependent prot...
query_1	1	0.00146503	109	595	16	0.0268908	0.146789	GO:0060071	GO:BP	Wnt signaling pathway, planar cell polarity pathway	17906	17239	GO:0035567, GO:0090175	4	cancer	Wnt signaling pathway, planar cell polarity pathway
query_1	1	0.00158429	802	595	54	0.0907563	0.0673317	GO:0070201	GO:BP	regulation of establishment of protein localization	17906	19054	GO:0032880, GO:0045184	4	cancer	regulation of establishment of protein localization
query_1	1	0.00161153	2779	595	137	0.230252	0.0492983	GO:0050793	GO:BP	regulation of developmental process	17906	15656	GO:0032502, GO:0050789	4	cancer	regulation of developmental process
query_1	1	0.00167887	998	595	63	0.105882	0.0631263	GO:0014070	GO:BP	response to organic cyclic compound	17906	5239	GO:0010033	4	cancer	response to organic cyclic compound
query_1	1	0.00174034	73	595	13	0.0218487	0.178082	GO:1902036	GO:BP	regulation of hematopoietic stem cell differentiation	17906	25508	GO:0060218, GO:1901532, GO:2000736	4	cancer	regulation of hematopoietic stem cell differentiation
query_1	1	0.00176766	85	595	14	0.0235294	0.164706	GO:0060218	GO:BP	hematopoietic stem cell differentiation	17906	17356	GO:0002244, GO:0048863	4	cancer	hematopoietic stem cell differentiation
query_1	1	0.00177982	138	595	18	0.0302521	0.130435	GO:0072655	GO:BP	establishment of protein localization to mitochondrion	17906	20800	GO:0070585, GO:0072594	4	cancer	establishment of protein localization to mitochondrion
query_1	1	0.0018838	111	595	16	0.0268908	0.144144	GO:0090175	GO:BP	regulation of establishment of planar polarity	17906	21648	GO:0001736, GO:1905330, GO:2000027	4	cancer	regulation of establishment of planar polarity
query_1	1	0.00190011	183	595	21	0.0352941	0.114754	GO:1905330	GO:BP	regulation of morphogenesis of an epithelium	17906	28491	GO:0002009, GO:0022603	4	cancer	regulation of morphogenesis of an epithelium
query_1	1	0.00194185	850	595	56	0.0941176	0.0658824	GO:0031329	GO:BP	regulation of cellular catabolic process	17906	8342	GO:0009894, GO:0031323, GO:0044248	4	cancer	regulation of cellular catabolic process
query_1	1	0.00197452	231	595	24	0.0403361	0.103896	GO:0019882	GO:BP	antigen processing and presentation	17906	7062	GO:0002376	4	cancer	antigen processing and presentation
query_1	1	0.00198699	125	595	17	0.0285714	0.136	GO:0030968	GO:BP	endoplasmic reticulum unfolded protein response	17906	8158	GO:0007165, GO:0034620, GO:0034976	4	cancer	endoplasmic reticulum unfolded protein response
query_1	1	0.00208097	2385	595	121	0.203361	0.0507338	GO:0050790	GO:BP	regulation of catalytic activity	17906	15654	GO:0065009	4	cancer	regulation of catalytic activity
query_1	1	0.00216742	99	595	15	0.0252101	0.151515	GO:0033108	GO:BP	mitochondrial respiratory chain complex assembly	17906	9334	GO:0007005, GO:0034622	4	cancer	mitochondrial respiratory chain complex assembly
query_1	1	0.00235114	3742	595	173	0.290756	0.046232	GO:0009893	GO:BP	positive regulation of metabolic process	17906	4264	GO:0008152, GO:0019222, GO:0048518	4	cancer	positive regulation of metabolic process
query_1	1	0.00241501	267	595	26	0.0436975	0.0973783	GO:0006839	GO:BP	mitochondrial transport	17906	2832	GO:0006810	4	cancer	mitochondrial transport
query_1	1	0.00243484	12	595	6	0.010084	0.5	GO:1990173	GO:BP	protein localization to nucleoplasm	17906	29141	GO:0034504	4	cancer	protein localization to nucleoplasm
query_1	1	0.00243484	12	595	6	0.010084	0.5	GO:1904816	GO:BP	positive regulation of protein localization to chromosome, telomeric region	17906	28006	GO:0070198, GO:1903829, GO:1904814	4	cancer	positive regulation of protein localization to chr...
query_1	1	0.00243484	12	595	6	0.010084	0.5	GO:0070202	GO:BP	regulation of establishment of protein localization to chromosome	17906	19055	GO:0070199, GO:0070201, GO:1903827	4	cancer	regulation of establishment of protein localizatio...
query_1	1	0.00253565	1077	595	66	0.110924	0.0612813	GO:0034622	GO:BP	cellular protein-containing complex assembly	17906	10071	GO:0065003	4	cancer	cellular protein-containing complex assembly
query_1	1	0.00260756	1168	595	70	0.117647	0.0599315	GO:1901698	GO:BP	response to nitrogen compound	17906	25178	GO:0042221	4	cancer	response to nitrogen compound
query_1	1	0.0027227	142	595	18	0.0302521	0.126761	GO:0070585	GO:BP	protein localization to mitochondrion	17906	19282	GO:0033365	4	cancer	protein localization to mitochondrion
query_1	1	0.00311173	65	595	12	0.0201681	0.184615	GO:0010257	GO:BP	NADH dehydrogenase complex assembly	17906	4561	GO:0034622	4	cancer	NADH dehydrogenase complex assembly
query_1	1	0.00311173	65	595	12	0.0201681	0.184615	GO:0032981	GO:BP	mitochondrial respiratory chain complex I assembly	17906	9254	GO:0010257, GO:0033108	4	cancer	mitochondrial respiratory chain complex I assembly
query_1	1	0.00336487	289	595	27	0.0453782	0.0934256	GO:0034976	GO:BP	response to endoplasmic reticulum stress	17906	10151	GO:0033554	4	cancer	response to endoplasmic reticulum stress
query_1	1	0.00381405	575	595	42	0.0705882	0.0730435	GO:0010035	GO:BP	response to inorganic substance	17906	4360	GO:0042221	4	cancer	response to inorganic substance
query_1	1	0.00399014	1024	595	63	0.105882	0.0615234	GO:0009725	GO:BP	response to hormone	17906	4118	GO:0009719, GO:0010033	4	cancer	response to hormone
query_1	1	0.004184	893	595	57	0.0957983	0.0638298	GO:0061024	GO:BP	membrane organization	17906	18124	GO:0016043	4	cancer	membrane organization
query_1	1	0.00430004	498	595	38	0.0638655	0.0763052	GO:0042119	GO:BP	neutrophil activation	17906	11667	GO:0036230	4	cancer	neutrophil activation
query_1	1	0.00443597	79	595	13	0.0218487	0.164557	GO:1902930	GO:BP	regulation of alcohol biosynthetic process	17906	26283	GO:0009889, GO:0046165, GO:0062012	4	cancer	regulation of alcohol biosynthetic process
query_1	1	0.00452826	147	595	18	0.0302521	0.122449	GO:0035567	GO:BP	non-canonical Wnt signaling pathway	17906	10574	GO:0016055	4	cancer	non-canonical Wnt signaling pathway
query_1	1	0.00458578	1325	595	76	0.127731	0.0573585	GO:0033043	GO:BP	regulation of organelle organization	17906	9290	GO:0006996, GO:0051128	4	cancer	regulation of organelle organization
query_1	1	0.00473382	92	595	14	0.0235294	0.152174	GO:0050810	GO:BP	regulation of steroid biosynthetic process	17906	15670	GO:0006694, GO:0019218, GO:0046890	4	cancer	regulation of steroid biosynthetic process
query_1	1	0.00478738	330	595	29	0.0487395	0.0878788	GO:1903829	GO:BP	positive regulation of cellular protein localization	17906	27092	GO:0034613, GO:0048518, GO:1903827	4	cancer	positive regulation of cellular protein localization
query_1	1	0.00486067	119	595	16	0.0268908	0.134454	GO:2000736	GO:BP	regulation of stem cell differentiation	17906	30226	GO:0045595, GO:0048863	4	cancer	regulation of stem cell differentiation
query_1	1	0.00491142	210	595	22	0.0369748	0.104762	GO:0006888	GO:BP	endoplasmic reticulum to Golgi vesicle-mediated transport	17906	2875	GO:0046907, GO:0048193	4	cancer	endoplasmic reticulum to Golgi vesicle-mediated transport
query_1	1	0.00499582	163	595	19	0.0319328	0.116564	GO:1902652	GO:BP	secondary alcohol metabolic process	17906	26039	GO:0006066	4	cancer	secondary alcohol metabolic process
query_1	1	0.00529999	1905	595	100	0.168067	0.0524934	GO:0007049	GO:BP	cell cycle	17906	3007	GO:0009987	4	cancer	cell cycle
query_1	1	0.00546618	20	595	7	0.0117647	0.35	GO:0019646	GO:BP	aerobic electron transport chain	17906	6935	GO:0009060, GO:0022904	4	cancer	aerobic electron transport chain
query_1	1	0.00546618	20	595	7	0.0117647	0.35	GO:0006123	GO:BP	mitochondrial electron transport, cytochrome c to oxygen	17906	2187	GO:0019646, GO:0042775	4	cancer	mitochondrial electron transport, cytochrome c to oxygen
query_1	1	0.00560751	1932	595	101	0.169748	0.0522774	GO:0045595	GO:BP	regulation of cell differentiation	17906	13617	GO:0030154, GO:0050793, GO:0050794	4	cancer	regulation of cell differentiation
query_1	1	0.00563786	484	595	37	0.0621849	0.0764463	GO:0043312	GO:BP	neutrophil degranulation	17906	12397	GO:0002283, GO:0002446, GO:0043299	4	cancer	neutrophil degranulation
query_1	1	0.00567848	1450	595	81	0.136134	0.0558621	GO:0010648	GO:BP	negative regulation of cell communication	17906	4845	GO:0007154, GO:0010646, GO:0048523	4	cancer	negative regulation of cell communication
query_1	1	0.00599833	505	595	38	0.0638655	0.0752475	GO:0036230	GO:BP	granulocyte activation	17906	11052	GO:0002274	4	cancer	granulocyte activation
query_1	1	0.00603347	69	595	12	0.0201681	0.173913	GO:0007004	GO:BP	telomere maintenance via telomerase	17906	2971	GO:0006278, GO:0010833	4	cancer	telomere maintenance via telomerase
query_1	1	0.00607494	150	595	18	0.0302521	0.12	GO:0008203	GO:BP	cholesterol metabolic process	17906	3589	GO:0016125, GO:1902652	4	cancer	cholesterol metabolic process
query_1	1	0.0063138	1454	595	81	0.136134	0.0557084	GO:0023057	GO:BP	negative regulation of signaling	17906	7727	GO:0023051, GO:0023052, GO:0048519	4	cancer	negative regulation of signaling
query_1	1	0.00642783	6366	595	265	0.445378	0.0416274	GO:0048518	GO:BP	positive regulation of biological process	17906	15139	GO:0008150, GO:0050789	4	cancer	positive regulation of biological process
query_1	1	0.00651148	487	595	37	0.0621849	0.0759754	GO:0002283	GO:BP	neutrophil activation involved in immune response	17906	954	GO:0002275, GO:0042119	4	cancer	neutrophil activation involved in immune response
query_1	1	0.00662284	1085	595	65	0.109244	0.0599078	GO:0010243	GO:BP	response to organonitrogen compound	17906	4548	GO:0010033, GO:1901698	4	cancer	response to organonitrogen compound
query_1	1	0.00669159	108	595	15	0.0252101	0.138889	GO:1902750	GO:BP	negative regulation of cell cycle G2/M phase transition	17906	26118	GO:0044839, GO:1901988, GO:1902749	4	cancer	negative regulation of cell cycle G2/M phase transition
query_1	1	0.00682658	713	595	48	0.0806723	0.0673212	GO:0007346	GO:BP	regulation of mitotic cell cycle	17906	3270	GO:0000278, GO:0051726	4	cancer	regulation of mitotic cell cycle
query_1	1	0.00749248	1296	595	74	0.12437	0.0570988	GO:0051336	GO:BP	regulation of hydrolase activity	17906	16111	GO:0050790	4	cancer	regulation of hydrolase activity
query_1	1	0.00757002	2523	595	124	0.208403	0.0491478	GO:0051172	GO:BP	negative regulation of nitrogen compound metabolic process	17906	15976	GO:0006807, GO:0009892, GO:0051171	4	cancer	negative regulation of nitrogen compound metabolic process
query_1	1	0.00758247	48	595	10	0.0168067	0.208333	GO:0006984	GO:BP	ER-nucleus signaling pathway	17906	2956	GO:0007165	4	cancer	ER-nucleus signaling pathway
query_1	1	0.00763801	1181	595	69	0.115966	0.0584251	GO:0043603	GO:BP	cellular amide metabolic process	17906	12588	GO:0034641	4	cancer	cellular amide metabolic process
query_1	1	0.00784823	6438	595	267	0.448739	0.0414725	GO:0060255	GO:BP	regulation of macromolecule metabolic process	17906	17386	GO:0019222, GO:0043170	4	cancer	regulation of macromolecule metabolic process
query_1	1	0.00795814	96	595	14	0.0235294	0.145833	GO:0010972	GO:BP	negative regulation of G2/M transition of mitotic cell cycle	17906	5143	GO:0000086, GO:0010389, GO:1901991, GO:1902750	4	cancer	negative regulation of G2/M transition of mitotic cell cycle
query_1	1	0.00824825	71	595	12	0.0201681	0.169014	GO:0006278	GO:BP	RNA-dependent DNA biosynthetic process	17906	2332	GO:0071897	4	cancer	RNA-dependent DNA biosynthetic process
query_1	1	0.00824825	71	595	12	0.0201681	0.169014	GO:0000381	GO:BP	regulation of alternative mRNA splicing, via spliceosome	17906	164	GO:0000380, GO:0048024	4	cancer	regulation of alternative mRNA splicing, via spliceosome
query_1	1	0.0084352	358	595	30	0.0504202	0.0837989	GO:0062197	GO:BP	cellular response to chemical stress	17906	18946	GO:0033554, GO:0070887	4	cancer	cellular response to chemical stress
query_1	1	0.00852213	6185	595	258	0.433613	0.0417138	GO:1901360	GO:BP	organic cyclic compound metabolic process	17906	24879	GO:0071704	4	cancer	organic cyclic compound metabolic process
query_1	1	0.00881726	1209	595	70	0.117647	0.0578991	GO:0044265	GO:BP	cellular macromolecule catabolic process	17906	12868	GO:0009057, GO:0044248, GO:0044260	4	cancer	cellular macromolecule catabolic process
query_1	1	0.00903546	84	595	13	0.0218487	0.154762	GO:0033238	GO:BP	regulation of cellular amine metabolic process	17906	9395	GO:0031323, GO:0044106, GO:0051171	4	cancer	regulation of cellular amine metabolic process
query_1	1	0.0100888	4454	595	196	0.329412	0.0440054	GO:1901362	GO:BP	organic cyclic compound biosynthetic process	17906	24881	GO:1901360, GO:1901576	4	cancer	organic cyclic compound biosynthetic process
query_1	1	0.0103458	30	595	8	0.0134454	0.266667	GO:0070198	GO:BP	protein localization to chromosome, telomeric region	17906	19051	GO:0034502	4	cancer	protein localization to chromosome, telomeric region
query_1	1	0.0104047	126	595	16	0.0268908	0.126984	GO:0007164	GO:BP	establishment of tissue polarity	17906	3109	GO:0009653	4	cancer	establishment of tissue polarity
query_1	1	0.0104047	126	595	16	0.0268908	0.126984	GO:0001736	GO:BP	establishment of planar polarity	17906	539	GO:0001738, GO:0007164	4	cancer	establishment of planar polarity
query_1	1	0.0109022	498	595	37	0.0621849	0.0742972	GO:0002446	GO:BP	neutrophil mediated immunity	17906	1117	GO:0002444	4	cancer	neutrophil mediated immunity
query_1	1	0.0109628	579	595	41	0.0689076	0.0708117	GO:0072594	GO:BP	establishment of protein localization to organelle	17906	20740	GO:0033365, GO:0045184	4	cancer	establishment of protein localization to organelle
query_1	1	0.0118257	86	595	13	0.0218487	0.151163	GO:1901532	GO:BP	regulation of hematopoietic progenitor cell differentiation	17906	25036	GO:0002244, GO:0045595, GO:1903706	4	cancer	regulation of hematopoietic progenitor cell differentiation
query_1	1	0.0118257	86	595	13	0.0218487	0.151163	GO:0006890	GO:BP	retrograde vesicle-mediated transport, Golgi to endoplasmic reticulum	17906	2877	GO:0048193	4	cancer	retrograde vesicle-mediated transport, Golgi to en...
query_1	1	0.0121081	15	595	6	0.010084	0.4	GO:1904874	GO:BP	positive regulation of telomerase RNA localization to Cajal body	17906	28057	GO:0048518, GO:0090671, GO:1904872	4	cancer	positive regulation of telomerase RNA localization...
query_1	1	0.012193	189	595	20	0.0336134	0.10582	GO:0010821	GO:BP	regulation of mitochondrion organization	17906	5008	GO:0007005, GO:0033043	4	cancer	regulation of mitochondrion organization
query_1	1	0.0122705	686	595	46	0.0773109	0.0670554	GO:0048729	GO:BP	tissue morphogenesis	17906	15328	GO:0009653, GO:0009888	4	cancer	tissue morphogenesis
query_1	1	0.0123141	239	595	23	0.0386555	0.0962343	GO:0038093	GO:BP	Fc receptor signaling pathway	17906	11286	GO:0002768	4	cancer	Fc receptor signaling pathway
query_1	1	0.0129083	62	595	11	0.0184874	0.177419	GO:1904356	GO:BP	regulation of telomere maintenance via telomere lengthening	17906	27576	GO:0010833, GO:0032204	4	cancer	regulation of telomere maintenance via telomere lengthening
query_1	1	0.0131185	1340	595	75	0.12605	0.0559701	GO:0009968	GO:BP	negative regulation of signal transduction	17906	4319	GO:0007165, GO:0009966, GO:0010648, GO:0023057, GO:0048585	4	cancer	negative regulation of signal transduction
query_1	1	0.0131855	223	595	22	0.0369748	0.0986547	GO:0036294	GO:BP	cellular response to decreased oxygen levels	17906	11103	GO:0036293, GO:0071453	4	cancer	cellular response to decreased oxygen levels
query_1	1	0.0132334	1822	595	95	0.159664	0.0521405	GO:0044093	GO:BP	positive regulation of molecular function	17906	12796	GO:0065009	4	cancer	positive regulation of molecular function
query_1	1	0.0133142	3442	595	158	0.265546	0.0459035	GO:0010604	GO:BP	positive regulation of macromolecule metabolic process	17906	4802	GO:0009893, GO:0043170, GO:0060255	4	cancer	positive regulation of macromolecule metabolic process
query_1	1	0.0147875	5910	595	247	0.415126	0.0417936	GO:0046483	GO:BP	heterocycle metabolic process	17906	14452	GO:0044237	4	cancer	heterocycle metabolic process
query_1	1	0.0155499	1731	595	91	0.152941	0.0525708	GO:0048585	GO:BP	negative regulation of response to stimulus	17906	15196	GO:0048519, GO:0048583, GO:0050896	4	cancer	negative regulation of response to stimulus
query_1	1	0.0156884	486	595	36	0.0605042	0.0740741	GO:1901987	GO:BP	regulation of cell cycle phase transition	17906	25459	GO:0010564, GO:0044770	4	cancer	regulation of cell cycle phase transition
query_1	1	0.0169273	448	595	34	0.0571429	0.0758929	GO:1901990	GO:BP	regulation of mitotic cell cycle phase transition	17906	25462	GO:0007346, GO:0044772, GO:1901987	4	cancer	regulation of mitotic cell cycle phase transition
query_1	1	0.0179813	489	595	36	0.0605042	0.0736196	GO:1903706	GO:BP	regulation of hemopoiesis	17906	26990	GO:0002682, GO:0030097, GO:2000026	4	cancer	regulation of hemopoiesis
query_1	1	0.0181108	194	595	20	0.0336134	0.103093	GO:1905475	GO:BP	regulation of protein localization to membrane	17906	28625	GO:0072657, GO:1903827	4	cancer	regulation of protein localization to membrane
query_1	1	0.0187692	5956	595	248	0.416807	0.0416387	GO:0006725	GO:BP	cellular aromatic compound metabolic process	17906	2736	GO:0044237	4	cancer	cellular aromatic compound metabolic process
query_1	1	0.0189779	392	595	31	0.0521008	0.0790816	GO:0048545	GO:BP	response to steroid hormone	17906	15164	GO:0009725, GO:0014070, GO:0033993	4	cancer	response to steroid hormone
query_1	1	0.0193747	1450	595	79	0.132773	0.0544828	GO:0009057	GO:BP	macromolecule catabolic process	17906	3705	GO:0043170, GO:1901575	4	cancer	macromolecule catabolic process
query_1	1	0.0197479	77	595	12	0.0201681	0.155844	GO:0045454	GO:BP	cell redox homeostasis	17906	13520	GO:0019725, GO:0050794	4	cancer	cell redox homeostasis
query_1	1	0.0197754	90	595	13	0.0218487	0.144444	GO:0009060	GO:BP	aerobic respiration	17906	3708	GO:0045333	4	cancer	aerobic respiration
query_1	1	0.0200543	2937	595	138	0.231933	0.0469867	GO:0071702	GO:BP	organic substance transport	17906	20040	GO:0006810	4	cancer	organic substance transport
query_1	1	0.0207173	3415	595	156	0.262185	0.0456808	GO:0031325	GO:BP	positive regulation of cellular metabolic process	17906	8338	GO:0009893, GO:0031323, GO:0044237, GO:0048522	4	cancer	positive regulation of cellular metabolic process
query_1	1	0.0208107	10	595	5	0.00840336	0.5	GO:0034975	GO:BP	protein folding in endoplasmic reticulum	17906	10150	GO:0006457	4	cancer	protein folding in endoplasmic reticulum
query_1	1	0.0209799	5736	595	240	0.403361	0.041841	GO:0006139	GO:BP	nucleobase-containing compound metabolic process	17906	2200	GO:0006725, GO:0034641, GO:0044238, GO:0046483, GO:1901360	4	cancer	nucleobase-containing compound metabolic process
query_1	1	0.0216619	213	595	21	0.0352941	0.0985915	GO:0071456	GO:BP	cellular response to hypoxia	17906	19837	GO:0001666, GO:0033554, GO:0036294	4	cancer	cellular response to hypoxia
query_1	1	0.0218283	1407	595	77	0.129412	0.0547264	GO:0022402	GO:BP	cell cycle process	17906	7647	GO:0007049, GO:0009987	4	cancer	cell cycle process
query_1	1	0.0219322	1746	595	91	0.152941	0.0521191	GO:1901700	GO:BP	response to oxygen-containing compound	17906	25180	GO:0042221	4	cancer	response to oxygen-containing compound
query_1	1	0.0225851	1012	595	60	0.10084	0.0592885	GO:0009894	GO:BP	regulation of catabolic process	17906	4265	GO:0009056, GO:0019222	4	cancer	regulation of catabolic process
query_1	1	0.0227049	5008	595	214	0.359664	0.0427316	GO:0044271	GO:BP	cellular nitrogen compound biosynthetic process	17906	12872	GO:0034641, GO:0044249	4	cancer	cellular nitrogen compound biosynthetic process
query_1	1	0.0227655	2146	595	107	0.179832	0.0498602	GO:0016192	GO:BP	vesicle-mediated transport	17906	5803	GO:0006810	4	cancer	vesicle-mediated transport
query_1	1	0.023473	1749	595	91	0.152941	0.0520297	GO:0042127	GO:BP	regulation of cell population proliferation	17906	11673	GO:0008283, GO:0050794	4	cancer	regulation of cell population proliferation
query_1	1	0.0235057	377	595	30	0.0504202	0.0795756	GO:0048193	GO:BP	Golgi vesicle transport	17906	14899	GO:0016192	4	cancer	Golgi vesicle transport
query_1	1	0.0245919	198	595	20	0.0336134	0.10101	GO:0046890	GO:BP	regulation of lipid biosynthetic process	17906	14721	GO:0008610, GO:0009889, GO:0019216	4	cancer	regulation of lipid biosynthetic process
query_1	1	0.025905	79	595	12	0.0201681	0.151899	GO:1900182	GO:BP	positive regulation of protein localization to nucleus	17906	23737	GO:0034504, GO:1900180, GO:1903829	4	cancer	positive regulation of protein localization to nucleus
query_1	1	0.0259486	793	595	50	0.0840336	0.0630517	GO:0045055	GO:BP	regulated exocytosis	17906	13280	GO:0006887	4	cancer	regulated exocytosis
query_1	1	0.0265087	199	595	20	0.0336134	0.100503	GO:0006694	GO:BP	steroid biosynthetic process	17906	2706	GO:0008202, GO:0008610, GO:1901362	4	cancer	steroid biosynthetic process
query_1	1	0.027731	44	595	9	0.0151261	0.204545	GO:0021762	GO:BP	substantia nigra development	17906	7369	GO:0030901, GO:0048857	4	cancer	substantia nigra development
query_1	1	0.0277832	1905	595	97	0.163025	0.0509186	GO:1901566	GO:BP	organonitrogen compound biosynthetic process	17906	25069	GO:1901564, GO:1901576	4	cancer	organonitrogen compound biosynthetic process
query_1	1	0.0278137	167	595	18	0.0302521	0.107784	GO:0016125	GO:BP	sterol metabolic process	17906	5775	GO:0008202, GO:1901615	4	cancer	sterol metabolic process
query_1	1	0.0278279	644	595	43	0.0722689	0.0667702	GO:0010638	GO:BP	positive regulation of organelle organization	17906	4835	GO:0006996, GO:0033043, GO:0051130	4	cancer	positive regulation of organelle organization
query_1	1	0.0280816	67	595	11	0.0184874	0.164179	GO:2000573	GO:BP	positive regulation of DNA biosynthetic process	17906	30067	GO:0010557, GO:0031328, GO:0051054, GO:0071897, GO:2000278	4	cancer	positive regulation of DNA biosynthetic process
query_1	1	0.028559	200	595	20	0.0336134	0.1	GO:0050657	GO:BP	nucleic acid transport	17906	15550	GO:0015931	4	cancer	nucleic acid transport
query_1	1	0.028559	200	595	20	0.0336134	0.1	GO:0050658	GO:BP	RNA transport	17906	15551	GO:0050657, GO:0051236	4	cancer	RNA transport
query_1	1	0.0311062	307	595	26	0.0436975	0.0846906	GO:0034599	GO:BP	cellular response to oxidative stress	17906	10060	GO:0006979, GO:0062197	4	cancer	cellular response to oxidative stress
query_1	1	0.0311754	2314	595	113	0.189916	0.0488332	GO:0044248	GO:BP	cellular catabolic process	17906	12857	GO:0009056, GO:0044237	4	cancer	cellular catabolic process
query_1	1	0.0317588	799	595	50	0.0840336	0.0625782	GO:0019221	GO:BP	cytokine-mediated signaling pathway	17906	6540	GO:0007166, GO:0071345	4	cancer	cytokine-mediated signaling pathway
query_1	1	0.0338774	123	595	15	0.0252101	0.121951	GO:0019218	GO:BP	regulation of steroid metabolic process	17906	6537	GO:0008202, GO:0019216	4	cancer	regulation of steroid metabolic process
query_1	1	0.0355946	203	595	20	0.0336134	0.0985222	GO:0051236	GO:BP	establishment of RNA localization	17906	16029	GO:0006403, GO:0051234	4	cancer	establishment of RNA localization
query_1	1	0.0386843	2922	595	136	0.228571	0.0465435	GO:0051246	GO:BP	regulation of protein metabolic process	17906	16036	GO:0019538, GO:0051171, GO:0060255, GO:0080090	4	cancer	regulation of protein metabolic process
query_1	1	0.0387329	527	595	37	0.0621849	0.0702087	GO:0016055	GO:BP	Wnt signaling pathway	17906	5716	GO:0198738, GO:1905114	4	cancer	Wnt signaling pathway
query_1	1	0.0412369	18	595	6	0.010084	0.333333	GO:0070200	GO:BP	establishment of protein localization to telomere	17906	19053	GO:0070198, GO:0070199	4	cancer	establishment of protein localization to telomere
query_1	1	0.0412369	18	595	6	0.010084	0.333333	GO:1904872	GO:BP	regulation of telomerase RNA localization to Cajal body	17906	28055	GO:0032879, GO:0090671	4	cancer	regulation of telomerase RNA localization to Cajal body
query_1	1	0.0417377	172	595	18	0.0302521	0.104651	GO:0033209	GO:BP	tumor necrosis factor-mediated signaling pathway	17906	9381	GO:0019221, GO:0071356	4	cancer	tumor necrosis factor-mediated signaling pathway
query_1	1	0.042078	529	595	37	0.0621849	0.0699433	GO:0198738	GO:BP	cell-cell signaling by wnt	17906	23558	GO:0007267	4	cancer	cell-cell signaling by wnt
query_1	1	0.0424214	240	595	22	0.0369748	0.0916667	GO:0071453	GO:BP	cellular response to oxygen levels	17906	19834	GO:0070482, GO:0070887	4	cancer	cellular response to oxygen levels
query_1	1	0.0447312	1412	595	76	0.127731	0.0538244	GO:0051253	GO:BP	negative regulation of RNA metabolic process	17906	16043	GO:0010605, GO:0016070, GO:0045934, GO:0051252	4	cancer	negative regulation of RNA metabolic process
query_1	1	0.0448578	36	595	8	0.0134454	0.222222	GO:0051973	GO:BP	positive regulation of telomerase activity	17906	16570	GO:0051347, GO:0051972, GO:2000573	4	cancer	positive regulation of telomerase activity
query_1	1	0.0448578	36	595	8	0.0134454	0.222222	GO:0010837	GO:BP	regulation of keratinocyte proliferation	17906	5024	GO:0043616, GO:0050678	4	cancer	regulation of keratinocyte proliferation
query_1	1	0.0451126	657	595	43	0.0722689	0.065449	GO:0002274	GO:BP	myeloid leukocyte activation	17906	945	GO:0045321	4	cancer	myeloid leukocyte activation
query_1	1	0.0463041	470	595	34	0.0571429	0.0723404	GO:1904951	GO:BP	positive regulation of establishment of protein localization	17906	28129	GO:0045184, GO:0048518, GO:0070201	4	cancer	positive regulation of establishment of protein localization
query_1	1	0.0475944	532	595	37	0.0621849	0.0695489	GO:0043299	GO:BP	leukocyte degranulation	17906	12384	GO:0002252, GO:0045055	4	cancer	leukocyte degranulation
query_1	1	0.0488614	174	595	18	0.0302521	0.103448	GO:0046165	GO:BP	alcohol biosynthetic process	17906	14157	GO:0006066, GO:0044283, GO:1901617	4	cancer	alcohol biosynthetic process
query_1	1	0.04915	84	595	12	0.0201681	0.142857	GO:1903312	GO:BP	negative regulation of mRNA metabolic process	17906	26613	GO:0016071, GO:0051253, GO:1903311	4	cancer	negative regulation of mRNA metabolic process
query_1	1	0.0491622	2210	595	108	0.181513	0.0488688	GO:2000026	GO:BP	regulation of multicellular organismal development	17906	29528	GO:0007275, GO:0050793, GO:0051239	4	cancer	regulation of multicellular organismal development
query_1	1	0.0498698	1709	595	88	0.147899	0.0514921	GO:0046903	GO:BP	secretion	17906	14733	GO:0006810	4	cancer	secretion
query_1	1	0.0498913	127	595	15	0.0252101	0.11811	GO:0008637	GO:BP	apoptotic mitochondrial changes	17906	3692	GO:0006915, GO:0007005	4	cancer	apoptotic mitochondrial changes
query_1	1	3.26603e-12	2118	299	86	0.287625	0.0406043	GO:0009888	GO:BP	tissue development	17906	4259	GO:0048856	5	breast glands 2	tissue development
query_1	1	6.18577e-12	2820	299	102	0.341137	0.0361702	GO:0009653	GO:BP	anatomical structure morphogenesis	17906	4066	GO:0032502, GO:0048856	5	breast glands 2	anatomical structure morphogenesis
query_1	1	1.32307e-11	5020	299	147	0.491639	0.0292829	GO:0048731	GO:BP	system development	17906	15330	GO:0007275, GO:0048856	5	breast glands 2	system development
query_1	1	8.28175e-11	1447	299	66	0.220736	0.0456116	GO:0022610	GO:BP	biological adhesion	17906	7672	GO:0008150	5	breast glands 2	biological adhesion
query_1	1	2.20938e-10	1440	299	65	0.217391	0.0451389	GO:0007155	GO:BP	cell adhesion	17906	3100	GO:0022610	5	breast glands 2	cell adhesion
query_1	1	2.32008e-10	3677	299	117	0.391304	0.0318194	GO:0048513	GO:BP	animal organ development	17906	15134	GO:0048731, GO:0048856	5	breast glands 2	animal organ development
query_1	1	5.10409e-10	5604	299	154	0.51505	0.0274804	GO:0007275	GO:BP	multicellular organism development	17906	3211	GO:0032501, GO:0048856	5	breast glands 2	multicellular organism development
query_1	1	5.99154e-10	6105	299	163	0.545151	0.0266994	GO:0048856	GO:BP	anatomical structure development	17906	15447	GO:0032502	5	breast glands 2	anatomical structure development
query_1	1	2.47497e-09	7873	299	192	0.64214	0.0243871	GO:0032501	GO:BP	multicellular organismal process	17906	8888	GO:0008150	5	breast glands 2	multicellular organismal process
query_1	1	4.49056e-09	6630	299	170	0.568562	0.025641	GO:0032502	GO:BP	developmental process	17906	8889	GO:0008150	5	breast glands 2	developmental process
query_1	1	1.49375e-08	1620	299	66	0.220736	0.0407407	GO:0016477	GO:BP	cell migration	17906	5878	GO:0048870	5	breast glands 2	cell migration
query_1	1	2.71366e-08	2010	299	75	0.250836	0.0373134	GO:0040011	GO:BP	locomotion	17906	11570	GO:0008150	5	breast glands 2	locomotion
query_1	1	5.56063e-08	4531	299	128	0.428094	0.0282498	GO:0048869	GO:BP	cellular developmental process	17906	15459	GO:0009987, GO:0032502	5	breast glands 2	cellular developmental process
query_1	1	6.05715e-08	786	299	42	0.140468	0.0534351	GO:0030855	GO:BP	epithelial cell differentiation	17906	8104	GO:0030154, GO:0060429	5	breast glands 2	epithelial cell differentiation
query_1	1	6.29781e-08	4335	299	124	0.414716	0.0286044	GO:0030154	GO:BP	cell differentiation	17906	7790	GO:0048869	5	breast glands 2	cell differentiation
query_1	1	6.56897e-08	6366	299	162	0.541806	0.0254477	GO:0048518	GO:BP	positive regulation of biological process	17906	15139	GO:0008150, GO:0050789	5	breast glands 2	positive regulation of biological process
query_1	1	1.22084e-07	1781	299	68	0.227425	0.0381808	GO:0051674	GO:BP	localization of cell	17906	16365	GO:0051179	5	breast glands 2	localization of cell
query_1	1	1.22084e-07	1781	299	68	0.227425	0.0381808	GO:0048870	GO:BP	cell motility	17906	15460	GO:0006928, GO:0040011, GO:0051674	5	breast glands 2	cell motility
query_1	1	1.42953e-07	355	299	27	0.090301	0.0760563	GO:0031589	GO:BP	cell-substrate adhesion	17906	8470	GO:0007155	5	breast glands 2	cell-substrate adhesion
query_1	1	1.66767e-07	5605	299	147	0.491639	0.0262266	GO:0048522	GO:BP	positive regulation of cellular process	17906	15143	GO:0009987, GO:0048518, GO:0050794	5	breast glands 2	positive regulation of cellular process
query_1	1	4.12035e-07	2215	299	77	0.257525	0.034763	GO:0048468	GO:BP	cell development	17906	15104	GO:0030154, GO:0048856, GO:0048869	5	breast glands 2	cell development
query_1	1	6.22226e-07	12	299	7	0.0234114	0.583333	GO:0031581	GO:BP	hemidesmosome assembly	17906	8463	GO:0007044	5	breast glands 2	hemidesmosome assembly
query_1	1	7.60916e-07	2923	299	92	0.307692	0.0314745	GO:0009605	GO:BP	response to external stimulus	17906	4022	GO:0050896	5	breast glands 2	response to external stimulus
query_1	1	1.58194e-06	1319	299	54	0.180602	0.0409401	GO:0060429	GO:BP	epithelium development	17906	17551	GO:0009888	5	breast glands 2	epithelium development
query_1	1	1.74486e-06	2922	299	91	0.304348	0.0311431	GO:0051246	GO:BP	regulation of protein metabolic process	17906	16036	GO:0019538, GO:0051171, GO:0060255, GO:0080090	5	breast glands 2	regulation of protein metabolic process
query_1	1	2.23232e-06	2252	299	76	0.254181	0.0337478	GO:0006928	GO:BP	movement of cell or subcellular component	17906	2910	GO:0009987	5	breast glands 2	movement of cell or subcellular component
query_1	1	2.56143e-06	649	299	35	0.117057	0.0539291	GO:0006935	GO:BP	chemotaxis	17906	2917	GO:0042221, GO:0042330	5	breast glands 2	chemotaxis
query_1	1	2.77743e-06	651	299	35	0.117057	0.0537634	GO:0042330	GO:BP	taxis	17906	11815	GO:0009605, GO:0040011	5	breast glands 2	taxis
query_1	1	4.14241e-06	4147	299	115	0.384615	0.0277309	GO:0006950	GO:BP	response to stress	17906	2928	GO:0050896	5	breast glands 2	response to stress
query_1	1	5.02585e-06	1206	299	50	0.167224	0.0414594	GO:0048646	GO:BP	anatomical structure formation involved in morphogenesis	17906	15246	GO:0009653, GO:0032502	5	breast glands 2	anatomical structure formation involved in morphogenesis
query_1	1	1.15134e-05	375	299	25	0.083612	0.0666667	GO:0030198	GO:BP	extracellular matrix organization	17906	7812	GO:0043062	5	breast glands 2	extracellular matrix organization
query_1	1	1.215e-05	376	299	25	0.083612	0.0664894	GO:0043062	GO:BP	extracellular structure organization	17906	12275	GO:0016043	5	breast glands 2	extracellular structure organization
query_1	1	2.41237e-05	2744	299	84	0.280936	0.0306122	GO:0032268	GO:BP	regulation of cellular protein metabolic process	17906	8724	GO:0031323, GO:0044267, GO:0051246	5	breast glands 2	regulation of cellular protein metabolic process
query_1	1	2.72157e-05	1679	299	60	0.200669	0.0357356	GO:0022008	GO:BP	neurogenesis	17906	7614	GO:0007399, GO:0030154	5	breast glands 2	neurogenesis
query_1	1	0.000141458	1296	299	49	0.16388	0.0378086	GO:0051336	GO:BP	regulation of hydrolase activity	17906	16111	GO:0050790	5	breast glands 2	regulation of hydrolase activity
query_1	1	0.000142173	1932	299	64	0.214047	0.0331263	GO:0045595	GO:BP	regulation of cell differentiation	17906	13617	GO:0030154, GO:0050793, GO:0050794	5	breast glands 2	regulation of cell differentiation
query_1	1	0.000167888	1143	299	45	0.150502	0.0393701	GO:0035295	GO:BP	tube development	17906	10378	GO:0007275, GO:0048856	5	breast glands 2	tube development
query_1	1	0.000170397	461	299	26	0.0869565	0.0563991	GO:0052547	GO:BP	regulation of peptidase activity	17906	17010	GO:0030162, GO:0051336	5	breast glands 2	regulation of peptidase activity
query_1	1	0.000191414	4897	299	124	0.414716	0.0253216	GO:0042221	GO:BP	response to chemical	17906	11745	GO:0050896	5	breast glands 2	response to chemical
query_1	1	0.000200372	956	299	40	0.133779	0.041841	GO:0033993	GO:BP	response to lipid	17906	9717	GO:0010033	5	breast glands 2	response to lipid
query_1	1	0.000222542	1194	299	46	0.153846	0.038526	GO:0072359	GO:BP	circulatory system development	17906	20581	GO:0048731	5	breast glands 2	circulatory system development
query_1	1	0.000238042	3421	299	95	0.317726	0.0277697	GO:0010033	GO:BP	response to organic substance	17906	4358	GO:0042221	5	breast glands 2	response to organic substance
query_1	1	0.000238683	99	299	12	0.0401338	0.121212	GO:0150115	GO:BP	cell-substrate junction organization	17906	23518	GO:0034330	5	breast glands 2	cell-substrate junction organization
query_1	1	0.000238683	99	299	12	0.0401338	0.121212	GO:0007044	GO:BP	cell-substrate junction assembly	17906	3005	GO:0034329, GO:0150115	5	breast glands 2	cell-substrate junction assembly
query_1	1	0.000310326	9455	299	202	0.675585	0.0213644	GO:0050896	GO:BP	response to stimulus	17906	15742	GO:0008150	5	breast glands 2	response to stimulus
query_1	1	0.000328224	2432	299	74	0.247492	0.0304276	GO:0007399	GO:BP	nervous system development	17906	3321	GO:0048731	5	breast glands 2	nervous system development
query_1	1	0.00034979	2718	299	80	0.267559	0.0294334	GO:0031324	GO:BP	negative regulation of cellular metabolic process	17906	8337	GO:0009892, GO:0031323, GO:0044237, GO:0048523	5	breast glands 2	negative regulation of cellular metabolic process
query_1	1	0.00036742	1095	299	43	0.143813	0.0392694	GO:0009887	GO:BP	animal organ morphogenesis	17906	4258	GO:0009653, GO:0048513	5	breast glands 2	animal organ morphogenesis
query_1	1	0.000411798	944	299	39	0.130435	0.0413136	GO:0035239	GO:BP	tube morphogenesis	17906	10343	GO:0009653, GO:0035295	5	breast glands 2	tube morphogenesis
query_1	1	0.000421383	245	299	18	0.0602007	0.0734694	GO:0034329	GO:BP	cell junction assembly	17906	9930	GO:0022607, GO:0034330	5	breast glands 2	cell junction assembly
query_1	1	0.000490246	837	299	36	0.120401	0.0430108	GO:0001816	GO:BP	cytokine production	17906	601	GO:0032501	5	breast glands 2	cytokine production
query_1	1	0.00050285	1068	299	42	0.140468	0.0393258	GO:0000902	GO:BP	cell morphogenesis	17906	313	GO:0032989	5	breast glands 2	cell morphogenesis
query_1	1	0.000548739	767	299	34	0.113712	0.0443286	GO:0045596	GO:BP	negative regulation of cell differentiation	17906	13618	GO:0030154, GO:0045595, GO:0048523, GO:0051093	5	breast glands 2	negative regulation of cell differentiation
query_1	1	0.000745566	1245	299	46	0.153846	0.0369478	GO:0051130	GO:BP	positive regulation of cellular component organization	17906	15935	GO:0016043, GO:0048522, GO:0051128	5	breast glands 2	positive regulation of cellular component organization
query_1	1	0.000751956	5940	299	141	0.471572	0.0237374	GO:0019538	GO:BP	protein metabolic process	17906	6836	GO:0043170, GO:0044238, GO:1901564	5	breast glands 2	protein metabolic process
query_1	1	0.000762799	433	299	24	0.0802676	0.0554273	GO:0052548	GO:BP	regulation of endopeptidase activity	17906	17011	GO:0052547	5	breast glands 2	regulation of endopeptidase activity
query_1	1	0.000853254	745	299	33	0.110368	0.0442953	GO:0030162	GO:BP	regulation of proteolysis	17906	7793	GO:0006508, GO:0051246	5	breast glands 2	regulation of proteolysis
query_1	1	0.000893378	2779	299	80	0.267559	0.0287873	GO:0050793	GO:BP	regulation of developmental process	17906	15656	GO:0032502, GO:0050789	5	breast glands 2	regulation of developmental process
query_1	1	0.00101602	978	299	39	0.130435	0.0398773	GO:0030334	GO:BP	regulation of cell migration	17906	7888	GO:0016477, GO:2000145	5	breast glands 2	regulation of cell migration
query_1	1	0.00101755	1177	299	44	0.147157	0.0373832	GO:0032989	GO:BP	cellular component morphogenesis	17906	9260	GO:0009653, GO:0016043, GO:0048869	5	breast glands 2	cellular component morphogenesis
query_1	1	0.00104396	473	299	25	0.083612	0.0528541	GO:0008544	GO:BP	epidermis development	17906	3659	GO:0009888	5	breast glands 2	epidermis development
query_1	1	0.001059	93	299	11	0.0367893	0.11828	GO:0070167	GO:BP	regulation of biomineral tissue development	17906	19030	GO:0031214, GO:0110149, GO:2000026	5	breast glands 2	regulation of biomineral tissue development
query_1	1	0.001059	93	299	11	0.0367893	0.11828	GO:0110149	GO:BP	regulation of biomineralization	17906	23179	GO:0050789, GO:0110148	5	breast glands 2	regulation of biomineralization
query_1	1	0.00118486	4996	299	123	0.411371	0.0246197	GO:0048523	GO:BP	negative regulation of cellular process	17906	15144	GO:0009987, GO:0048519, GO:0050794	5	breast glands 2	negative regulation of cellular process
query_1	1	0.00124707	721	299	32	0.107023	0.0443828	GO:0030155	GO:BP	regulation of cell adhesion	17906	7791	GO:0007155, GO:0050789	5	breast glands 2	regulation of cell adhesion
query_1	1	0.00141311	2523	299	74	0.247492	0.0293302	GO:0051172	GO:BP	negative regulation of nitrogen compound metabolic process	17906	15976	GO:0006807, GO:0009892, GO:0051171	5	breast glands 2	negative regulation of nitrogen compound metabolic process
query_1	1	0.0014644	2152	299	66	0.220736	0.0306691	GO:0012501	GO:BP	programmed cell death	17906	5170	GO:0008219	5	breast glands 2	programmed cell death
query_1	1	0.0016209	297	299	19	0.0635452	0.0639731	GO:0034330	GO:BP	cell junction organization	17906	9931	GO:0016043	5	breast glands 2	cell junction organization
query_1	1	0.00167869	5681	299	135	0.451505	0.0237634	GO:0048519	GO:BP	negative regulation of biological process	17906	15140	GO:0008150, GO:0050789	5	breast glands 2	negative regulation of biological process
query_1	1	0.00171925	453	299	24	0.0802676	0.0529801	GO:0048732	GO:BP	gland development	17906	15331	GO:0048513	5	breast glands 2	gland development
query_1	1	0.00178228	2210	299	67	0.22408	0.0303167	GO:2000026	GO:BP	regulation of multicellular organismal development	17906	29528	GO:0007275, GO:0050793, GO:0051239	5	breast glands 2	regulation of multicellular organismal development
query_1	1	0.00188019	1042	299	40	0.133779	0.0383877	GO:2000145	GO:BP	regulation of cell motility	17906	29647	GO:0040012, GO:0048870, GO:0051270	5	breast glands 2	regulation of cell motility
query_1	1	0.00199598	6481	299	149	0.498328	0.0229903	GO:0016043	GO:BP	cellular component organization	17906	5706	GO:0009987, GO:0071840	5	breast glands 2	cellular component organization
query_1	1	0.00211848	702	299	31	0.103679	0.0441595	GO:0009611	GO:BP	response to wounding	17906	4028	GO:0006950	5	breast glands 2	response to wounding
query_1	1	0.00242945	335	299	20	0.0668896	0.0597015	GO:0001655	GO:BP	urogenital system development	17906	495	GO:0048731	5	breast glands 2	urogenital system development
query_1	1	0.00253263	820	299	34	0.113712	0.0414634	GO:0001944	GO:BP	vasculature development	17906	687	GO:0048731, GO:0072358	5	breast glands 2	vasculature development
query_1	1	0.00259145	6393	299	147	0.491639	0.0229939	GO:0031323	GO:BP	regulation of cellular metabolic process	17906	8336	GO:0019222, GO:0044237, GO:0050794	5	breast glands 2	regulation of cellular metabolic process
query_1	1	0.00262994	3197	299	87	0.29097	0.027213	GO:0007166	GO:BP	cell surface receptor signaling pathway	17906	3111	GO:0007165	5	breast glands 2	cell surface receptor signaling pathway
query_1	1	0.00281581	2285	299	68	0.227425	0.0297593	GO:0008219	GO:BP	cell death	17906	3605	GO:0009987	5	breast glands 2	cell death
query_1	1	0.0029767	3356	299	90	0.301003	0.0268176	GO:0051239	GO:BP	regulation of multicellular organismal process	17906	16032	GO:0032501, GO:0050789	5	breast glands 2	regulation of multicellular organismal process
query_1	1	0.00323355	829	299	34	0.113712	0.0410133	GO:0072358	GO:BP	cardiovascular system development	17906	20580	GO:0048731, GO:0072359	5	breast glands 2	cardiovascular system development
query_1	1	0.00344704	1749	299	56	0.187291	0.0320183	GO:0042127	GO:BP	regulation of cell population proliferation	17906	11673	GO:0008283, GO:0050794	5	breast glands 2	regulation of cell population proliferation
query_1	1	0.00346878	3418	299	91	0.304348	0.0266238	GO:0070887	GO:BP	cellular response to chemical stimulus	17906	19465	GO:0042221, GO:0051716	5	breast glands 2	cellular response to chemical stimulus
query_1	1	0.00353911	1574	299	52	0.173913	0.0330368	GO:0048699	GO:BP	generation of neurons	17906	15298	GO:0022008	5	breast glands 2	generation of neurons
query_1	1	0.00385833	6889	299	155	0.518395	0.0224996	GO:1901564	GO:BP	organonitrogen compound metabolic process	17906	25067	GO:0006807, GO:0071704	5	breast glands 2	organonitrogen compound metabolic process
query_1	1	0.00386039	1113	299	41	0.137124	0.0368374	GO:0040012	GO:BP	regulation of locomotion	17906	11571	GO:0040011, GO:0050789	5	breast glands 2	regulation of locomotion
query_1	1	0.00414861	6667	299	151	0.505017	0.0226489	GO:0071840	GO:BP	cellular component organization or biogenesis	17906	20120	GO:0008150	5	breast glands 2	cellular component organization or biogenesis
query_1	1	0.00487752	1206	299	43	0.143813	0.0356551	GO:0051248	GO:BP	negative regulation of protein metabolic process	17906	16038	GO:0010605, GO:0019538, GO:0051172, GO:0051246	5	breast glands 2	negative regulation of protein metabolic process
query_1	1	0.00496983	694	299	30	0.100334	0.0432277	GO:0120035	GO:BP	regulation of plasma membrane bounded cell projection organization	17906	23206	GO:0031344, GO:0120036	5	breast glands 2	regulation of plasma membrane bounded cell project...
query_1	1	0.00500006	769	299	32	0.107023	0.0416125	GO:0000904	GO:BP	cell morphogenesis involved in differentiation	17906	315	GO:0000902, GO:0048468	5	breast glands 2	cell morphogenesis involved in differentiation
query_1	1	0.00522272	3299	299	88	0.294314	0.0266747	GO:0009892	GO:BP	negative regulation of metabolic process	17906	4263	GO:0008152, GO:0019222, GO:0048519	5	breast glands 2	negative regulation of metabolic process
query_1	1	0.00552258	1129	299	41	0.137124	0.0363153	GO:0051270	GO:BP	regulation of cellular component movement	17906	16054	GO:0006928, GO:0032879, GO:0050794	5	breast glands 2	regulation of cellular component movement
query_1	1	0.00588016	2813	299	78	0.26087	0.0277284	GO:0071310	GO:BP	cellular response to organic substance	17906	19700	GO:0010033, GO:0070887	5	breast glands 2	cellular response to organic substance
query_1	1	0.00611316	420	299	22	0.0735786	0.052381	GO:0043588	GO:BP	skin development	17906	12585	GO:0048513	5	breast glands 2	skin development
query_1	1	0.00626281	1783	299	56	0.187291	0.0314077	GO:0006952	GO:BP	defense response	17906	2929	GO:0006950	5	breast glands 2	defense response
query_1	1	0.00634755	3415	299	90	0.301003	0.0263543	GO:0031325	GO:BP	positive regulation of cellular metabolic process	17906	8338	GO:0009893, GO:0031323, GO:0044237, GO:0048522	5	breast glands 2	positive regulation of cellular metabolic process
query_1	1	0.0066318	704	299	30	0.100334	0.0426136	GO:0031344	GO:BP	regulation of cell projection organization	17906	8356	GO:0030030, GO:0051128	5	breast glands 2	regulation of cell projection organization
query_1	1	0.00666446	1305	299	45	0.150502	0.0344828	GO:0045321	GO:BP	leukocyte activation	17906	13412	GO:0001775, GO:0002376	5	breast glands 2	leukocyte activation
query_1	1	0.00674386	780	299	32	0.107023	0.0410256	GO:0006954	GO:BP	inflammatory response	17906	2931	GO:0006952	5	breast glands 2	inflammatory response
query_1	1	0.00688482	112	299	11	0.0367893	0.0982143	GO:0070268	GO:BP	cornification	17906	19102	GO:0012501, GO:0031424	5	breast glands 2	cornification
query_1	1	0.00732851	392	299	21	0.0702341	0.0535714	GO:0048545	GO:BP	response to steroid hormone	17906	15164	GO:0009725, GO:0014070, GO:0033993	5	breast glands 2	response to steroid hormone
query_1	1	0.00767161	1616	299	52	0.173913	0.0321782	GO:0140352	GO:BP	export from cell	17906	23436	GO:0006810, GO:0009987	5	breast glands 2	export from cell
query_1	1	0.00774145	2542	299	72	0.240803	0.0283242	GO:0048584	GO:BP	positive regulation of response to stimulus	17906	15195	GO:0048518, GO:0048583, GO:0050896	5	breast glands 2	positive regulation of response to stimulus
query_1	1	0.0084553	866	299	34	0.113712	0.039261	GO:0098609	GO:BP	cell-cell adhesion	17906	22466	GO:0007155	5	breast glands 2	cell-cell adhesion
query_1	1	0.00857918	1578	299	51	0.170569	0.0323194	GO:0030030	GO:BP	cell projection organization	17906	7750	GO:0016043	5	breast glands 2	cell projection organization
query_1	1	0.0089895	498	299	24	0.0802676	0.0481928	GO:0050900	GO:BP	leukocyte migration	17906	15745	GO:0002376, GO:0016477	5	breast glands 2	leukocyte migration
query_1	1	0.0094042	1539	299	50	0.167224	0.0324886	GO:0120036	GO:BP	plasma membrane bounded cell projection organization	17906	23207	GO:0030030	5	breast glands 2	plasma membrane bounded cell projection organization
query_1	1	0.00955541	74	299	9	0.0301003	0.121622	GO:0030500	GO:BP	regulation of bone mineralization	17906	7952	GO:0030278, GO:0030282, GO:0070167	5	breast glands 2	regulation of bone mineralization
query_1	1	0.00959677	304	299	18	0.0602007	0.0592105	GO:0048511	GO:BP	rhythmic process	17906	15132	GO:0008150	5	breast glands 2	rhythmic process
query_1	1	0.00972502	2038	299	61	0.204013	0.0299313	GO:0008283	GO:BP	cell population proliferation	17906	3612	GO:0008150	5	breast glands 2	cell population proliferation
query_1	1	0.00979968	3248	299	86	0.287625	0.0264778	GO:0051173	GO:BP	positive regulation of nitrogen compound metabolic process	17906	15977	GO:0006807, GO:0009893, GO:0051171	5	breast glands 2	positive regulation of nitrogen compound metabolic process
query_1	1	0.0115649	3061	299	82	0.274247	0.0267886	GO:0065009	GO:BP	regulation of molecular function	17906	18955	GO:0065007	5	breast glands 2	regulation of molecular function
query_1	1	0.0121959	764	299	31	0.103679	0.0405759	GO:0001817	GO:BP	regulation of cytokine production	17906	602	GO:0001816, GO:0051239	5	breast glands 2	regulation of cytokine production
query_1	1	0.0125963	310	299	18	0.0602007	0.0580645	GO:0042063	GO:BP	gliogenesis	17906	11628	GO:0022008	5	breast glands 2	gliogenesis
query_1	1	0.0127102	2385	299	68	0.227425	0.0285115	GO:0050790	GO:BP	regulation of catalytic activity	17906	15654	GO:0065009	5	breast glands 2	regulation of catalytic activity
query_1	1	0.0127679	143	299	12	0.0401338	0.0839161	GO:0072073	GO:BP	kidney epithelium development	17906	20306	GO:0001822, GO:0060429	5	breast glands 2	kidney epithelium development
query_1	1	0.0145085	657	299	28	0.0936455	0.042618	GO:0002274	GO:BP	myeloid leukocyte activation	17906	945	GO:0045321	5	breast glands 2	myeloid leukocyte activation
query_1	1	0.014742	145	299	12	0.0401338	0.0827586	GO:0072006	GO:BP	nephron development	17906	20241	GO:0001822, GO:0048856	5	breast glands 2	nephron development
query_1	1	0.0148284	4421	299	108	0.361204	0.0244289	GO:0048583	GO:BP	regulation of response to stimulus	17906	15194	GO:0050789, GO:0050896	5	breast glands 2	regulation of response to stimulus
query_1	1	0.0150849	3742	299	95	0.317726	0.0253875	GO:0009893	GO:BP	positive regulation of metabolic process	17906	4264	GO:0008152, GO:0019222, GO:0048518	5	breast glands 2	positive regulation of metabolic process
query_1	1	0.0154524	1746	299	54	0.180602	0.0309278	GO:1901700	GO:BP	response to oxygen-containing compound	17906	25180	GO:0042221	5	breast glands 2	response to oxygen-containing compound
query_1	1	0.0155425	1567	299	50	0.167224	0.0319081	GO:0032940	GO:BP	secretion by cell	17906	9217	GO:0046903, GO:0140352	5	breast glands 2	secretion by cell
query_1	1	0.0159461	226	299	15	0.0501672	0.0663717	GO:0010001	GO:BP	glial cell differentiation	17906	4336	GO:0030154, GO:0042063	5	breast glands 2	glial cell differentiation
query_1	1	0.0162935	624	299	27	0.090301	0.0432692	GO:0071396	GO:BP	cellular response to lipid	17906	19784	GO:0033993, GO:0071310	5	breast glands 2	cellular response to lipid
query_1	1	0.016326	6296	299	142	0.474916	0.022554	GO:0007165	GO:BP	signal transduction	17906	3110	GO:0007154, GO:0009987, GO:0023052, GO:0050794, GO:0051716	5	breast glands 2	signal transduction
query_1	1	0.0167925	1751	299	54	0.180602	0.0308395	GO:0051247	GO:BP	positive regulation of protein metabolic process	17906	16037	GO:0010604, GO:0019538, GO:0051173, GO:0051246	5	breast glands 2	positive regulation of protein metabolic process
query_1	1	0.0170154	2942	299	79	0.264214	0.0268525	GO:0032879	GO:BP	regulation of localization	17906	9166	GO:0050789, GO:0051179	5	breast glands 2	regulation of localization
query_1	1	0.017727	1709	299	53	0.177258	0.0310123	GO:0046903	GO:BP	secretion	17906	14733	GO:0006810	5	breast glands 2	secretion
query_1	1	0.0178139	5357	299	125	0.41806	0.023334	GO:0044267	GO:BP	cellular protein metabolic process	17906	12869	GO:0019538, GO:0044260	5	breast glands 2	cellular protein metabolic process
query_1	1	0.0188512	1758	299	54	0.180602	0.0307167	GO:0009719	GO:BP	response to endogenous stimulus	17906	4112	GO:0050896	5	breast glands 2	response to endogenous stimulus
query_1	1	0.0197094	230	299	15	0.0501672	0.0652174	GO:0007160	GO:BP	cell-matrix adhesion	17906	3105	GO:0031589	5	breast glands 2	cell-matrix adhesion
query_1	1	0.0200123	1853	299	56	0.187291	0.0302213	GO:0051240	GO:BP	positive regulation of multicellular organismal process	17906	16033	GO:0032501, GO:0048518, GO:0051239	5	breast glands 2	positive regulation of multicellular organismal process
query_1	1	0.0204567	784	299	31	0.103679	0.0395408	GO:0001568	GO:BP	blood vessel development	17906	479	GO:0001944, GO:0048856	5	breast glands 2	blood vessel development
query_1	1	0.0216796	126	299	11	0.0367893	0.0873016	GO:0022612	GO:BP	gland morphogenesis	17906	7674	GO:0009887, GO:0048732	5	breast glands 2	gland morphogenesis
query_1	1	0.0224704	9	299	4	0.0133779	0.444444	GO:0036363	GO:BP	transforming growth factor beta activation	17906	11147	GO:0032501, GO:0071604	5	breast glands 2	transforming growth factor beta activation
query_1	1	0.0225003	18	299	5	0.0167224	0.277778	GO:0072079	GO:BP	nephron tubule formation	17906	20312	GO:0001838, GO:0072078	5	breast glands 2	nephron tubule formation
query_1	1	0.0232454	1457	299	47	0.157191	0.0322581	GO:0051094	GO:BP	positive regulation of developmental process	17906	15906	GO:0032502, GO:0048518, GO:0050793	5	breast glands 2	positive regulation of developmental process
query_1	1	0.0232521	2048	299	60	0.200669	0.0292969	GO:0010628	GO:BP	positive regulation of gene expression	17906	4825	GO:0010467, GO:0010468, GO:0010604	5	breast glands 2	positive regulation of gene expression
query_1	1	0.0235067	1072	299	38	0.12709	0.0354478	GO:0051093	GO:BP	negative regulation of developmental process	17906	15905	GO:0032502, GO:0048519, GO:0050793	5	breast glands 2	negative regulation of developmental process
query_1	1	0.02482	206	299	14	0.0468227	0.0679612	GO:0030278	GO:BP	regulation of ossification	17906	7861	GO:0001503, GO:0051239	5	breast glands 2	regulation of ossification
query_1	1	0.0261557	1642	299	51	0.170569	0.0310597	GO:0032270	GO:BP	positive regulation of cellular protein metabolic process	17906	8726	GO:0031325, GO:0032268, GO:0044267, GO:0051247	5	breast glands 2	positive regulation of cellular protein metabolic process
query_1	1	0.0268143	1465	299	47	0.157191	0.0320819	GO:0001775	GO:BP	cell activation	17906	568	GO:0009987	5	breast glands 2	cell activation
query_1	1	0.0273329	154	299	12	0.0401338	0.0779221	GO:0016331	GO:BP	morphogenesis of embryonic epithelium	17906	5847	GO:0002009, GO:0048598	5	breast glands 2	morphogenesis of embryonic epithelium
query_1	1	0.0284725	329	299	18	0.0602007	0.0547112	GO:0007568	GO:BP	aging	17906	3476	GO:0032502	5	breast glands 2	aging
query_1	1	0.0291109	2541	299	70	0.234114	0.0275482	GO:0051128	GO:BP	regulation of cellular component organization	17906	15933	GO:0016043, GO:0050794	5	breast glands 2	regulation of cellular component organization
query_1	1	0.0294293	6189	299	139	0.464883	0.0224592	GO:0080090	GO:BP	regulation of primary metabolic process	17906	21309	GO:0019222, GO:0044238	5	breast glands 2	regulation of primary metabolic process
query_1	1	0.0300982	3442	299	88	0.294314	0.0255665	GO:0010604	GO:BP	positive regulation of macromolecule metabolic process	17906	4802	GO:0009893, GO:0043170, GO:0060255	5	breast glands 2	positive regulation of macromolecule metabolic process
query_1	1	0.0301201	19	299	5	0.0167224	0.263158	GO:1990000	GO:BP	amyloid fibril formation	17906	29070	GO:0019538, GO:0097435	5	breast glands 2	amyloid fibril formation
query_1	1	0.0338054	132	299	11	0.0367893	0.0833333	GO:0055076	GO:BP	transition metal ion homeostasis	17906	17133	GO:0055065	5	breast glands 2	transition metal ion homeostasis
query_1	1	0.0346092	302	299	17	0.0568562	0.0562914	GO:0060326	GO:BP	cell chemotaxis	17906	17455	GO:0006935, GO:0016477, GO:0070887	5	breast glands 2	cell chemotaxis
query_1	1	0.0347791	3049	299	80	0.267559	0.0262381	GO:0010605	GO:BP	negative regulation of macromolecule metabolic process	17906	4803	GO:0009892, GO:0043170, GO:0060255	5	breast glands 2	negative regulation of macromolecule metabolic process
query_1	1	0.035439	367	299	19	0.0635452	0.0517711	GO:0045862	GO:BP	positive regulation of proteolysis	17906	13868	GO:0006508, GO:0030162, GO:0032270	5	breast glands 2	positive regulation of proteolysis
query_1	1	0.0362627	1135	299	39	0.130435	0.0343612	GO:0032269	GO:BP	negative regulation of cellular protein metabolic process	17906	8725	GO:0031324, GO:0032268, GO:0044267, GO:0051248	5	breast glands 2	negative regulation of cellular protein metabolic process
query_1	1	0.0382127	214	299	14	0.0468227	0.0654206	GO:0007623	GO:BP	circadian rhythm	17906	3528	GO:0048511	5	breast glands 2	circadian rhythm
query_1	1	0.0397827	1225	299	41	0.137124	0.0334694	GO:0034097	GO:BP	response to cytokine	17906	9754	GO:0010033	5	breast glands 2	response to cytokine
query_1	1	0.0424983	1017	299	36	0.120401	0.0353982	GO:0031175	GO:BP	neuron projection development	17906	8293	GO:0048666, GO:0120036	5	breast glands 2	neuron projection development
query_1	1	0.0432792	775	299	30	0.100334	0.0387097	GO:0008285	GO:BP	negative regulation of cell population proliferation	17906	3614	GO:0008283, GO:0042127, GO:0048523	5	breast glands 2	negative regulation of cell population proliferation
query_1	1	0.0434126	584	299	25	0.083612	0.0428082	GO:0042060	GO:BP	wound healing	17906	11626	GO:0009611	5	breast glands 2	wound healing
query_1	1	0.0434126	584	299	25	0.083612	0.0428082	GO:2000147	GO:BP	positive regulation of cell motility	17906	29649	GO:0040017, GO:0048870, GO:0051272, GO:2000145	5	breast glands 2	positive regulation of cell motility
query_1	1	0.0439505	1583	299	49	0.16388	0.0309539	GO:0009607	GO:BP	response to biotic stimulus	17906	4024	GO:0050896	5	breast glands 2	response to biotic stimulus
query_1	1	0.0441646	89	299	9	0.0301003	0.101124	GO:0045778	GO:BP	positive regulation of ossification	17906	13794	GO:0001503, GO:0030278, GO:0051240	5	breast glands 2	positive regulation of ossification
query_1	1	0.0447721	6009	299	135	0.451505	0.0224663	GO:0051171	GO:BP	regulation of nitrogen compound metabolic process	17906	15975	GO:0006807, GO:0019222	5	breast glands 2	regulation of nitrogen compound metabolic process
query_1	1	0.0452509	1721	299	52	0.173913	0.030215	GO:0009890	GO:BP	negative regulation of biosynthetic process	17906	4261	GO:0009058, GO:0009889, GO:0009892	5	breast glands 2	negative regulation of biosynthetic process
query_1	1	0.0455304	4	299	3	0.0100334	0.75	GO:0072047	GO:BP	proximal/distal pattern formation involved in nephron development	17906	20280	GO:0009954, GO:0061004, GO:0072006	5	breast glands 2	proximal/distal pattern formation involved in neph...
query_1	1	0.0455304	4	299	3	0.0100334	0.75	GO:0072081	GO:BP	specification of nephron tubule identity	17906	20314	GO:0007379, GO:0061004, GO:0072047, GO:0072079	5	breast glands 2	specification of nephron tubule identity
query_1	1	0.0463589	6982	299	152	0.508361	0.0217703	GO:0019222	GO:BP	regulation of metabolic process	17906	6541	GO:0008152, GO:0050789	5	breast glands 2	regulation of metabolic process
query_1	1	0.0474754	1409	299	45	0.150502	0.0319375	GO:0030182	GO:BP	neuron differentiation	17906	7804	GO:0030154, GO:0048699	5	breast glands 2	neuron differentiation
query_1	1	0.0494268	113	299	10	0.0334448	0.0884956	GO:0042633	GO:BP	hair cycle	17906	11996	GO:0042303	5	breast glands 2	hair cycle
query_1	1	0.0494268	113	299	10	0.0334448	0.0884956	GO:0042303	GO:BP	molting cycle	17906	11795	GO:0032501	5	breast glands 2	molting cycle

## Sheet: C
query	significant	p_value	term_size	query_size	intersection_size	precision	recall	term_id	source	term_name	effective_domain_size	source_order	parents	cluster	label	red_term_name
query_1	1	1.58207e-18	375	119	28	0.235294	0.0746667	GO:0030198	GO:BP	extracellular matrix organization	17906	7812	GO:0043062	0	immune : B/plasma cells, endothelium	extracellular matrix organization
query_1	1	1.70082e-18	376	119	28	0.235294	0.0744681	GO:0043062	GO:BP	extracellular structure organization	17906	12275	GO:0016043	0	immune : B/plasma cells, endothelium	extracellular structure organization
query_1	1	1.74197e-11	697	119	28	0.235294	0.0401722	GO:0048514	GO:BP	blood vessel morphogenesis	17906	15135	GO:0001568, GO:0035239	0	immune : B/plasma cells, endothelium	blood vessel morphogenesis
query_1	1	4.14323e-11	1042	119	33	0.277311	0.0316699	GO:2000145	GO:BP	regulation of cell motility	17906	29647	GO:0040012, GO:0048870, GO:0051270	0	immune : B/plasma cells, endothelium	regulation of cell motility
query_1	1	4.4293e-11	784	119	29	0.243697	0.0369898	GO:0001568	GO:BP	blood vessel development	17906	479	GO:0001944, GO:0048856	0	immune : B/plasma cells, endothelium	blood vessel development
query_1	1	4.6075e-11	978	119	32	0.268908	0.0327198	GO:0030334	GO:BP	regulation of cell migration	17906	7888	GO:0016477, GO:2000145	0	immune : B/plasma cells, endothelium	regulation of cell migration
query_1	1	1.38895e-10	820	119	29	0.243697	0.0353659	GO:0001944	GO:BP	vasculature development	17906	687	GO:0048731, GO:0072358	0	immune : B/plasma cells, endothelium	vasculature development
query_1	1	1.8312e-10	829	119	29	0.243697	0.0349819	GO:0072358	GO:BP	cardiovascular system development	17906	20580	GO:0048731, GO:0072359	0	immune : B/plasma cells, endothelium	cardiovascular system development
query_1	1	2.65564e-10	1113	119	33	0.277311	0.0296496	GO:0040012	GO:BP	regulation of locomotion	17906	11571	GO:0040011, GO:0050789	0	immune : B/plasma cells, endothelium	regulation of locomotion
query_1	1	3.95668e-10	1129	119	33	0.277311	0.0292294	GO:0051270	GO:BP	regulation of cellular component movement	17906	16054	GO:0006928, GO:0032879, GO:0050794	0	immune : B/plasma cells, endothelium	regulation of cellular component movement
query_1	1	8.06862e-10	1465	119	37	0.310924	0.025256	GO:0001775	GO:BP	cell activation	17906	568	GO:0009987	0	immune : B/plasma cells, endothelium	cell activation
query_1	1	2.16029e-09	601	119	24	0.201681	0.0399334	GO:0001525	GO:BP	angiogenesis	17906	452	GO:0048514, GO:0048646	0	immune : B/plasma cells, endothelium	angiogenesis
query_1	1	2.64084e-09	6481	119	81	0.680672	0.0124981	GO:0016043	GO:BP	cellular component organization	17906	5706	GO:0009987, GO:0071840	0	immune : B/plasma cells, endothelium	cellular component organization
query_1	1	4.69133e-09	944	119	29	0.243697	0.0307203	GO:0035239	GO:BP	tube morphogenesis	17906	10343	GO:0009653, GO:0035295	0	immune : B/plasma cells, endothelium	tube morphogenesis
query_1	1	1.33988e-08	1781	119	39	0.327731	0.0218978	GO:0051674	GO:BP	localization of cell	17906	16365	GO:0051179	0	immune : B/plasma cells, endothelium	localization of cell
query_1	1	1.33988e-08	1781	119	39	0.327731	0.0218978	GO:0048870	GO:BP	cell motility	17906	15460	GO:0006928, GO:0040011, GO:0051674	0	immune : B/plasma cells, endothelium	cell motility
query_1	1	1.44128e-08	6667	119	81	0.680672	0.0121494	GO:0071840	GO:BP	cellular component organization or biogenesis	17906	20120	GO:0008150	0	immune : B/plasma cells, endothelium	cellular component organization or biogenesis
query_1	1	1.45104e-08	1447	119	35	0.294118	0.024188	GO:0022610	GO:BP	biological adhesion	17906	7672	GO:0008150	0	immune : B/plasma cells, endothelium	biological adhesion
query_1	1	1.64359e-08	1620	119	37	0.310924	0.0228395	GO:0016477	GO:BP	cell migration	17906	5878	GO:0048870	0	immune : B/plasma cells, endothelium	cell migration
query_1	1	1.7627e-08	1143	119	31	0.260504	0.0271216	GO:0035295	GO:BP	tube development	17906	10378	GO:0007275, GO:0048856	0	immune : B/plasma cells, endothelium	tube development
query_1	1	3.7389e-08	6630	119	80	0.672269	0.0120664	GO:0032502	GO:BP	developmental process	17906	8889	GO:0008150	0	immune : B/plasma cells, endothelium	developmental process
query_1	1	4.54162e-08	6366	119	78	0.655462	0.0122526	GO:0048518	GO:BP	positive regulation of biological process	17906	15139	GO:0008150, GO:0050789	0	immune : B/plasma cells, endothelium	positive regulation of biological process
query_1	1	5.65385e-08	702	119	24	0.201681	0.034188	GO:0009611	GO:BP	response to wounding	17906	4028	GO:0006950	0	immune : B/plasma cells, endothelium	response to wounding
query_1	1	6.13075e-08	1440	119	34	0.285714	0.0236111	GO:0007155	GO:BP	cell adhesion	17906	3100	GO:0022610	0	immune : B/plasma cells, endothelium	cell adhesion
query_1	1	6.20569e-08	1783	119	38	0.319328	0.0213124	GO:0006952	GO:BP	defense response	17906	2929	GO:0006950	0	immune : B/plasma cells, endothelium	defense response
query_1	1	6.44759e-08	1281	119	32	0.268908	0.0249805	GO:0002252	GO:BP	immune effector process	17906	923	GO:0002376	0	immune : B/plasma cells, endothelium	immune effector process
query_1	1	6.90948e-08	1206	119	31	0.260504	0.0257048	GO:0048646	GO:BP	anatomical structure formation involved in morphogenesis	17906	15246	GO:0009653, GO:0032502	0	immune : B/plasma cells, endothelium	anatomical structure formation involved in morphogenesis
query_1	1	1.28127e-07	2010	119	40	0.336134	0.0199005	GO:0040011	GO:BP	locomotion	17906	11570	GO:0008150	0	immune : B/plasma cells, endothelium	locomotion
query_1	1	1.70507e-07	2820	119	48	0.403361	0.0170213	GO:0009653	GO:BP	anatomical structure morphogenesis	17906	4066	GO:0032502, GO:0048856	0	immune : B/plasma cells, endothelium	anatomical structure morphogenesis
query_1	1	1.7849e-07	4531	119	63	0.529412	0.0139042	GO:0048869	GO:BP	cellular developmental process	17906	15459	GO:0009987, GO:0032502	0	immune : B/plasma cells, endothelium	cellular developmental process
query_1	1	2.69651e-07	1194	119	30	0.252101	0.0251256	GO:0072359	GO:BP	circulatory system development	17906	20581	GO:0048731	0	immune : B/plasma cells, endothelium	circulatory system development
query_1	1	2.89441e-07	4335	119	61	0.512605	0.0140715	GO:0030154	GO:BP	cell differentiation	17906	7790	GO:0048869	0	immune : B/plasma cells, endothelium	cell differentiation
query_1	1	5.24018e-07	3235	119	51	0.428571	0.0157651	GO:0002376	GO:BP	immune system process	17906	1047	GO:0008150	0	immune : B/plasma cells, endothelium	immune system process
query_1	1	6.09352e-07	6105	119	74	0.621849	0.0121212	GO:0048856	GO:BP	anatomical structure development	17906	15447	GO:0032502	0	immune : B/plasma cells, endothelium	anatomical structure development
query_1	1	6.82519e-07	793	119	24	0.201681	0.0302648	GO:0045055	GO:BP	regulated exocytosis	17906	13280	GO:0006887	0	immune : B/plasma cells, endothelium	regulated exocytosis
query_1	1	1.05613e-06	2252	119	41	0.344538	0.018206	GO:0006928	GO:BP	movement of cell or subcellular component	17906	2910	GO:0009987	0	immune : B/plasma cells, endothelium	movement of cell or subcellular component
query_1	1	1.18001e-06	3197	119	50	0.420168	0.0156397	GO:0007166	GO:BP	cell surface receptor signaling pathway	17906	3111	GO:0007165	0	immune : B/plasma cells, endothelium	cell surface receptor signaling pathway
query_1	1	1.2039e-06	3421	119	52	0.436975	0.0152002	GO:0010033	GO:BP	response to organic substance	17906	4358	GO:0042221	0	immune : B/plasma cells, endothelium	response to organic substance
query_1	1	1.35217e-06	2779	119	46	0.386555	0.0165527	GO:0050793	GO:BP	regulation of developmental process	17906	15656	GO:0032502, GO:0050789	0	immune : B/plasma cells, endothelium	regulation of developmental process
query_1	1	1.67136e-06	5020	119	65	0.546218	0.0129482	GO:0048731	GO:BP	system development	17906	15330	GO:0007275, GO:0048856	0	immune : B/plasma cells, endothelium	system development
query_1	1	2.00281e-06	3356	119	51	0.428571	0.0151967	GO:0051239	GO:BP	regulation of multicellular organismal process	17906	16032	GO:0032501, GO:0050789	0	immune : B/plasma cells, endothelium	regulation of multicellular organismal process
query_1	1	2.05512e-06	7873	119	85	0.714286	0.0107964	GO:0032501	GO:BP	multicellular organismal process	17906	8888	GO:0008150	0	immune : B/plasma cells, endothelium	multicellular organismal process
query_1	1	2.82011e-06	5605	119	69	0.579832	0.0123104	GO:0048522	GO:BP	positive regulation of cellular process	17906	15143	GO:0009987, GO:0048518, GO:0050794	0	immune : B/plasma cells, endothelium	positive regulation of cellular process
query_1	1	3.00792e-06	584	119	20	0.168067	0.0342466	GO:0042060	GO:BP	wound healing	17906	11626	GO:0009611	0	immune : B/plasma cells, endothelium	wound healing
query_1	1	4.16473e-06	1688	119	34	0.285714	0.0201422	GO:0002682	GO:BP	regulation of immune system process	17906	1352	GO:0002376, GO:0050789	0	immune : B/plasma cells, endothelium	regulation of immune system process
query_1	1	4.47968e-06	178	119	12	0.10084	0.0674157	GO:0006956	GO:BP	complement activation	17906	2933	GO:0002252, GO:0002253, GO:0006959	0	immune : B/plasma cells, endothelium	complement activation
query_1	1	5.14688e-06	4147	119	57	0.478992	0.0137449	GO:0006950	GO:BP	response to stress	17906	2928	GO:0050896	0	immune : B/plasma cells, endothelium	response to stress
query_1	1	5.42086e-06	880	119	24	0.201681	0.0272727	GO:0002443	GO:BP	leukocyte mediated immunity	17906	1114	GO:0002252	0	immune : B/plasma cells, endothelium	leukocyte mediated immunity
query_1	1	5.72734e-06	1709	119	34	0.285714	0.0198947	GO:0046903	GO:BP	secretion	17906	14733	GO:0006810	0	immune : B/plasma cells, endothelium	secretion
query_1	1	5.7726e-06	1358	119	30	0.252101	0.0220913	GO:0051241	GO:BP	negative regulation of multicellular organismal process	17906	16034	GO:0032501, GO:0048519, GO:0051239	0	immune : B/plasma cells, endothelium	negative regulation of multicellular organismal process
query_1	1	5.82909e-06	224	119	13	0.109244	0.0580357	GO:0060348	GO:BP	bone development	17906	17476	GO:0001501, GO:0048513	0	immune : B/plasma cells, endothelium	bone development
query_1	1	6.71594e-06	2294	119	40	0.336134	0.0174368	GO:0006955	GO:BP	immune response	17906	2932	GO:0002376, GO:0050896	0	immune : B/plasma cells, endothelium	immune response
query_1	1	6.93407e-06	2813	119	45	0.378151	0.0159972	GO:0071310	GO:BP	cellular response to organic substance	17906	19700	GO:0010033, GO:0070887	0	immune : B/plasma cells, endothelium	cellular response to organic substance
query_1	1	7.15853e-06	2923	119	46	0.386555	0.0157373	GO:0009605	GO:BP	response to external stimulus	17906	4022	GO:0050896	0	immune : B/plasma cells, endothelium	response to external stimulus
query_1	1	7.41304e-06	113	119	10	0.0840336	0.0884956	GO:0032963	GO:BP	collagen metabolic process	17906	9238	GO:0008152	0	immune : B/plasma cells, endothelium	collagen metabolic process
query_1	1	8.50937e-06	5604	119	68	0.571429	0.0121342	GO:0007275	GO:BP	multicellular organism development	17906	3211	GO:0032501, GO:0048856	0	immune : B/plasma cells, endothelium	multicellular organism development
query_1	1	8.83792e-06	2942	119	46	0.386555	0.0156356	GO:0032879	GO:BP	regulation of localization	17906	9166	GO:0050789, GO:0051179	0	immune : B/plasma cells, endothelium	regulation of localization
query_1	1	8.88731e-06	2118	119	38	0.319328	0.0179415	GO:0009888	GO:BP	tissue development	17906	4259	GO:0048856	0	immune : B/plasma cells, endothelium	tissue development
query_1	1	9.792e-06	907	119	24	0.201681	0.0264609	GO:0006887	GO:BP	exocytosis	17906	2874	GO:0016192, GO:0032940	0	immune : B/plasma cells, endothelium	exocytosis
query_1	1	9.91111e-06	1746	119	34	0.285714	0.0194731	GO:1901700	GO:BP	response to oxygen-containing compound	17906	25180	GO:0042221	0	immune : B/plasma cells, endothelium	response to oxygen-containing compound
query_1	1	1.02556e-05	1567	119	32	0.268908	0.0204212	GO:0032940	GO:BP	secretion by cell	17906	9217	GO:0046903, GO:0140352	0	immune : B/plasma cells, endothelium	secretion by cell
query_1	1	1.11058e-05	3072	119	47	0.394958	0.0152995	GO:0051704	GO:BP	multi-organism process	17906	16389	GO:0008150	0	immune : B/plasma cells, endothelium	multi-organism process
query_1	1	1.17996e-05	1758	119	34	0.285714	0.0193402	GO:0009719	GO:BP	response to endogenous stimulus	17906	4112	GO:0050896	0	immune : B/plasma cells, endothelium	response to endogenous stimulus
query_1	1	1.25211e-05	155	119	11	0.092437	0.0709677	GO:0002455	GO:BP	humoral immune response mediated by circulating immunoglobulin	17906	1126	GO:0006959, GO:0016064	0	immune : B/plasma cells, endothelium	humoral immune response mediated by circulating im...
query_1	1	1.28011e-05	2146	119	38	0.319328	0.0177074	GO:0016192	GO:BP	vesicle-mediated transport	17906	5803	GO:0006810	0	immune : B/plasma cells, endothelium	vesicle-mediated transport
query_1	1	1.93263e-05	461	119	17	0.142857	0.0368764	GO:0052547	GO:BP	regulation of peptidase activity	17906	17010	GO:0030162, GO:0051336	0	immune : B/plasma cells, endothelium	regulation of peptidase activity
query_1	1	2.14e-05	126	119	10	0.0840336	0.0793651	GO:0002576	GO:BP	platelet degranulation	17906	1246	GO:0045055	0	immune : B/plasma cells, endothelium	platelet degranulation
query_1	1	2.15884e-05	1616	119	32	0.268908	0.019802	GO:0140352	GO:BP	export from cell	17906	23436	GO:0006810, GO:0009987	0	immune : B/plasma cells, endothelium	export from cell
query_1	1	2.83101e-05	535	119	18	0.151261	0.0336449	GO:0001501	GO:BP	skeletal system development	17906	438	GO:0048731	0	immune : B/plasma cells, endothelium	skeletal system development
query_1	1	2.83843e-05	358	119	15	0.12605	0.0418994	GO:2000146	GO:BP	negative regulation of cell motility	17906	29648	GO:0040013, GO:0048870, GO:0051271, GO:2000145	0	immune : B/plasma cells, endothelium	negative regulation of cell motility
query_1	1	3.15183e-05	1551	119	31	0.260504	0.0199871	GO:0051707	GO:BP	response to other organism	17906	16391	GO:0043207, GO:0051704	0	immune : B/plasma cells, endothelium	response to other organism
query_1	1	3.24791e-05	1553	119	31	0.260504	0.0199614	GO:0043207	GO:BP	response to external biotic stimulus	17906	12351	GO:0009605, GO:0009607	0	immune : B/plasma cells, endothelium	response to external biotic stimulus
query_1	1	3.41391e-05	363	119	15	0.12605	0.0413223	GO:0006959	GO:BP	humoral immune response	17906	2936	GO:0006955	0	immune : B/plasma cells, endothelium	humoral immune response
query_1	1	3.50997e-05	969	119	24	0.201681	0.0247678	GO:0008284	GO:BP	positive regulation of cell population proliferation	17906	3613	GO:0008283, GO:0042127, GO:0048522	0	immune : B/plasma cells, endothelium	positive regulation of cell population proliferation
query_1	1	3.58531e-05	1212	119	27	0.226891	0.0222772	GO:0098542	GO:BP	defense response to other organism	17906	22455	GO:0006952, GO:0051707	0	immune : B/plasma cells, endothelium	defense response to other organism
query_1	1	5.02641e-05	3677	119	51	0.428571	0.01387	GO:0048513	GO:BP	animal organ development	17906	15134	GO:0048731, GO:0048856	0	immune : B/plasma cells, endothelium	animal organ development
query_1	1	5.06377e-05	1583	119	31	0.260504	0.0195831	GO:0009607	GO:BP	response to biotic stimulus	17906	4024	GO:0050896	0	immune : B/plasma cells, endothelium	response to biotic stimulus
query_1	1	6.75077e-05	142	119	10	0.0840336	0.0704225	GO:0006958	GO:BP	complement activation, classical pathway	17906	2935	GO:0002455, GO:0006956	0	immune : B/plasma cells, endothelium	complement activation, classical pathway
query_1	1	6.86319e-05	227	119	12	0.10084	0.0528634	GO:0016064	GO:BP	immunoglobulin mediated immune response	17906	5725	GO:0019724	0	immune : B/plasma cells, endothelium	immunoglobulin mediated immune response
query_1	1	7.64233e-05	780	119	21	0.176471	0.0269231	GO:0006954	GO:BP	inflammatory response	17906	2931	GO:0006952	0	immune : B/plasma cells, endothelium	inflammatory response
query_1	1	7.93265e-05	230	119	12	0.10084	0.0521739	GO:0019724	GO:BP	B cell mediated immunity	17906	7001	GO:0002449, GO:0002460	0	immune : B/plasma cells, endothelium	B cell mediated immunity
query_1	1	9.12839e-05	110	119	9	0.0756303	0.0818182	GO:0030449	GO:BP	regulation of complement activation	17906	7926	GO:0002697, GO:0002920, GO:0006956	0	immune : B/plasma cells, endothelium	regulation of complement activation
query_1	1	9.41782e-05	392	119	15	0.12605	0.0382653	GO:0051271	GO:BP	negative regulation of cellular component movement	17906	16055	GO:0006928, GO:0048523, GO:0051270	0	immune : B/plasma cells, endothelium	negative regulation of cellular component movement
query_1	1	0.000115903	3418	119	48	0.403361	0.0140433	GO:0070887	GO:BP	cellular response to chemical stimulus	17906	19465	GO:0042221, GO:0051716	0	immune : B/plasma cells, endothelium	cellular response to chemical stimulus
query_1	1	0.000118365	342	119	14	0.117647	0.0409357	GO:0030336	GO:BP	negative regulation of cell migration	17906	7890	GO:0016477, GO:0030334, GO:2000146	0	immune : B/plasma cells, endothelium	negative regulation of cell migration
query_1	1	0.000119266	81	119	8	0.0672269	0.0987654	GO:0022617	GO:BP	extracellular matrix disassembly	17906	7679	GO:0022411, GO:0030198	0	immune : B/plasma cells, endothelium	extracellular matrix disassembly
query_1	1	0.000133967	1206	119	26	0.218487	0.0215589	GO:0051248	GO:BP	negative regulation of protein metabolic process	17906	16038	GO:0010605, GO:0019538, GO:0051172, GO:0051246	0	immune : B/plasma cells, endothelium	negative regulation of protein metabolic process
query_1	1	0.000136652	2038	119	35	0.294118	0.0171737	GO:0008283	GO:BP	cell population proliferation	17906	3612	GO:0008150	0	immune : B/plasma cells, endothelium	cell population proliferation
query_1	1	0.00013968	404	119	15	0.12605	0.0371287	GO:0040013	GO:BP	negative regulation of locomotion	17906	11572	GO:0040011, GO:0040012, GO:0048519	0	immune : B/plasma cells, endothelium	negative regulation of locomotion
query_1	1	0.000140206	1749	119	32	0.268908	0.0182962	GO:0042127	GO:BP	regulation of cell population proliferation	17906	11673	GO:0008283, GO:0050794	0	immune : B/plasma cells, endothelium	regulation of cell population proliferation
query_1	1	0.000147065	9455	119	91	0.764706	0.00962454	GO:0050896	GO:BP	response to stimulus	17906	15742	GO:0008150	0	immune : B/plasma cells, endothelium	response to stimulus
query_1	1	0.000165083	1305	119	27	0.226891	0.0206897	GO:0045321	GO:BP	leukocyte activation	17906	13412	GO:0001775, GO:0002376	0	immune : B/plasma cells, endothelium	leukocyte activation
query_1	1	0.000166957	1135	119	25	0.210084	0.0220264	GO:0032269	GO:BP	negative regulation of cellular protein metabolic process	17906	8725	GO:0031324, GO:0032268, GO:0044267, GO:0051248	0	immune : B/plasma cells, endothelium	negative regulation of cellular protein metabolic process
query_1	1	0.000187557	355	119	14	0.117647	0.0394366	GO:0031589	GO:BP	cell-substrate adhesion	17906	8470	GO:0007155	0	immune : B/plasma cells, endothelium	cell-substrate adhesion
query_1	1	0.000316396	2210	119	36	0.302521	0.0162896	GO:2000026	GO:BP	regulation of multicellular organismal development	17906	29528	GO:0007275, GO:0050793, GO:0051239	0	immune : B/plasma cells, endothelium	regulation of multicellular organismal development
query_1	1	0.000323268	560	119	17	0.142857	0.0303571	GO:0030335	GO:BP	positive regulation of cell migration	17906	7889	GO:0016477, GO:0030334, GO:2000147	0	immune : B/plasma cells, endothelium	positive regulation of cell migration
query_1	1	0.000333243	1010	119	23	0.193277	0.0227723	GO:0045087	GO:BP	innate immune response	17906	13312	GO:0006955, GO:0098542	0	immune : B/plasma cells, endothelium	innate immune response
query_1	1	0.000336371	1093	119	24	0.201681	0.0219579	GO:0042493	GO:BP	response to drug	17906	11945	GO:0042221	0	immune : B/plasma cells, endothelium	response to drug
query_1	1	0.000356841	264	119	12	0.10084	0.0454545	GO:0010466	GO:BP	negative regulation of peptidase activity	17906	4699	GO:0045861, GO:0051346, GO:0052547	0	immune : B/plasma cells, endothelium	negative regulation of peptidase activity
query_1	1	0.000362601	129	119	9	0.0756303	0.0697674	GO:0002920	GO:BP	regulation of humoral immune response	17906	1590	GO:0006959, GO:0050776	0	immune : B/plasma cells, endothelium	regulation of humoral immune response
query_1	1	0.00038112	216	119	11	0.092437	0.0509259	GO:0051216	GO:BP	cartilage development	17906	16013	GO:0001501, GO:0048513, GO:0061448	0	immune : B/plasma cells, endothelium	cartilage development
query_1	1	0.00038112	216	119	11	0.092437	0.0509259	GO:0010810	GO:BP	regulation of cell-substrate adhesion	17906	4997	GO:0030155, GO:0031589	0	immune : B/plasma cells, endothelium	regulation of cell-substrate adhesion
query_1	1	0.000540556	329	119	13	0.109244	0.0395137	GO:0007568	GO:BP	aging	17906	3476	GO:0032502	0	immune : B/plasma cells, endothelium	aging
query_1	1	0.00057873	1480	119	28	0.235294	0.0189189	GO:0071495	GO:BP	cellular response to endogenous stimulus	17906	19875	GO:0009719	0	immune : B/plasma cells, endothelium	cellular response to endogenous stimulus
query_1	1	0.000584093	584	119	17	0.142857	0.0291096	GO:2000147	GO:BP	positive regulation of cell motility	17906	29649	GO:0040017, GO:0048870, GO:0051272, GO:2000145	0	immune : B/plasma cells, endothelium	positive regulation of cell motility
query_1	1	0.00069733	281	119	12	0.10084	0.0427046	GO:0061448	GO:BP	connective tissue development	17906	18537	GO:0009888	0	immune : B/plasma cells, endothelium	connective tissue development
query_1	1	0.000839255	745	119	19	0.159664	0.0255034	GO:0030162	GO:BP	regulation of proteolysis	17906	7793	GO:0006508, GO:0051246	0	immune : B/plasma cells, endothelium	regulation of proteolysis
query_1	1	0.000892622	602	119	17	0.142857	0.0282392	GO:0051272	GO:BP	positive regulation of cellular component movement	17906	16056	GO:0006928, GO:0048522, GO:0051270	0	immune : B/plasma cells, endothelium	positive regulation of cellular component movement
query_1	1	0.000953183	1072	119	23	0.193277	0.0214552	GO:0051093	GO:BP	negative regulation of developmental process	17906	15905	GO:0032502, GO:0048519, GO:0050793	0	immune : B/plasma cells, endothelium	negative regulation of developmental process
query_1	1	0.000964493	4897	119	58	0.487395	0.011844	GO:0042221	GO:BP	response to chemical	17906	11745	GO:0050896	0	immune : B/plasma cells, endothelium	response to chemical
query_1	1	0.00101717	1076	119	23	0.193277	0.0213755	GO:0007167	GO:BP	enzyme linked receptor protein signaling pathway	17906	3112	GO:0007166	0	immune : B/plasma cells, endothelium	enzyme linked receptor protein signaling pathway
query_1	1	0.00109317	11	119	4	0.0336134	0.363636	GO:0098883	GO:BP	synapse pruning	17906	22610	GO:0022411, GO:0050808	0	immune : B/plasma cells, endothelium	synapse pruning
query_1	1	0.00114625	2541	119	38	0.319328	0.0149547	GO:0051128	GO:BP	regulation of cellular component organization	17906	15933	GO:0016043, GO:0050794	0	immune : B/plasma cells, endothelium	regulation of cellular component organization
query_1	1	0.00114775	613	119	17	0.142857	0.0277325	GO:0040017	GO:BP	positive regulation of locomotion	17906	11576	GO:0040011, GO:0040012, GO:0048518	0	immune : B/plasma cells, endothelium	positive regulation of locomotion
query_1	1	0.00124025	354	119	13	0.109244	0.0367232	GO:0001101	GO:BP	response to acid chemical	17906	365	GO:0042221	0	immune : B/plasma cells, endothelium	response to acid chemical
query_1	1	0.00144951	247	119	11	0.092437	0.0445344	GO:0048705	GO:BP	skeletal system morphogenesis	17906	15304	GO:0001501, GO:0009887	0	immune : B/plasma cells, endothelium	skeletal system morphogenesis
query_1	1	0.00155632	49	119	6	0.0504202	0.122449	GO:0010712	GO:BP	regulation of collagen metabolic process	17906	4905	GO:0019222, GO:0032963	0	immune : B/plasma cells, endothelium	regulation of collagen metabolic process
query_1	1	0.00159422	362	119	13	0.109244	0.0359116	GO:0002460	GO:BP	adaptive immune response based on somatic recombination of immune receptors built from immunoglobulin superfamily domains	17906	1131	GO:0002250	0	immune : B/plasma cells, endothelium	adaptive immune response based on somatic recombin...
query_1	1	0.00164428	363	119	13	0.109244	0.0358127	GO:0045861	GO:BP	negative regulation of proteolysis	17906	13867	GO:0006508, GO:0030162, GO:0032269	0	immune : B/plasma cells, endothelium	negative regulation of proteolysis
query_1	1	0.00166685	1194	119	24	0.201681	0.0201005	GO:0022603	GO:BP	regulation of anatomical structure morphogenesis	17906	7665	GO:0009653, GO:0050793	0	immune : B/plasma cells, endothelium	regulation of anatomical structure morphogenesis
query_1	1	0.00173054	492	119	15	0.12605	0.0304878	GO:0002683	GO:BP	negative regulation of immune system process	17906	1353	GO:0002376, GO:0002682, GO:0048519	0	immune : B/plasma cells, endothelium	negative regulation of immune system process
query_1	1	0.00179552	1199	119	24	0.201681	0.0200167	GO:0002684	GO:BP	positive regulation of immune system process	17906	1354	GO:0002376, GO:0002682, GO:0048518	0	immune : B/plasma cells, endothelium	positive regulation of immune system process
query_1	1	0.00183551	253	119	11	0.092437	0.0434783	GO:0010951	GO:BP	negative regulation of endopeptidase activity	17906	5123	GO:0010466, GO:0052548	0	immune : B/plasma cells, endothelium	negative regulation of endopeptidase activity
query_1	1	0.00191386	1116	119	23	0.193277	0.0206093	GO:0050776	GO:BP	regulation of immune response	17906	15645	GO:0002682, GO:0006955, GO:0048583	0	immune : B/plasma cells, endothelium	regulation of immune response
query_1	1	0.00194208	116	119	8	0.0672269	0.0689655	GO:0060349	GO:BP	bone morphogenesis	17906	17477	GO:0009887, GO:0048705, GO:0060348	0	immune : B/plasma cells, endothelium	bone morphogenesis
query_1	1	0.00246713	209	119	10	0.0840336	0.0478469	GO:0031099	GO:BP	regeneration	17906	8227	GO:0048856	0	immune : B/plasma cells, endothelium	regeneration
query_1	1	0.00250034	53	119	6	0.0504202	0.113208	GO:0032964	GO:BP	collagen biosynthetic process	17906	9239	GO:0009058, GO:0032963	0	immune : B/plasma cells, endothelium	collagen biosynthetic process
query_1	1	0.00264089	509	119	15	0.12605	0.0294695	GO:0050878	GO:BP	regulation of body fluid levels	17906	15726	GO:0065008	0	immune : B/plasma cells, endothelium	regulation of body fluid levels
query_1	1	0.00302887	1235	119	24	0.201681	0.0194332	GO:1901701	GO:BP	cellular response to oxygen-containing compound	17906	25181	GO:0070887, GO:1901700	0	immune : B/plasma cells, endothelium	cellular response to oxygen-containing compound
query_1	1	0.00317295	736	119	18	0.151261	0.0244565	GO:0009617	GO:BP	response to bacterium	17906	4033	GO:0051707	0	immune : B/plasma cells, endothelium	response to bacterium
query_1	1	0.00332299	451	119	14	0.117647	0.0310421	GO:0002697	GO:BP	regulation of immune effector process	17906	1367	GO:0002252, GO:0002682	0	immune : B/plasma cells, endothelium	regulation of immune effector process
query_1	1	0.0033373	2542	119	37	0.310924	0.0145555	GO:0048584	GO:BP	positive regulation of response to stimulus	17906	15195	GO:0048518, GO:0048583, GO:0050896	0	immune : B/plasma cells, endothelium	positive regulation of response to stimulus
query_1	1	0.00360263	1818	119	30	0.252101	0.0165017	GO:0006508	GO:BP	proteolysis	17906	2527	GO:0019538	0	immune : B/plasma cells, endothelium	proteolysis
query_1	1	0.00397376	393	119	13	0.109244	0.0330789	GO:0045765	GO:BP	regulation of angiogenesis	17906	13781	GO:0001525, GO:0022603, GO:1901342	0	immune : B/plasma cells, endothelium	regulation of angiogenesis
query_1	1	0.00474623	465	119	14	0.117647	0.0301075	GO:0051346	GO:BP	negative regulation of hydrolase activity	17906	16121	GO:0043086, GO:0051336	0	immune : B/plasma cells, endothelium	negative regulation of hydrolase activity
query_1	1	0.00502747	1457	119	26	0.218487	0.0178449	GO:0051094	GO:BP	positive regulation of developmental process	17906	15906	GO:0032502, GO:0048518, GO:0050793	0	immune : B/plasma cells, endothelium	positive regulation of developmental process
query_1	1	0.00518675	1095	119	22	0.184874	0.0200913	GO:0009887	GO:BP	animal organ morphogenesis	17906	4258	GO:0009653, GO:0048513	0	immune : B/plasma cells, endothelium	animal organ morphogenesis
query_1	1	0.00524439	93	119	7	0.0588235	0.0752688	GO:0110149	GO:BP	regulation of biomineralization	17906	23179	GO:0050789, GO:0110148	0	immune : B/plasma cells, endothelium	regulation of biomineralization
query_1	1	0.00524439	93	119	7	0.0588235	0.0752688	GO:0070167	GO:BP	regulation of biomineral tissue development	17906	19030	GO:0031214, GO:0110149, GO:2000026	0	immune : B/plasma cells, endothelium	regulation of biomineral tissue development
query_1	1	0.00524889	5	119	3	0.0252101	0.6	GO:0046813	GO:BP	receptor-mediated virion attachment to host cell	17906	14667	GO:0019062	0	immune : B/plasma cells, endothelium	receptor-mediated virion attachment to host cell
query_1	1	0.00564579	343	119	12	0.10084	0.0349854	GO:0046677	GO:BP	response to antibiotic	17906	14579	GO:0042221	0	immune : B/plasma cells, endothelium	response to antibiotic
query_1	1	0.00568046	406	119	13	0.109244	0.0320197	GO:0001503	GO:BP	ossification	17906	440	GO:0032501	0	immune : B/plasma cells, endothelium	ossification
query_1	1	0.00618847	1020	119	21	0.176471	0.0205882	GO:0040007	GO:BP	growth	17906	11566	GO:0008150	0	immune : B/plasma cells, endothelium	growth
query_1	1	0.00637731	62	119	6	0.0504202	0.0967742	GO:0001885	GO:BP	endothelial cell development	17906	641	GO:0002064, GO:0045446	0	immune : B/plasma cells, endothelium	endothelial cell development
query_1	1	0.00638097	1022	119	21	0.176471	0.0205479	GO:0045597	GO:BP	positive regulation of cell differentiation	17906	13619	GO:0030154, GO:0045595, GO:0048522, GO:0051094	0	immune : B/plasma cells, endothelium	positive regulation of cell differentiation
query_1	1	0.00700575	1296	119	24	0.201681	0.0185185	GO:0051336	GO:BP	regulation of hydrolase activity	17906	16111	GO:0050790	0	immune : B/plasma cells, endothelium	regulation of hydrolase activity
query_1	1	0.00773222	2744	119	38	0.319328	0.0138484	GO:0032268	GO:BP	regulation of cellular protein metabolic process	17906	8724	GO:0031323, GO:0044267, GO:0051246	0	immune : B/plasma cells, endothelium	regulation of cellular protein metabolic process
query_1	1	0.00790537	4421	119	52	0.436975	0.011762	GO:0048583	GO:BP	regulation of response to stimulus	17906	15194	GO:0050789, GO:0050896	0	immune : B/plasma cells, endothelium	regulation of response to stimulus
query_1	1	0.00900529	359	119	12	0.10084	0.0334262	GO:0002449	GO:BP	lymphocyte mediated immunity	17906	1120	GO:0002443	0	immune : B/plasma cells, endothelium	lymphocyte mediated immunity
query_1	1	0.0091714	242	119	10	0.0840336	0.0413223	GO:0009743	GO:BP	response to carbohydrate	17906	4136	GO:0010033, GO:1901700	0	immune : B/plasma cells, endothelium	response to carbohydrate
query_1	1	0.00963435	6889	119	70	0.588235	0.0101611	GO:0051179	GO:BP	localization	17906	15983	GO:0008150	0	immune : B/plasma cells, endothelium	localization
query_1	1	0.00979273	641	119	16	0.134454	0.024961	GO:0050865	GO:BP	regulation of cell activation	17906	15716	GO:0001775, GO:0050794	0	immune : B/plasma cells, endothelium	regulation of cell activation
query_1	1	0.0100805	363	119	12	0.10084	0.0330579	GO:0043687	GO:BP	post-translational protein modification	17906	12639	GO:0006464	0	immune : B/plasma cells, endothelium	post-translational protein modification
query_1	1	0.0103265	721	119	17	0.142857	0.0235784	GO:0030155	GO:BP	regulation of cell adhesion	17906	7791	GO:0007155, GO:0050789	0	immune : B/plasma cells, endothelium	regulation of cell adhesion
query_1	1	0.0104567	498	119	14	0.117647	0.0281124	GO:0050900	GO:BP	leukocyte migration	17906	15745	GO:0002376, GO:0016477	0	immune : B/plasma cells, endothelium	leukocyte migration
query_1	1	0.0114293	433	119	13	0.109244	0.0300231	GO:0052548	GO:BP	regulation of endopeptidase activity	17906	17011	GO:0052547	0	immune : B/plasma cells, endothelium	regulation of endopeptidase activity
query_1	1	0.0120482	5940	119	63	0.529412	0.0106061	GO:0019538	GO:BP	protein metabolic process	17906	6836	GO:0043170, GO:0044238, GO:1901564	0	immune : B/plasma cells, endothelium	protein metabolic process
query_1	1	0.0123114	436	119	13	0.109244	0.0298165	GO:1901342	GO:BP	regulation of vasculature development	17906	24862	GO:0001944, GO:2000026	0	immune : B/plasma cells, endothelium	regulation of vasculature development
query_1	1	0.0133589	657	119	16	0.134454	0.0243531	GO:0002274	GO:BP	myeloid leukocyte activation	17906	945	GO:0045321	0	immune : B/plasma cells, endothelium	myeloid leukocyte activation
query_1	1	0.0134698	2922	119	39	0.327731	0.013347	GO:0051246	GO:BP	regulation of protein metabolic process	17906	16036	GO:0019538, GO:0051171, GO:0060255, GO:0080090	0	immune : B/plasma cells, endothelium	regulation of protein metabolic process
query_1	1	0.0136416	374	119	12	0.10084	0.0320856	GO:0006909	GO:BP	phagocytosis	17906	2893	GO:0016192	0	immune : B/plasma cells, endothelium	phagocytosis
query_1	1	0.0141522	71	119	6	0.0504202	0.084507	GO:0071230	GO:BP	cellular response to amino acid stimulus	17906	19624	GO:0043200, GO:0071229, GO:0071417, GO:1901701	0	immune : B/plasma cells, endothelium	cellular response to amino acid stimulus
query_1	1	0.0155455	665	119	16	0.134454	0.0240602	GO:0006897	GO:BP	endocytosis	17906	2884	GO:0016192, GO:0098657	0	immune : B/plasma cells, endothelium	endocytosis
query_1	1	0.0160784	1085	119	21	0.176471	0.0193548	GO:0010243	GO:BP	response to organonitrogen compound	17906	4548	GO:0010033, GO:1901698	0	immune : B/plasma cells, endothelium	response to organonitrogen compound
query_1	1	0.0166406	73	119	6	0.0504202	0.0821918	GO:0060350	GO:BP	endochondral bone morphogenesis	17906	17478	GO:0060349	0	immune : B/plasma cells, endothelium	endochondral bone morphogenesis
query_1	1	0.0170539	319	119	11	0.092437	0.0344828	GO:0006898	GO:BP	receptor-mediated endocytosis	17906	2885	GO:0006897	0	immune : B/plasma cells, endothelium	receptor-mediated endocytosis
query_1	1	0.0179914	834	119	18	0.151261	0.0215827	GO:0043086	GO:BP	negative regulation of catalytic activity	17906	12286	GO:0044092, GO:0050790	0	immune : B/plasma cells, endothelium	negative regulation of catalytic activity
query_1	1	0.0194768	44	119	5	0.0420168	0.113636	GO:0032965	GO:BP	regulation of collagen biosynthetic process	17906	9240	GO:0009889, GO:0010712, GO:0032964	0	immune : B/plasma cells, endothelium	regulation of collagen biosynthetic process
query_1	1	0.0232849	213	119	9	0.0756303	0.0422535	GO:0034284	GO:BP	response to monosaccharide	17906	9900	GO:0009743	0	immune : B/plasma cells, endothelium	response to monosaccharide
query_1	1	0.0240785	117	119	7	0.0588235	0.0598291	GO:0043200	GO:BP	response to amino acid	17906	12349	GO:0001101, GO:0010243, GO:1901700	0	immune : B/plasma cells, endothelium	response to amino acid
query_1	1	0.0244917	163	119	8	0.0672269	0.0490798	GO:0110148	GO:BP	biomineralization	17906	23178	GO:0008150	0	immune : B/plasma cells, endothelium	biomineralization
query_1	1	0.0244917	163	119	8	0.0672269	0.0490798	GO:0031214	GO:BP	biomineral tissue development	17906	8297	GO:0009888, GO:0048513, GO:0110148	0	immune : B/plasma cells, endothelium	biomineral tissue development
query_1	1	0.0250899	215	119	9	0.0756303	0.0418605	GO:0071229	GO:BP	cellular response to acid chemical	17906	19623	GO:0001101, GO:0070887	0	immune : B/plasma cells, endothelium	cellular response to acid chemical
query_1	1	0.0251251	2215	119	32	0.268908	0.014447	GO:0048468	GO:BP	cell development	17906	15104	GO:0030154, GO:0048856, GO:0048869	0	immune : B/plasma cells, endothelium	cell development
query_1	1	0.027013	217	119	9	0.0756303	0.0414747	GO:0002064	GO:BP	epithelial cell development	17906	789	GO:0030855, GO:0048468	0	immune : B/plasma cells, endothelium	epithelial cell development
query_1	1	0.0270763	47	119	5	0.0420168	0.106383	GO:0060351	GO:BP	cartilage development involved in endochondral bone morphogenesis	17906	17479	GO:0051216, GO:0060350	0	immune : B/plasma cells, endothelium	cartilage development involved in endochondral bon...
query_1	1	0.0292097	167	119	8	0.0672269	0.0479042	GO:0031960	GO:BP	response to corticosteroid	17906	8554	GO:0048545	0	immune : B/plasma cells, endothelium	response to corticosteroid
query_1	1	0.0299923	121	119	7	0.0588235	0.0578512	GO:0021782	GO:BP	glial cell development	17906	7389	GO:0010001, GO:0048468	0	immune : B/plasma cells, endothelium	glial cell development
query_1	1	0.0302519	5681	119	60	0.504202	0.0105615	GO:0048519	GO:BP	negative regulation of biological process	17906	15140	GO:0008150, GO:0050789	0	immune : B/plasma cells, endothelium	negative regulation of biological process
query_1	1	0.0309328	340	119	11	0.092437	0.0323529	GO:0007596	GO:BP	blood coagulation	17906	3502	GO:0007599, GO:0042060, GO:0050817	0	immune : B/plasma cells, endothelium	blood coagulation
query_1	1	0.0313796	549	119	14	0.117647	0.0255009	GO:0002444	GO:BP	myeloid leukocyte mediated immunity	17906	1115	GO:0002443	0	immune : B/plasma cells, endothelium	myeloid leukocyte mediated immunity
query_1	1	0.0317867	341	119	11	0.092437	0.0322581	GO:0042742	GO:BP	defense response to bacterium	17906	12070	GO:0009617, GO:0098542	0	immune : B/plasma cells, endothelium	defense response to bacterium
query_1	1	0.0329246	24	119	4	0.0336134	0.166667	GO:0003094	GO:BP	glomerular filtration	17906	1705	GO:0097205	0	immune : B/plasma cells, endothelium	glomerular filtration
query_1	1	0.0337572	708	119	16	0.134454	0.0225989	GO:0002263	GO:BP	cell activation involved in immune response	17906	934	GO:0001775, GO:0002252, GO:0006955	0	immune : B/plasma cells, endothelium	cell activation involved in immune response
query_1	1	0.0350081	411	119	12	0.10084	0.0291971	GO:0050867	GO:BP	positive regulation of cell activation	17906	15718	GO:0001775, GO:0048522, GO:0050865	0	immune : B/plasma cells, endothelium	positive regulation of cell activation
query_1	1	0.0351753	124	119	7	0.0588235	0.0564516	GO:0003014	GO:BP	renal system process	17906	1626	GO:0003008	0	immune : B/plasma cells, endothelium	renal system process
query_1	1	0.0353056	1932	119	29	0.243697	0.0150104	GO:0045595	GO:BP	regulation of cell differentiation	17906	13617	GO:0030154, GO:0050793, GO:0050794	0	immune : B/plasma cells, endothelium	regulation of cell differentiation
query_1	1	0.0354102	345	119	11	0.092437	0.0318841	GO:0007599	GO:BP	hemostasis	17906	3505	GO:0050878	0	immune : B/plasma cells, endothelium	hemostasis
query_1	1	0.0373164	484	119	13	0.109244	0.0268595	GO:0043312	GO:BP	neutrophil degranulation	17906	12397	GO:0002283, GO:0002446, GO:0043299	0	immune : B/plasma cells, endothelium	neutrophil degranulation
query_1	1	0.0380725	715	119	16	0.134454	0.0223776	GO:0071363	GO:BP	cellular response to growth factor stimulus	17906	19751	GO:0070848, GO:0071310	0	immune : B/plasma cells, endothelium	cellular response to growth factor stimulus
query_1	1	0.0383581	348	119	11	0.092437	0.0316092	GO:0050817	GO:BP	coagulation	17906	15674	GO:0032501	0	immune : B/plasma cells, endothelium	coagulation
query_1	1	0.0389952	25	119	4	0.0336134	0.16	GO:0097205	GO:BP	renal filtration	17906	22168	GO:0003014	0	immune : B/plasma cells, endothelium	renal filtration
query_1	1	0.0398087	487	119	13	0.109244	0.026694	GO:0002283	GO:BP	neutrophil activation involved in immune response	17906	954	GO:0002275, GO:0042119	0	immune : B/plasma cells, endothelium	neutrophil activation involved in immune response
query_1	1	0.0415164	351	119	11	0.092437	0.031339	GO:0051251	GO:BP	positive regulation of lymphocyte activation	17906	16041	GO:0002696, GO:0046649, GO:0051249	0	immune : B/plasma cells, endothelium	positive regulation of lymphocyte activation
query_1	1	0.0421549	721	119	16	0.134454	0.0221914	GO:0002253	GO:BP	activation of immune response	17906	924	GO:0002376, GO:0050778	0	immune : B/plasma cells, endothelium	activation of immune response
query_1	1	0.0458492	26	119	4	0.0336134	0.153846	GO:0032967	GO:BP	positive regulation of collagen biosynthetic process	17906	9242	GO:0009891, GO:0010714, GO:0032964, GO:0032965	0	immune : B/plasma cells, endothelium	positive regulation of collagen biosynthetic process
query_1	1	0.048661	1168	119	21	0.176471	0.0179795	GO:1901698	GO:BP	response to nitrogen compound	17906	25178	GO:0042221	0	immune : B/plasma cells, endothelium	response to nitrogen compound
query_1	1	2.39976e-33	3235	195	114	0.584615	0.0352396	GO:0002376	GO:BP	immune system process	17906	1047	GO:0008150	1	immune : B/plasma cells, APC	immune system process
query_1	1	5.01389e-32	2294	195	96	0.492308	0.0418483	GO:0006955	GO:BP	immune response	17906	2932	GO:0002376, GO:0050896	1	immune : B/plasma cells, APC	immune response
query_1	1	2.28392e-31	1465	195	78	0.4	0.0532423	GO:0001775	GO:BP	cell activation	17906	568	GO:0009987	1	immune : B/plasma cells, APC	cell activation
query_1	1	1.36875e-27	1305	195	70	0.358974	0.0536398	GO:0045321	GO:BP	leukocyte activation	17906	13412	GO:0001775, GO:0002376	1	immune : B/plasma cells, APC	leukocyte activation
query_1	1	1.74883e-27	880	195	59	0.302564	0.0670455	GO:0002443	GO:BP	leukocyte mediated immunity	17906	1114	GO:0002252	1	immune : B/plasma cells, APC	leukocyte mediated immunity
query_1	1	2.42185e-26	1281	195	68	0.348718	0.0530835	GO:0002252	GO:BP	immune effector process	17906	923	GO:0002376	1	immune : B/plasma cells, APC	immune effector process
query_1	1	2.40417e-22	1688	195	72	0.369231	0.042654	GO:0002682	GO:BP	regulation of immune system process	17906	1352	GO:0002376, GO:0050789	1	immune : B/plasma cells, APC	regulation of immune system process
query_1	1	6.60375e-21	1783	195	72	0.369231	0.0403814	GO:0006952	GO:BP	defense response	17906	2929	GO:0006950	1	immune : B/plasma cells, APC	defense response
query_1	1	3.65074e-19	1010	195	53	0.271795	0.0524752	GO:0045087	GO:BP	innate immune response	17906	13312	GO:0006955, GO:0098542	1	immune : B/plasma cells, APC	innate immune response
query_1	1	1.30752e-18	1212	195	57	0.292308	0.0470297	GO:0098542	GO:BP	defense response to other organism	17906	22455	GO:0006952, GO:0051707	1	immune : B/plasma cells, APC	defense response to other organism
query_1	1	5.75231e-18	1116	195	54	0.276923	0.0483871	GO:0050776	GO:BP	regulation of immune response	17906	15645	GO:0002682, GO:0006955, GO:0048583	1	immune : B/plasma cells, APC	regulation of immune response
query_1	1	1.3707e-17	657	195	42	0.215385	0.0639269	GO:0002274	GO:BP	myeloid leukocyte activation	17906	945	GO:0045321	1	immune : B/plasma cells, APC	myeloid leukocyte activation
query_1	1	4.22834e-17	677	195	42	0.215385	0.0620384	GO:0002250	GO:BP	adaptive immune response	17906	921	GO:0006955	1	immune : B/plasma cells, APC	adaptive immune response
query_1	1	2.69683e-16	1551	195	61	0.312821	0.0393295	GO:0051707	GO:BP	response to other organism	17906	16391	GO:0043207, GO:0051704	1	immune : B/plasma cells, APC	response to other organism
query_1	1	2.87527e-16	1553	195	61	0.312821	0.0392788	GO:0043207	GO:BP	response to external biotic stimulus	17906	12351	GO:0009605, GO:0009607	1	immune : B/plasma cells, APC	response to external biotic stimulus
query_1	1	7.42264e-16	1583	195	61	0.312821	0.0385344	GO:0009607	GO:BP	response to biotic stimulus	17906	4024	GO:0050896	1	immune : B/plasma cells, APC	response to biotic stimulus
query_1	1	4.55054e-15	1199	195	52	0.266667	0.0433695	GO:0002684	GO:BP	positive regulation of immune system process	17906	1354	GO:0002376, GO:0002682, GO:0048518	1	immune : B/plasma cells, APC	positive regulation of immune system process
query_1	1	6.27193e-15	359	195	30	0.153846	0.0835655	GO:0002449	GO:BP	lymphocyte mediated immunity	17906	1120	GO:0002443	1	immune : B/plasma cells, APC	lymphocyte mediated immunity
query_1	1	6.34328e-15	2146	195	70	0.358974	0.0326188	GO:0016192	GO:BP	vesicle-mediated transport	17906	5803	GO:0006810	1	immune : B/plasma cells, APC	vesicle-mediated transport
query_1	1	1.49486e-14	754	195	41	0.210256	0.0543767	GO:0046649	GO:BP	lymphocyte activation	17906	14557	GO:0045321	1	immune : B/plasma cells, APC	lymphocyte activation
query_1	1	1.55037e-14	498	195	34	0.174359	0.0682731	GO:0042119	GO:BP	neutrophil activation	17906	11667	GO:0036230	1	immune : B/plasma cells, APC	neutrophil activation
query_1	1	2.37866e-14	505	195	34	0.174359	0.0673267	GO:0036230	GO:BP	granulocyte activation	17906	11052	GO:0002274	1	immune : B/plasma cells, APC	granulocyte activation
query_1	1	5.20274e-14	484	195	33	0.169231	0.0681818	GO:0043312	GO:BP	neutrophil degranulation	17906	12397	GO:0002283, GO:0002446, GO:0043299	1	immune : B/plasma cells, APC	neutrophil degranulation
query_1	1	6.25304e-14	487	195	33	0.169231	0.0677618	GO:0002283	GO:BP	neutrophil activation involved in immune response	17906	954	GO:0002275, GO:0042119	1	immune : B/plasma cells, APC	neutrophil activation involved in immune response
query_1	1	7.5033e-14	362	195	29	0.148718	0.0801105	GO:0002460	GO:BP	adaptive immune response based on somatic recombination of immune receptors built from immunoglobulin superfamily domains	17906	1131	GO:0002250	1	immune : B/plasma cells, APC	adaptive immune response based on somatic recombin...
query_1	1	8.79045e-14	227	195	24	0.123077	0.105727	GO:0016064	GO:BP	immunoglobulin mediated immune response	17906	5725	GO:0019724	1	immune : B/plasma cells, APC	immunoglobulin mediated immune response
query_1	1	1.13575e-13	641	195	37	0.189744	0.0577223	GO:0050865	GO:BP	regulation of cell activation	17906	15716	GO:0001775, GO:0050794	1	immune : B/plasma cells, APC	regulation of cell activation
query_1	1	1.19165e-13	230	195	24	0.123077	0.104348	GO:0019724	GO:BP	B cell mediated immunity	17906	7001	GO:0002449, GO:0002460	1	immune : B/plasma cells, APC	B cell mediated immunity
query_1	1	1.2133e-13	498	195	33	0.169231	0.0662651	GO:0002446	GO:BP	neutrophil mediated immunity	17906	1117	GO:0002444	1	immune : B/plasma cells, APC	neutrophil mediated immunity
query_1	1	1.70442e-13	892	195	43	0.220513	0.0482063	GO:0050778	GO:BP	positive regulation of immune response	17906	15647	GO:0002684, GO:0006955, GO:0048584, GO:0050776	1	immune : B/plasma cells, APC	positive regulation of immune response
query_1	1	2.30259e-13	4147	195	98	0.502564	0.0236315	GO:0006950	GO:BP	response to stress	17906	2928	GO:0050896	1	immune : B/plasma cells, APC	response to stress
query_1	1	2.53532e-13	9455	195	158	0.810256	0.0167107	GO:0050896	GO:BP	response to stimulus	17906	15742	GO:0008150	1	immune : B/plasma cells, APC	response to stimulus
query_1	1	2.82915e-13	2923	195	80	0.410256	0.0273691	GO:0009605	GO:BP	response to external stimulus	17906	4022	GO:0050896	1	immune : B/plasma cells, APC	response to external stimulus
query_1	1	3.00889e-13	549	195	34	0.174359	0.0619308	GO:0002444	GO:BP	myeloid leukocyte mediated immunity	17906	1115	GO:0002443	1	immune : B/plasma cells, APC	myeloid leukocyte mediated immunity
query_1	1	3.70124e-13	704	195	38	0.194872	0.0539773	GO:0002366	GO:BP	leukocyte activation involved in immune response	17906	1037	GO:0002263, GO:0045321	1	immune : B/plasma cells, APC	leukocyte activation involved in immune response
query_1	1	4.45616e-13	708	195	38	0.194872	0.0536723	GO:0002263	GO:BP	cell activation involved in immune response	17906	934	GO:0001775, GO:0002252, GO:0006955	1	immune : B/plasma cells, APC	cell activation involved in immune response
query_1	1	8.46855e-13	532	195	33	0.169231	0.0620301	GO:0043299	GO:BP	leukocyte degranulation	17906	12384	GO:0002252, GO:0045055	1	immune : B/plasma cells, APC	leukocyte degranulation
query_1	1	1.45786e-12	542	195	33	0.169231	0.0608856	GO:0002275	GO:BP	myeloid cell activation involved in immune response	17906	946	GO:0002274, GO:0002366	1	immune : B/plasma cells, APC	myeloid cell activation involved in immune response
query_1	1	1.71736e-12	907	195	42	0.215385	0.0463065	GO:0006887	GO:BP	exocytosis	17906	2874	GO:0016192, GO:0032940	1	immune : B/plasma cells, APC	exocytosis
query_1	1	3.86212e-12	598	195	34	0.174359	0.0568562	GO:0002694	GO:BP	regulation of leukocyte activation	17906	1364	GO:0002682, GO:0045321, GO:0050865	1	immune : B/plasma cells, APC	regulation of leukocyte activation
query_1	1	1.2052e-11	509	195	31	0.158974	0.0609037	GO:0051249	GO:BP	regulation of lymphocyte activation	17906	16039	GO:0002694, GO:0046649	1	immune : B/plasma cells, APC	regulation of lymphocyte activation
query_1	1	1.23421e-11	155	195	19	0.0974359	0.122581	GO:0002455	GO:BP	humoral immune response mediated by circulating immunoglobulin	17906	1126	GO:0006959, GO:0016064	1	immune : B/plasma cells, APC	humoral immune response mediated by circulating im...
query_1	1	1.32725e-11	2542	195	71	0.364103	0.0279308	GO:0048584	GO:BP	positive regulation of response to stimulus	17906	15195	GO:0048518, GO:0048583, GO:0050896	1	immune : B/plasma cells, APC	positive regulation of response to stimulus
query_1	1	1.73064e-11	411	195	28	0.14359	0.0681265	GO:0050867	GO:BP	positive regulation of cell activation	17906	15718	GO:0001775, GO:0048522, GO:0050865	1	immune : B/plasma cells, APC	positive regulation of cell activation
query_1	1	1.73509e-11	793	195	38	0.194872	0.0479193	GO:0045055	GO:BP	regulated exocytosis	17906	13280	GO:0006887	1	immune : B/plasma cells, APC	regulated exocytosis
query_1	1	1.73918e-11	231	195	22	0.112821	0.0952381	GO:0019882	GO:BP	antigen processing and presentation	17906	7062	GO:0002376	1	immune : B/plasma cells, APC	antigen processing and presentation
query_1	1	1.78132e-11	1567	195	54	0.276923	0.0344608	GO:0032940	GO:BP	secretion by cell	17906	9217	GO:0046903, GO:0140352	1	immune : B/plasma cells, APC	secretion by cell
query_1	1	2.83437e-11	721	195	36	0.184615	0.0499307	GO:0002253	GO:BP	activation of immune response	17906	924	GO:0002376, GO:0050778	1	immune : B/plasma cells, APC	activation of immune response
query_1	1	3.61712e-11	142	195	18	0.0923077	0.126761	GO:0006958	GO:BP	complement activation, classical pathway	17906	2935	GO:0002455, GO:0006956	1	immune : B/plasma cells, APC	complement activation, classical pathway
query_1	1	5.25472e-11	363	195	26	0.133333	0.0716253	GO:0006959	GO:BP	humoral immune response	17906	2936	GO:0006955	1	immune : B/plasma cells, APC	humoral immune response
query_1	1	5.3312e-11	396	195	27	0.138462	0.0681818	GO:0002696	GO:BP	positive regulation of leukocyte activation	17906	1366	GO:0002684, GO:0002694, GO:0045321, GO:0050867	1	immune : B/plasma cells, APC	positive regulation of leukocyte activation
query_1	1	6.3859e-11	1616	195	54	0.276923	0.0334158	GO:0140352	GO:BP	export from cell	17906	23436	GO:0006810, GO:0009987	1	immune : B/plasma cells, APC	export from cell
query_1	1	1.60625e-10	178	195	19	0.0974359	0.106742	GO:0006956	GO:BP	complement activation	17906	2933	GO:0002252, GO:0002253, GO:0006959	1	immune : B/plasma cells, APC	complement activation
query_1	1	1.63009e-10	3197	195	79	0.405128	0.0247107	GO:0007166	GO:BP	cell surface receptor signaling pathway	17906	3111	GO:0007165	1	immune : B/plasma cells, APC	cell surface receptor signaling pathway
query_1	1	1.63745e-10	1709	195	55	0.282051	0.0321826	GO:0046903	GO:BP	secretion	17906	14733	GO:0006810	1	immune : B/plasma cells, APC	secretion
query_1	1	3.08961e-10	498	195	29	0.148718	0.0582329	GO:0050900	GO:BP	leukocyte migration	17906	15745	GO:0002376, GO:0016477	1	immune : B/plasma cells, APC	leukocyte migration
query_1	1	5.49878e-10	4421	195	95	0.487179	0.0214884	GO:0048583	GO:BP	regulation of response to stimulus	17906	15194	GO:0050789, GO:0050896	1	immune : B/plasma cells, APC	regulation of response to stimulus
query_1	1	5.91455e-10	1225	195	45	0.230769	0.0367347	GO:0034097	GO:BP	response to cytokine	17906	9754	GO:0010033	1	immune : B/plasma cells, APC	response to cytokine
query_1	1	6.19875e-10	3072	195	76	0.389744	0.0247396	GO:0051704	GO:BP	multi-organism process	17906	16389	GO:0008150	1	immune : B/plasma cells, APC	multi-organism process
query_1	1	1.52416e-09	351	195	24	0.123077	0.0683761	GO:0051251	GO:BP	positive regulation of lymphocyte activation	17906	16041	GO:0002696, GO:0046649, GO:0051249	1	immune : B/plasma cells, APC	positive regulation of lymphocyte activation
query_1	1	6.27941e-09	375	195	24	0.123077	0.064	GO:0030198	GO:BP	extracellular matrix organization	17906	7812	GO:0043062	1	immune : B/plasma cells, APC	extracellular matrix organization
query_1	1	6.37445e-09	3421	195	79	0.405128	0.0230927	GO:0010033	GO:BP	response to organic substance	17906	4358	GO:0042221	1	immune : B/plasma cells, APC	response to organic substance
query_1	1	6.64517e-09	376	195	24	0.123077	0.0638298	GO:0043062	GO:BP	extracellular structure organization	17906	12275	GO:0016043	1	immune : B/plasma cells, APC	extracellular structure organization
query_1	1	6.96082e-09	192	195	18	0.0923077	0.09375	GO:0048002	GO:BP	antigen processing and presentation of peptide antigen	17906	14775	GO:0019882	1	immune : B/plasma cells, APC	antigen processing and presentation of peptide antigen
query_1	1	1.04776e-08	123	195	15	0.0769231	0.121951	GO:0006911	GO:BP	phagocytosis, engulfment	17906	2895	GO:0006897, GO:0006909, GO:0099024	1	immune : B/plasma cells, APC	phagocytosis, engulfment
query_1	1	1.25131e-08	1130	195	41	0.210256	0.0362832	GO:0071345	GO:BP	cellular response to cytokine stimulus	17906	19733	GO:0034097, GO:0071310	1	immune : B/plasma cells, APC	cellular response to cytokine stimulus
query_1	1	1.33121e-08	173	195	17	0.0871795	0.0982659	GO:0002478	GO:BP	antigen processing and presentation of exogenous peptide antigen	17906	1149	GO:0019884, GO:0048002	1	immune : B/plasma cells, APC	antigen processing and presentation of exogenous p...
query_1	1	2.52617e-08	180	195	17	0.0871795	0.0944444	GO:0019884	GO:BP	antigen processing and presentation of exogenous antigen	17906	7064	GO:0019882	1	immune : B/plasma cells, APC	antigen processing and presentation of exogenous antigen
query_1	1	2.73452e-08	639	195	30	0.153846	0.0469484	GO:0002757	GO:BP	immune response-activating signal transduction	17906	1427	GO:0002253, GO:0002764	1	immune : B/plasma cells, APC	immune response-activating signal transduction
query_1	1	2.95514e-08	132	195	15	0.0769231	0.113636	GO:0099024	GO:BP	plasma membrane invagination	17906	22695	GO:0010324	1	immune : B/plasma cells, APC	plasma membrane invagination
query_1	1	4.92598e-08	451	195	25	0.128205	0.0554324	GO:0002697	GO:BP	regulation of immune effector process	17906	1367	GO:0002252, GO:0002682	1	immune : B/plasma cells, APC	regulation of immune effector process
query_1	1	6.95314e-08	140	195	15	0.0769231	0.107143	GO:0010324	GO:BP	membrane invagination	17906	4593	GO:0061024	1	immune : B/plasma cells, APC	membrane invagination
query_1	1	7.09927e-08	799	195	33	0.169231	0.0413016	GO:0019221	GO:BP	cytokine-mediated signaling pathway	17906	6540	GO:0007166, GO:0071345	1	immune : B/plasma cells, APC	cytokine-mediated signaling pathway
query_1	1	9.80815e-08	673	195	30	0.153846	0.0445765	GO:0002764	GO:BP	immune response-regulating signaling pathway	17906	1434	GO:0007165, GO:0050776	1	immune : B/plasma cells, APC	immune response-regulating signaling pathway
query_1	1	9.8657e-08	6366	195	114	0.584615	0.0179076	GO:0048518	GO:BP	positive regulation of biological process	17906	15139	GO:0008150, GO:0050789	1	immune : B/plasma cells, APC	positive regulation of biological process
query_1	1	1.19012e-07	470	195	25	0.128205	0.0531915	GO:0002429	GO:BP	immune response-activating cell surface receptor signaling pathway	17906	1100	GO:0002757, GO:0002768	1	immune : B/plasma cells, APC	immune response-activating cell surface receptor s...
[truncated: 1,012 more rows]

## Sheet: D
query	significant	p_value	term_size	query_size	intersection_size	precision	recall	term_id	source	term_name	effective_domain_size	source_order	parents	cluster	label	red_term_name
[truncated: 769 more rows]

[truncated: 4 more sheets: E, F, G, H]
