# Supplementary material for: Spatial deconvolution of HER2-positive breast cancer delineates tumor-associated cell type interactions
Source: Nat Commun. 2021 Oct 14;12:6012. doi: 10.1038/s41467-021-26271-2 (PMC8516894; doi:10.1038/s41467-021-26271-2)
Supplement: Supplementary file 8 — Supplementary Data 5 [file 41467_2021_26271_MOESM8_ESM.xlsx]

## Sheet: tls-signature
Supplementary Data 5. List of genes included in the TLS-signature. The first column gives the gene name, the second column gives the coefficient value (taken from the full linear model). See sheet “all_coefficients” for the full list of coefficient values.
Gene	Coefficient Value
MS4A1	0.000595692
B2M	0.000332672
TRBC2	0.000317378
LTB	0.00031435
TIAM1	0.000314177
ZC3H12D	0.000313029
SCML4	0.000303517
CXCR4	0.000295575
CD19	0.000288765
TRAF3IP3	0.00028571
BTG1	0.000271036
BIRC3	0.000270754
CD52	0.000263836
RAC2	0.000257685
CD83	0.00025149
HLA-B	0.000249477
PTPRC	0.000246287
TRAC	0.000243828
SLA	0.000239561
CXCL9	0.000234842
CORO1A	0.00023195
IL16	0.000227807
CYTH1	0.000222133
ZFP36L2	0.000221257
ITGAL	0.000220775
ICOS	0.000220532
FAM96B	0.000219831
CXCL13	0.000219689
PASK	0.00021672
CCR7	0.000211367
SNX13	0.000210712
TRAF5	0.000209622
LRMP	0.000208923
BLK	0.000208263
IL7R	0.000207819
PRKCB	0.000206018
IL11RA	0.000202154
IL2RG	0.000200475
CD247	0.000200351
QRICH1	0.000199185
CARMIL2	0.000198384
C5orf56	0.000196289
CD3E	0.00019628
DNMBP	0.0001955
RHOF	0.000190019
ARHGEF1	0.000189847
KLF12	0.000188405
TXNIP	0.000187363
LYZ	0.000187061
TCL1A	0.000187003
SAFB	0.000186077
DGKA	0.000185572
BRE	0.000183349
PLEKHG1	0.000183108
PTPN22	0.000182057
LAMP5	0.000181972
ZNF558	0.000181232
JAK3	0.000179071
CD69	0.000178523
SYT11	0.000176183
FYB	0.000175798
CD48	0.000175141
PLA2G2D	0.000173836
SPIB	0.000173566
LIMD2	0.00017295
ARHGAP15	0.000171936
BCL11B	0.000170062
AKNA	0.000169636
TNFAIP8	0.000168197
CD2	0.000167328
DDX5	0.000166678
POGLUT1	0.000166524
TIPARP	0.000165555
GAREM2	0.00016528
EPHA4	0.000165145
IL2RB	0.000164752
GRPEL2	0.000164137
ADAM28	0.000163999
VWA8	0.000163959
FAR1	0.000163316
TMSB4X	0.000162675
CACNA1I	0.000161818
SMCHD1	0.000160065
HLA-DQB1	0.00015999
LNPEP	0.00015871
RCHY1	0.000158639
GPSM3	0.000157818
TRBC1	0.000157725
TSC22D3	0.000156868
DOCK8	0.000156646
SPOCK2	0.000156273
PIP4K2A	0.000156176
CCDC50	0.000155321
GZMK	0.00015489
CPSF7	0.000154844
CD53	0.000154434
SLAMF6	0.000153226
BARX2	0.000152592
FUCA1	0.000151903
CCL19	0.00015176
ACAP1	0.000151534
IBTK	0.000151217
OSBPL7	0.000151164
STK17A	0.000149839
CD3G	0.000149756
ATP8A1	0.0001491
KLF2	0.000149027
CD27	0.000148457
COA1	0.000148201
CXCR5	0.000148115
EPB41	0.000147423
GTF2E1	0.000146664
SLAMF1	0.000146196
TMC6	0.00014561
UBA7	0.000144881
MSN	0.000144874
ALG8	0.000144285
CD79A	0.000143369
UHRF1BP1L	0.00014336
MDFIC	0.000142928
TARBP1	0.000142217
MICB	0.000142214
B3GLCT	0.000142088
CASP2	0.000141828
SELL	0.000141554
EMB	0.000141385
CD37	0.000141034
ABCD4	0.000140913
AP4B1	0.000140867
TTBK2	0.00014058
FAM65B	0.000140571
TMEM5	0.000140405
ANKDD1A	0.000140393
WIPF1	0.000140276
NKRF	0.000140206
SEPT6	0.000140109
IL10RA	0.000139939
SLC25A33	0.000139753
LMO2	0.000139663
DUSP2	0.000139263
NACA	0.000138815
SCIMP	0.000138633
ZSCAN29	0.000138317
RNASET2	0.000138178
RFFL	0.000138107
CD96	0.000138037
CD79B	0.00013599
DGKE	0.000135962
SGSM2	0.000135605
FN3KRP	0.000135461
ZNF700	0.000135344
TBC1D23	0.000135309
PIK3IP1	0.0001351
SP140	0.000134815
DEF6	0.000134763
EVI2A	0.000134741
CARD11	0.000134729
HNRNPA1	0.000134435
RNF43	0.000133759
HLA-DMB	0.000133752
CD5	0.000133082
TBC1D10C	0.000132825
SEPT1	0.00013261
ZBTB46	0.000132412
S100PBP	0.000132239
EIF4H	0.000132007
NELL2	0.000131969
TMED8	0.000131946
MLLT10	0.000131922
CASP1	0.000131851
TESPA1	0.000131263

## Sheet: all_coefficients
	0
MS4A1	0.000595692
B2M	0.000332672
TRBC2	0.000317378
LTB	0.00031435
TIAM1	0.000314177
ZC3H12D	0.000313029
SCML4	0.000303517
CXCR4	0.000295575
CD19	0.000288765
TRAF3IP3	0.00028571
BTG1	0.000271036
BIRC3	0.000270754
CD52	0.000263836
RAC2	0.000257685
CD83	0.00025149
HLA-B	0.000249477
PTPRC	0.000246287
TRAC	0.000243828
SLA	0.000239561
CXCL9	0.000234842
CORO1A	0.00023195
IL16	0.000227807
CYTH1	0.000222133
ZFP36L2	0.000221257
ITGAL	0.000220775
ICOS	0.000220532
FAM96B	0.000219831
CXCL13	0.000219689
PASK	0.00021672
CCR7	0.000211367
SNX13	0.000210712
TRAF5	0.000209622
LRMP	0.000208923
BLK	0.000208263
IL7R	0.000207819
PRKCB	0.000206018
IL11RA	0.000202154
IL2RG	0.000200475
CD247	0.000200351
QRICH1	0.000199185
CARMIL2	0.000198384
C5orf56	0.000196289
CD3E	0.00019628
DNMBP	0.0001955
RHOF	0.000190019
ARHGEF1	0.000189847
KLF12	0.000188405
TXNIP	0.000187363
LYZ	0.000187061
TCL1A	0.000187003
SAFB	0.000186077
DGKA	0.000185572
BRE	0.000183349
PLEKHG1	0.000183108
PTPN22	0.000182057
LAMP5	0.000181972
ZNF558	0.000181232
JAK3	0.000179071
CD69	0.000178523
SYT11	0.000176183
FYB	0.000175798
CD48	0.000175141
PLA2G2D	0.000173836
SPIB	0.000173566
LIMD2	0.00017295
ARHGAP15	0.000171936
BCL11B	0.000170062
AKNA	0.000169636
TNFAIP8	0.000168197
CD2	0.000167328
DDX5	0.000166678
POGLUT1	0.000166524
TIPARP	0.000165555
GAREM2	0.00016528
EPHA4	0.000165145
IL2RB	0.000164752
GRPEL2	0.000164137
ADAM28	0.000163999
VWA8	0.000163959
FAR1	0.000163316
TMSB4X	0.000162675
CACNA1I	0.000161818
SMCHD1	0.000160065
HLA-DQB1	0.00015999
LNPEP	0.00015871
RCHY1	0.000158639
GPSM3	0.000157818
TRBC1	0.000157725
TSC22D3	0.000156868
DOCK8	0.000156646
SPOCK2	0.000156273
PIP4K2A	0.000156176
CCDC50	0.000155321
GZMK	0.00015489
CPSF7	0.000154844
CD53	0.000154434
SLAMF6	0.000153226
BARX2	0.000152592
FUCA1	0.000151903
CCL19	0.00015176
ACAP1	0.000151534
IBTK	0.000151217
OSBPL7	0.000151164
STK17A	0.000149839
CD3G	0.000149756
ATP8A1	0.0001491
KLF2	0.000149027
CD27	0.000148457
COA1	0.000148201
CXCR5	0.000148115
EPB41	0.000147423
GTF2E1	0.000146664
SLAMF1	0.000146196
TMC6	0.00014561
UBA7	0.000144881
MSN	0.000144874
ALG8	0.000144285
CD79A	0.000143369
UHRF1BP1L	0.00014336
MDFIC	0.000142928
TARBP1	0.000142217
MICB	0.000142214
B3GLCT	0.000142088
CASP2	0.000141828
SELL	0.000141554
EMB	0.000141385
CD37	0.000141034
ABCD4	0.000140913
AP4B1	0.000140867
TTBK2	0.00014058
FAM65B	0.000140571
TMEM5	0.000140405
ANKDD1A	0.000140393
WIPF1	0.000140276
NKRF	0.000140206
SEPT6	0.000140109
IL10RA	0.000139939
SLC25A33	0.000139753
LMO2	0.000139663
DUSP2	0.000139263
NACA	0.000138815
SCIMP	0.000138633
ZSCAN29	0.000138317
RNASET2	0.000138178
RFFL	0.000138107
CD96	0.000138037
CD79B	0.00013599
DGKE	0.000135962
SGSM2	0.000135605
FN3KRP	0.000135461
ZNF700	0.000135344
TBC1D23	0.000135309
PIK3IP1	0.0001351
SP140	0.000134815
DEF6	0.000134763
EVI2A	0.000134741
CARD11	0.000134729
HNRNPA1	0.000134435
RNF43	0.000133759
HLA-DMB	0.000133752
CD5	0.000133082
TBC1D10C	0.000132825
SEPT1	0.00013261
ZBTB46	0.000132412
S100PBP	0.000132239
EIF4H	0.000132007
NELL2	0.000131969
TMED8	0.000131946
MLLT10	0.000131922
CASP1	0.000131851
TESPA1	0.000131263
SLC44A1	0.000131232
FBXL12	0.000131094
CEP295	0.000130592
TNFRSF1B	0.000130417
TSPAN33	0.000130411
TRUB1	0.00013017
IST1	0.000129829
SMDT1	0.000129625
C21orf91	0.000129486
SERPINF2	0.000129402
ARHGAP45	0.000128698
PAPOLA	0.000128573
GLRX	0.000128373
PFN1	0.000128211
MAL	0.000128189
ZNFX1	0.000127792
HIVEP2	0.000127465
EPM2AIP1	0.000126873
ADAM19	0.000126584
SAFB2	0.000126466
ATP8B2	0.000125623
AKTIP	0.000125429
BCLAF1	0.000125389
MED31	0.000125313
N4BP2L1	0.000125144
CCL28	0.000125108
SLC41A2	0.000125024
PIAS1	0.00012462
PCNP	0.000124564
MBP	0.000124302
PCID2	0.000124071
SLCO4A1	0.000123893
ISCU	0.000123842
KLHDC2	0.00012373
ALG13	0.000123288
KIFC2	0.000123005
ZNF652	0.000122824
P2RX7	0.000122443
SNAP23	0.000122364
ASAP1	0.000122194
PDE6B	0.000122164
MPEG1	0.000121824
WDFY1	0.000121712
RBM5	0.000121659
TAGAP	0.00012158
RERE	0.000121344
GPN3	0.000121106
ZNF267	0.00012101
HLA-C	0.000120927
PPP1R16B	0.000120806
GEMIN4	0.000120683
NEK4	0.000120504
CYTH4	0.000120295
RNF111	0.000119377
EXOSC10	0.000119351
CENPW	0.000119052
PREX1	0.00011862
HVCN1	0.000118484
BTN3A1	0.00011843
MCOLN2	0.000118102
FDX1	0.000117986
PSME1	0.000117959
PECR	0.000117667
POLR1B	0.000117556
DOCK2	0.000117477
ZRANB2	0.000117407
CBL	0.000117315
CYLD	0.000117065
SRGN	0.000117063
HNRNPA3	0.000117011
AOC1	0.000117005
TRAF1	0.000117002
CCDC25	0.000116732
PRR5L	0.000116653
RNF166	0.00011648
IRF3	0.000116081
CRLF3	0.000116013
MCM10	0.000115576
ABCB7	0.000115567
KIF5C	0.000115546
PRKCD	0.000115515
KIAA0355	0.00011551
ST8SIA4	0.000115455
ZC3H15	0.000115063
MYO1G	0.000114949
NLRC5	0.000114561
ATF1	0.000114521
ARFIP1	0.000114399
SLC35E3	0.000114373
DHX35	0.000114197
RNH1	0.000113739
POU6F1	0.000113417
P2RX5	0.000113333
RNF4	0.000113171
CPSF6	0.000113046
ETS1	0.000113039
SLC25A28	0.000112794
HEG1	0.000112563
RABGGTB	0.000112562
VAV1	0.000112472
CD22	0.000112426
CCDC159	0.000112378
LY75	0.000112355
KLRD1	0.000111972
STK17B	0.000111885
DCAF17	0.000111709
ZNF92	0.000111658
MYL12A	0.000111032
LCK	0.000110782
AC110615.1	0.000110774
ASTN2	0.000110677
ZBTB44	0.000110466
RNFT1	0.000110184
CD3D	0.000109905
ARHGDIB	0.00010977
SFMBT1	0.000109645
IKZF3	0.000109497
BEX4	0.000109218
CPEB2	0.00010912
DKC1	0.000109045
INPP5D	0.000108834
EPC1	0.000108344
SH3KBP1	0.000108002
MAST3	0.000107922
E2F3	0.000107476
ITGAX	0.000107471
ERO1A	0.000107469
MSL2	0.00010746
ARAP2	0.000107236
GLIPR1	0.000107213
TBC1D9	0.000107149
RAB27A	0.000107146
HMGB2	0.000107053
BRD7	0.000107048
KDM6A	0.000106872
PSMB9	0.000106444
GTF2IRD2	0.000106356
WTAP	0.00010628
UVRAG	0.000105915
IKBKE	0.000105792
NAA35	0.000105769
SNX29	0.000105702
ELMO1	0.00010569
G2E3	0.000105365
TYSND1	0.000105306
GPRIN3	0.000105254
PTK2B	0.000104955
RBL2	0.000104878
EVL	0.000104865
KLF6	0.000104809
JRK	0.000104587
SMAP2	0.000104536
RNF220	0.000104418
ADM	0.000104146
GLCCI1	0.000103982
BIN1	0.000103975
HERC1	0.000103817
SLC9A7	0.000103738
TAP2	0.000103672
POLR3C	0.000103402
CDC42SE2	0.000103389
PDCD1	0.000102871
HPRT1	0.000102811
NOL9	0.000102803
ZNF131	0.00010265
NAT6	0.000102604
HSP90AB1	0.0001022
ANKRD10	0.000101766
MEAF6	0.000101518
AVIL	0.000101474
DHX9	0.000101248
VNN2	0.000101173
TBRG1	0.000101142
POLR2A	0.000100858
KIAA1551	0.000100473
C1D	0.000100403
MRPL1	0.000100063
SEPSECS	9.98985e-05
SKAP1	9.97181e-05
GMFG	9.96472e-05
RHNO1	9.94797e-05
ATP11A	9.94151e-05
ADCY7	9.9197e-05
DCAKD	9.91761e-05
LTN1	9.91086e-05
GPSM2	9.90717e-05
VAMP2	9.90085e-05
SYTL1	9.88197e-05
FANCA	9.8796e-05
TTI1	9.87599e-05
ZSCAN9	9.8637e-05
C16orf52	9.86009e-05
SET	9.84406e-05
CD74	9.84301e-05
FCER2	9.82455e-05
ARRDC2	9.80395e-05
HNRNPU	9.78926e-05
DDX60	9.7869e-05
ARL4C	9.78404e-05
KCNAB2	9.76951e-05
COPS5	9.76558e-05
ZNF831	9.76229e-05
LDHB	9.75377e-05
ACAT2	9.75254e-05
XPO1	9.74128e-05
NDUFV2	9.72955e-05
PIM1	9.7229e-05
CUL1	9.72093e-05
LRCH1	9.71972e-05
CNTRL	9.69802e-05
INPP5F	9.69211e-05
PLCH2	9.67471e-05
BDP1	9.67208e-05
ATP9B	9.64999e-05
EGFLAM	9.64827e-05
JAML	9.62354e-05
ACTR1B	9.61567e-05
GPN2	9.60357e-05
KAT2B	9.59771e-05
KIAA1033	9.59682e-05
TSPYL1	9.5861e-05
LETMD1	9.58199e-05
IGLV6-57	9.56799e-05
DFNA5	9.56184e-05
RASGRP2	9.55959e-05
METTL3	9.55485e-05
COTL1	9.5476e-05
SIK3	9.54735e-05
SPCS3	9.54585e-05
GNAL	9.53594e-05
ADAMTS12	9.5134e-05
CMKLR1	9.50818e-05
EDRF1	9.48433e-05
RNF213	9.4807e-05
UNC93B1	9.46074e-05
PXK	9.45914e-05
ZCRB1	9.45217e-05
ESYT1	9.44271e-05
ORAI3	9.43823e-05
GPR65	9.43207e-05
ZNF44	9.41709e-05
MX2	9.40828e-05
HLA-DRB1	9.38457e-05
GRAP	9.38225e-05
LBR	9.36467e-05
SEPT9	9.35226e-05
HACL1	9.3399e-05
CDK11B	9.33423e-05
OXNAD1	9.32576e-05
CENPBD1	9.30162e-05
RIOK1	9.29991e-05
KLRB1	9.29872e-05
FYN	9.29359e-05
CTC1	9.28911e-05
SLC35F3	9.27945e-05
TNPO1	9.27518e-05
DLG1	9.27273e-05
TCF7L2	9.26135e-05
CXCR3	9.25298e-05
GATM	9.24287e-05
GLOD4	9.2376e-05
NOL8	9.23738e-05
ZC3HAV1	9.2269e-05
ARRDC3	9.20569e-05
ANKS6	9.20496e-05
CASP14	9.2036e-05
PTPN6	9.20016e-05
MSRB1	9.19727e-05
DLL1	9.18415e-05
STX2	9.17249e-05
BTBD7	9.16287e-05
API5	9.14959e-05
GSAP	9.10466e-05
WDR27	9.09563e-05
PPP2R3B	9.077e-05
CREBBP	9.07329e-05
IWS1	9.0692e-05
BCKDHB	9.06341e-05
COPS7B	9.04963e-05
MCM9	9.02895e-05
MOB3A	9.0235e-05
SMG1	9.02164e-05
XPO6	9.01177e-05
TRNT1	8.99048e-05
SPICE1	8.9814e-05
AKAP10	8.97909e-05
TIMP4	8.97564e-05
ADGRE5	8.97394e-05
CD8A	8.96635e-05
TMEM243	8.94711e-05
BTBD3	8.94708e-05
ZC3H6	8.94668e-05
ANKRD13A	8.94291e-05
UBE2B	8.93536e-05
TTC8	8.93528e-05
JUND	8.92748e-05
TMEM60	8.91705e-05
TMEM229B	8.8952e-05
STAT1	8.87647e-05
PRF1	8.87131e-05
SH3BP1	8.86131e-05
TRIM8	8.85944e-05
TCTA	8.84006e-05
EIF3M	8.8355e-05
CMTM7	8.82506e-05
ICE1	8.81533e-05
PCNT	8.80694e-05
APTX	8.80015e-05
GPR89B	8.79571e-05
YTHDC2	8.78524e-05
ARPC3	8.78096e-05
RGS10	8.77919e-05
CD7	8.74457e-05
BICD2	8.74307e-05
BPTF	8.73656e-05
BROX	8.73391e-05
TLR7	8.73206e-05
FLRT2	8.7215e-05
HLA-A	8.71107e-05
ADAT2	8.70757e-05
DCP1B	8.6878e-05
SVIL	8.67862e-05
NPC2	8.6737e-05
MRPL58	8.67192e-05
KLF3	8.66722e-05
NTPCR	8.66403e-05
HNRNPAB	8.64693e-05
RRP36	8.64662e-05
CHFR	8.63962e-05
LARGE2	8.63832e-05
MTFMT	8.63754e-05
C16orf87	8.62552e-05
APPL1	8.61637e-05
SIAE	8.61606e-05
CDS1	8.60861e-05
DENND2D	8.60774e-05
SLC43A2	8.60694e-05
P4HTM	8.59739e-05
WAPL	8.58272e-05
FUT2	8.57967e-05
CPT2	8.57265e-05
MITD1	8.57204e-05
AGO3	8.56654e-05
NDUFAF1	8.56568e-05
LCP1	8.56083e-05
STRADB	8.55965e-05
PKIG	8.55643e-05
CCNL1	8.55329e-05
NR1H3	8.54978e-05
SPEN	8.53926e-05
PPP2R5A	8.53873e-05
KLHL20	8.50211e-05
MRFAP1	8.49553e-05
UBFD1	8.48991e-05
PEPD	8.48783e-05
SDHD	8.45218e-05
PCYOX1L	8.44837e-05
SUCLG1	8.42589e-05
PSMA2	8.425e-05
CIRBP	8.4175e-05
CBX7	8.41561e-05
ACAD8	8.4065e-05
TOP3A	8.40102e-05
RMDN1	8.39712e-05
TNFRSF10A	8.38981e-05
HBB	8.37547e-05
DOPEY2	8.36995e-05
ANO9	8.36961e-05
MFAP5	8.36521e-05
LY86	8.36417e-05
ANXA2R	8.3641e-05
VHL	8.33929e-05
UBALD2	8.33739e-05
SLC29A1	8.33463e-05
ZSCAN21	8.33053e-05
FFAR2	8.30735e-05
PDK2	8.30588e-05
PARD3	8.30042e-05
NFATC1	8.29885e-05
PITPNM2	8.29378e-05
WAS	8.29264e-05
GRHPR	8.28946e-05
MBD6	8.28903e-05
ABHD15	8.28339e-05
DDX59	8.27449e-05
FBXW4	8.27251e-05
PSMG4	8.26763e-05
MRPS14	8.26591e-05
ZNF354A	8.26383e-05
GRAMD1B	8.25573e-05
SFI1	8.25249e-05
NMRK1	8.25027e-05
FGL2	8.24841e-05
RBBP5	8.24741e-05
CKLF	8.23624e-05
EXOC3L4	8.22967e-05
ABI3BP	8.22263e-05
H6PD	8.22179e-05
DNMT1	8.21731e-05
CASP4	8.20567e-05
C18orf8	8.20268e-05
OCIAD2	8.19059e-05
SRSF11	8.18881e-05
NFKBIZ	8.18607e-05
ARHGEF7	8.16105e-05
C1orf74	8.16076e-05
RCBTB2	8.15756e-05
FBXL5	8.15079e-05
HP1BP3	8.14708e-05
AAK1	8.14557e-05
PRR14L	8.14518e-05
OXLD1	8.13991e-05
ZNF207	8.13774e-05
DPH3	8.13314e-05
CCNL2	8.12186e-05
CYFIP1	8.11189e-05
GPR89A	8.11034e-05
ATXN7L3B	8.10383e-05
LMAN2L	8.10334e-05
DCAF1	8.10044e-05
IL3RA	8.09782e-05
HDAC1	8.09195e-05
MED13L	8.08284e-05
NUP205	8.06681e-05
SYTL4	8.05512e-05
CDC42SE1	8.0534e-05
NUP98	8.04579e-05
COMMD6	8.0391e-05
TIAL1	8.03806e-05
POU2F2	8.03018e-05
KLHL6	8.02819e-05
LPAR2	8.02108e-05
ARHGAP4	8.00716e-05
BTAF1	7.99775e-05
PAPOLG	7.99503e-05
ZNF195	7.9739e-05
FXYD5	7.96313e-05
TERF2IP	7.9631e-05
SLC2A3	7.95787e-05
TRAF2	7.94348e-05
JAK2	7.94311e-05
SDR39U1	7.9277e-05
FAM117B	7.92594e-05
IFIT2	7.92461e-05
PAG1	7.92453e-05
WDYHV1	7.90642e-05
CEP290	7.90599e-05
QPCT	7.89832e-05
C1orf162	7.89556e-05
TEX30	7.895e-05
MB	7.8945e-05
DDIT4	7.89358e-05
TMUB2	7.89163e-05
STEAP1	7.88952e-05
ZNF143	7.88597e-05
ELAC1	7.88376e-05
CTDSPL	7.86821e-05
ATP5S	7.86243e-05
FNBP1	7.85223e-05
PDCD4	7.85137e-05
MAD1L1	7.84597e-05
HSPA2	7.84426e-05
NGDN	7.84375e-05
DENND3	7.83944e-05
APH1B	7.81599e-05
ZBTB37	7.8153e-05
XPNPEP1	7.80405e-05
STAMBPL1	7.79563e-05
ASPM	7.78712e-05
SUFU	7.78394e-05
CDC42	7.77399e-05
TMEM68	7.76732e-05
ERCC5	7.76564e-05
TOMM5	7.76402e-05
RASSF7	7.76297e-05
PPP1R18	7.76179e-05
MBD4	7.75931e-05
MNAT1	7.75213e-05
CHUK	7.74616e-05
ZNF706	7.74488e-05
TDG	7.74453e-05
TBC1D22A	7.74378e-05
C7orf43	7.72735e-05
CEP164	7.71287e-05
CDC14B	7.71127e-05
UNKL	7.7096e-05
SESN3	7.70702e-05
CDH11	7.70081e-05
EXOSC7	7.69965e-05
IFI44	7.69923e-05
ANXA11	7.69748e-05
SASH3	7.69546e-05
LEPROTL1	7.68599e-05
SUSD3	7.68121e-05
TRAK1	7.67336e-05
POP5	7.67268e-05
SENP6	7.66862e-05
TTYH1	7.66566e-05
ZGLP1	7.66273e-05
AHI1	7.65634e-05
SUN2	7.65229e-05
HABP4	7.63836e-05
CPTP	7.63522e-05
UQCC1	7.63188e-05
CCL21	7.62127e-05
LBH	7.615e-05
TPT1	7.60611e-05
DGCR14	7.60237e-05
HLA-E	7.59927e-05
PRCC	7.59151e-05
UBR3	7.58822e-05
SIPA1	7.58713e-05
KIF21B	7.58584e-05
ATAD1	7.58573e-05
PPIA	7.5808e-05
ZCCHC7	7.57768e-05
DUSP7	7.57741e-05
LMO7	7.57108e-05
TSC22D4	7.57072e-05
FAM98B	7.57019e-05
DKK1	7.56803e-05
NIPA1	7.56274e-05
TAF9	7.55949e-05
FGD3	7.55713e-05
ZC3H11A	7.55386e-05
FMNL3	7.55212e-05
C3orf62	7.55061e-05
UTP14A	7.54986e-05
GAPT	7.5213e-05
KAT14	7.51699e-05
DDX41	7.51687e-05
PHACTR1	7.51592e-05
GOT1	7.51091e-05
VPS37A	7.49772e-05
CEP85L	7.49062e-05
CSDE1	7.4898e-05
ZNF101	7.48908e-05
HLA-DRA	7.47761e-05
GDAP2	7.47204e-05
SLC25A10	7.46799e-05
KDR	7.46211e-05
SMC4	7.4584e-05
ATP13A5	7.43693e-05
HGF	7.43373e-05
VAMP1	7.43153e-05
PSME2	7.42663e-05
PTPDC1	7.42425e-05
KIAA0226L	7.42191e-05
AMMECR1	7.42041e-05
RFT1	7.41961e-05
NR4A2	7.41305e-05
JAM3	7.41091e-05
SCAI	7.4064e-05
PPFIA3	7.39944e-05
MDM4	7.39759e-05
NUP155	7.39627e-05
EXTL2	7.39469e-05
C1orf228	7.39437e-05
PDP2	7.39216e-05
THEM4	7.38522e-05
LINS1	7.38408e-05
AARS2	7.38345e-05
ZNF677	7.37535e-05
EIF4B	7.37419e-05
LAT2	7.37139e-05
TNFAIP8L2	7.36243e-05
UGGT1	7.3548e-05
TNFRSF4	7.3542e-05
DMWD	7.34898e-05
FIGNL1	7.33851e-05
LY9	7.32892e-05
EDARADD	7.32279e-05
HEATR6	7.32035e-05
PSMD9	7.3175e-05
CCNY	7.30808e-05
HSPH1	7.30365e-05
DPYSL4	7.30205e-05
NUP133	7.29868e-05
SMCR8	7.2954e-05
SLA2	7.27026e-05
NUP62	7.26957e-05
LIN7C	7.26793e-05
WRNIP1	7.26596e-05
POLR2B	7.2635e-05
PLD4	7.26201e-05
ZDHHC24	7.26113e-05
MKL2	7.2487e-05
SH2D1A	7.24767e-05
AP1G2	7.24594e-05
ALG6	7.24573e-05
KIZ	7.24149e-05
TMEM154	7.23942e-05
SYS1	7.23269e-05
TAF1D	7.22966e-05
C7orf55	7.22904e-05
MREG	7.22144e-05
ARHGEF6	7.22006e-05
ALG1	7.21654e-05
DNAJC8	7.20863e-05
ZNF800	7.20681e-05
EPS15L1	7.20183e-05
DCAF8	7.19628e-05
LINC00116	7.19141e-05
DDX10	7.1885e-05
LGALS8	7.18534e-05
AGTPBP1	7.18178e-05
TMEM173	7.17936e-05
NAB1	7.17599e-05
GALNT7	7.17386e-05
CNTNAP2	7.16988e-05
THUMPD1	7.1625e-05
PARVG	7.16241e-05
SBNO1	7.15421e-05
FBXO38	7.14852e-05
ARMC6	7.14329e-05
TRABD2A	7.14186e-05
SYNGAP1	7.13891e-05
CLN8	7.13818e-05
CAMTA2	7.1376e-05
ATP13A2	7.13416e-05
ELL	7.13143e-05
GAB2	7.12629e-05
FRYL	7.12258e-05
PYCRL	7.11013e-05
ZNRF2	7.10967e-05
POTEE	7.10962e-05
NPM1	7.10949e-05
FBXO18	7.10528e-05
PANX2	7.10154e-05
TMEM74B	7.0969e-05
CD6	7.09525e-05
TCF7	7.07603e-05
FCMR	7.06899e-05
MAN1C1	7.06341e-05
SLC1A6	7.05418e-05
NUDT5	7.05226e-05
SH3BP5	7.05e-05
VPREB3	7.03866e-05
WIZ	7.03848e-05
EOGT	7.02996e-05
MPHOSPH10	7.02988e-05
INSR	7.02174e-05
RAB11FIP4	7.02072e-05
CYB561A3	7.02046e-05
DDHD1	7.02041e-05
WDR86	7.01899e-05
TOB2	7.01435e-05
MED29	7.01345e-05
TCTN2	7.01129e-05
RING1	7.007e-05
SLC30A4	7.00391e-05
ODC1	7.00115e-05
KCNJ11	6.99812e-05
CTR9	6.99689e-05
GPR132	6.98966e-05
UTP18	6.98634e-05
SERPINB9	6.9843e-05
THEM6	6.98381e-05
MAPK10	6.98056e-05
REM2	6.97655e-05
EXO5	6.97594e-05
FAM73A	6.97566e-05
BID	6.96856e-05
UBE3C	6.96574e-05
RASGEF1B	6.95892e-05
CAMK1D	6.95352e-05
RBM14	6.94274e-05
IDI1	6.93831e-05
BIN2	6.93786e-05
LSP1	6.93459e-05
COA5	6.93421e-05
MEST	6.92923e-05
PPP4R2	6.92536e-05
CADM3	6.92352e-05
METTL23	6.90957e-05
PLEK	6.90289e-05
ITGB2	6.8931e-05
SELT	6.89089e-05
ARL6IP5	6.88924e-05
PPP3R1	6.88922e-05
PRPF3	6.88686e-05
ZBED4	6.88669e-05
C15orf48	6.88092e-05
MAGEA4	6.87269e-05
PTTG1	6.87017e-05
APPL2	6.86989e-05
CERKL	6.86981e-05
C1orf27	6.86557e-05
GIMAP4	6.86103e-05
ITFG2	6.86097e-05
ARHGAP9	6.85715e-05
GOLPH3	6.85364e-05
TMEM59	6.84905e-05
CALCOCO1	6.84737e-05
NR3C1	6.84687e-05
CEACAM21	6.8359e-05
APBB1IP	6.81851e-05
ZDHHC17	6.8076e-05
STXBP2	6.78935e-05
ANAPC16	6.78817e-05
KDM2B	6.78789e-05
PARP10	6.78752e-05
ATF6	6.78593e-05
DYNC2LI1	6.78444e-05
DNTTIP1	6.78286e-05
PRPSAP1	6.78026e-05
CIC	6.77794e-05
HNRNPH1	6.77756e-05
CXCL1	6.77682e-05
STIM2	6.77522e-05
CAMSAP2	6.76738e-05
PDLIM3	6.76578e-05
ATG4D	6.76551e-05
YPEL5	6.75947e-05
XPR1	6.74658e-05
BRD2	6.738e-05
NAPB	6.73552e-05
ARL2	6.72692e-05
LANCL2	6.71965e-05
PIP4K2C	6.71684e-05
BIRC5	6.7165e-05
GIMAP2	6.714e-05
TBCEL	6.71319e-05
ANKRD54	6.7124e-05
MYH10	6.70952e-05
MAP3K7	6.70345e-05
ZNF395	6.69499e-05
ACTR3	6.6872e-05
FNIP2	6.68502e-05
BORCS7	6.67837e-05
CAMSAP1	6.67447e-05
NDUFA12	6.66736e-05
CTSC	6.66701e-05
ARHGAP33	6.66444e-05
XRN2	6.65363e-05
ELMOD3	6.65192e-05
KDM4A	6.64068e-05
IGLV1-40	6.63312e-05
PRAM1	6.63239e-05
SERPINB1	6.63006e-05
LARGE1	6.62459e-05
EML4	6.62296e-05
WDFY4	6.62019e-05
ORMDL1	6.61552e-05
ZNF512	6.61208e-05
SLC8B1	6.60497e-05
SPATA13	6.60183e-05
ARNTL2	6.59994e-05
LSM8	6.59854e-05
ANKEF1	6.59154e-05
AKIRIN2	6.58281e-05
ARHGAP19	6.57727e-05
PCCA	6.57609e-05
IVNS1ABP	6.57382e-05
SYVN1	6.57273e-05
PLXDC1	6.57122e-05
ACTR10	6.56657e-05
CENPU	6.56327e-05
CD40	6.55976e-05
CYTH2	6.55762e-05
ABCC4	6.55527e-05
SMC1A	6.54654e-05
RNF19A	6.54616e-05
PAPSS2	6.53416e-05
PHTF2	6.53259e-05
CSF2RA	6.52994e-05
CASK	6.52779e-05
WRN	6.52699e-05
RELB	6.51666e-05
ERV3-1	6.50866e-05
CILP	6.50229e-05
NRF1	6.49977e-05
CPSF1	6.49577e-05
MTMR6	6.49563e-05
VOPP1	6.49487e-05
KRTCAP2	6.4937e-05
BRWD1	6.48941e-05
SF3A1	6.4879e-05
DGUOK	6.48358e-05
LUC7L3	6.48245e-05
TMC8	6.48192e-05
OLFM2	6.48143e-05
KAT7	6.47915e-05
CLK1	6.4765e-05
NOM1	6.4713e-05
FBRSL1	6.471e-05
RALGAPB	6.46487e-05
SYNRG	6.46466e-05
SF1	6.46126e-05
GTF2F2	6.46032e-05
MTMR9	6.45875e-05
OFD1	6.45708e-05
ZNF736	6.45689e-05
ABCB10	6.45298e-05
TRAFD1	6.44993e-05
ATXN7	6.44589e-05
LCP2	6.44547e-05
SEMA4G	6.44439e-05
RECQL	6.4374e-05
RBM4B	6.4361e-05
MAP4K4	6.43497e-05
GYG1	6.43445e-05
M6PR	6.42623e-05
KDSR	6.42374e-05
FLYWCH2	6.42139e-05
TRAPPC1	6.42106e-05
DIDO1	6.41985e-05
ZNF148	6.41771e-05
EIF5AL1	6.41619e-05
TRIM56	6.41151e-05
PPFIBP2	6.40622e-05
THAP5	6.39931e-05
TIFA	6.39867e-05
THBS3	6.39703e-05
DCAF7	6.39234e-05
EMP3	6.38603e-05
COX7C	6.38255e-05
EIF5A	6.37964e-05
ZACN	6.37892e-05
TMEM251	6.36225e-05
C5orf30	6.35733e-05
USP4	6.34704e-05
HLA-DQB2	6.34275e-05
PBXIP1	6.33628e-05
ATP6V1A	6.3343e-05
GNG2	6.33411e-05
TTC17	6.33038e-05
KDM1A	6.32892e-05
MON1B	6.32698e-05
MOSPD2	6.32672e-05
CD302	6.3241e-05
FERMT3	6.31624e-05
GLI4	6.3141e-05
ATP6V1E2	6.3067e-05
HLA-F	6.29941e-05
SUB1	6.29924e-05
VAMP4	6.29561e-05
ZNF3	6.29184e-05
CDKN1B	6.29167e-05
WBP2	6.2871e-05
MTA2	6.28656e-05
RGS14	6.2864e-05
FANCE	6.28388e-05
ZSWIM7	6.28304e-05
RBM45	6.28278e-05
PPP1R12A	6.27916e-05
SPAG5	6.27737e-05
LDAH	6.27328e-05
MSRA	6.26929e-05
FOXK1	6.26045e-05
SCOC	6.25967e-05
WDR24	6.25635e-05
ZDHHC18	6.25519e-05
FMNL1	6.24896e-05
SETBP1	6.24761e-05
FRMD8	6.23802e-05
ALDH3A2	6.23779e-05
PAQR3	6.23479e-05
SPECC1	6.23322e-05
PHF8	6.23236e-05
ZNF747	6.2288e-05
SETD2	6.22789e-05
CLIP4	6.22602e-05
C6orf226	6.22442e-05
ALOX5AP	6.2241e-05
CTBP1	6.21402e-05
TMEM42	6.21082e-05
C1orf216	6.20671e-05
RNPS1	6.20203e-05
RASL12	6.19846e-05
TANK	6.1983e-05
TRMT10A	6.1964e-05
MMS19	6.19217e-05
PDK3	6.19158e-05
TSPAN14	6.189e-05
DDX60L	6.17698e-05
ANKRD49	6.17337e-05
GBP2	6.16177e-05
ZNF468	6.15747e-05
MLLT3	6.15739e-05
MRPL49	6.15696e-05
PTBP3	6.15577e-05
STRBP	6.14726e-05
ERCC6L2	6.14048e-05
IL27RA	6.13999e-05
IKBKB	6.13651e-05
ABCA2	6.12887e-05
HLA-DQA2	6.12052e-05
BRD3	6.11724e-05
SLC6A9	6.11494e-05
TTC13	6.10752e-05
PPIL3	6.1041e-05
CCNG1	6.10309e-05
TRIP4	6.10153e-05
DNAH1	6.09122e-05
SPG7	6.09111e-05
CCDC92	6.09026e-05
NAIF1	6.08768e-05
LTA4H	6.08122e-05
YBX1	6.07847e-05
TMX2	6.07216e-05
MSL3	6.0706e-05
PRKCH	6.0702e-05
PMS1	6.06644e-05
PIDD1	6.06605e-05
EMC4	6.06185e-05
AK8	6.06153e-05
PUM1	6.05821e-05
TRMT5	6.0544e-05
NPTN	6.04714e-05
C1S	6.04619e-05
STK24	6.03668e-05
TNFRSF25	6.02965e-05
MAP4K5	6.02613e-05
HLA-DPA1	6.02035e-05
STIM1	6.0201e-05
MTO1	6.00821e-05
PRPF38B	6.00767e-05
GRAP2	6.00747e-05
CCDC73	6.00544e-05
GPR161	6.00153e-05
SOCS2	6.00135e-05
D2HGDH	6.00014e-05
ZNF638	5.99888e-05
FAM213B	5.99731e-05
RAF1	5.99635e-05
GCC1	5.99371e-05
TSSC1	5.98579e-05
VPS26B	5.98508e-05
STAT5B	5.98012e-05
ISCA2	5.95778e-05
SLF2	5.95775e-05
C6orf120	5.95705e-05
CNOT8	5.95597e-05
ZNF507	5.95397e-05
CACTIN	5.95381e-05
TRAPPC5	5.94911e-05
BIRC6	5.94803e-05
CDAN1	5.94637e-05
COASY	5.94637e-05
IFIT1	5.94478e-05
UBP1	5.94316e-05
C6orf106	5.94241e-05
GIT2	5.94211e-05
ZHX2	5.94139e-05
UPK3A	5.9406e-05
GRHL2	5.94055e-05
EP400NL	5.93964e-05
SHARPIN	5.93889e-05
PAFAH1B1	5.93888e-05
ADGRG5	5.93693e-05
RASAL3	5.93661e-05
HSD11B2	5.93515e-05
SNUPN	5.93266e-05
ZNF317	5.9247e-05
ADSL	5.92366e-05
ENGASE	5.91788e-05
TCHP	5.91403e-05
PARP14	5.91281e-05
DENND4B	5.91124e-05
SORCS2	5.91017e-05
PRR14	5.90833e-05
RASA1	5.90759e-05
RASGRF2	5.90584e-05
BAG1	5.89826e-05
EIF4G2	5.8935e-05
DHX36	5.8913e-05
ENO2	5.8908e-05
PPIL1	5.88742e-05
MMP25	5.88648e-05
FCF1	5.88191e-05
NKTR	5.88114e-05
IQCG	5.87371e-05
TAPBP	5.87203e-05
STRA6	5.87154e-05
ARFGAP2	5.87051e-05
OXR1	5.8701e-05
SH2D2A	5.86726e-05
TMEM170A	5.86428e-05
RHOG	5.86122e-05
FOXO6	5.86049e-05
NECAP2	5.85935e-05
IRF2BP2	5.85377e-05
CAPN8	5.85035e-05
KCNJ5	5.84431e-05
ARHGAP10	5.84393e-05
PI4KA	5.84375e-05
ARPP19	5.83443e-05
HNRNPDL	5.83253e-05
NBEAL2	5.82393e-05
MXI1	5.81609e-05
ORAI2	5.8136e-05
TMEM204	5.81218e-05
TACC3	5.80547e-05
ARF6	5.80195e-05
CYB561D1	5.80097e-05
PLCXD1	5.8001e-05
HIVEP1	5.79822e-05
MAPK14	5.79558e-05
TARS2	5.79442e-05
CD28	5.79172e-05
LAG3	5.78949e-05
OAF	5.78737e-05
ABCF1	5.78621e-05
HMGB1	5.78586e-05
PPFIBP1	5.77986e-05
TATDN2	5.77641e-05
ABI1	5.77089e-05
POLR2C	5.76723e-05
ZC3H12A	5.76679e-05
TMEM52	5.76673e-05
GATAD2B	5.76332e-05
ARGLU1	5.75824e-05
UFM1	5.75809e-05
KCNMB3	5.75158e-05
VMAC	5.75135e-05
SEP15	5.74771e-05
SLC4A11	5.74606e-05
GOLGA8A	5.73562e-05
SPPL2A	5.73075e-05
ARHGAP1	5.72248e-05
FBXL4	5.72175e-05
ATP2C1	5.71652e-05
LYN	5.70893e-05
ARL2BP	5.6908e-05
SLC16A14	5.68613e-05
KIAA0907	5.68442e-05
LEMD3	5.68406e-05
KDM5A	5.68272e-05
ZNF430	5.68145e-05
TASP1	5.67998e-05
RANBP10	5.67876e-05
RNF113A	5.67685e-05
CD180	5.67352e-05
ZNF274	5.67314e-05
FUBP1	5.67294e-05
CLASRP	5.66975e-05
CSF3	5.66633e-05
CLSTN3	5.647e-05
GPR68	5.64362e-05
FARP2	5.64274e-05
NOL11	5.63719e-05
MUM1	5.63243e-05
RMND5A	5.63166e-05
SSRP1	5.63045e-05
EVI2B	5.6265e-05
PHF3	5.62613e-05
CRKL	5.61757e-05
PHRF1	5.61697e-05
ATM	5.61117e-05
TRANK1	5.60884e-05
MPP7	5.60316e-05
RGS19	5.59727e-05
INPP4A	5.59668e-05
FUT7	5.59176e-05
SIX2	5.58761e-05
DOCK10	5.58315e-05
FAAH2	5.58264e-05
OSBPL3	5.58095e-05
USP16	5.57904e-05
GTF2A1	5.57612e-05
RUFY1	5.57426e-05
MKKS	5.57295e-05
ARHGAP18	5.56098e-05
CCL18	5.55815e-05
MTSS1	5.55774e-05
GNPAT	5.55676e-05
NDN	5.55077e-05
LMF1	5.54967e-05
SLC26A11	5.53855e-05
UBASH3A	5.53376e-05
NACA2	5.53191e-05
ETNK1	5.53072e-05
SORBS3	5.51759e-05
IFT140	5.5135e-05
ABI2	5.5128e-05
C21orf2	5.5037e-05
MERTK	5.50008e-05
KCNN4	5.49922e-05
GMCL1	5.49918e-05
MYCBP2	5.49654e-05
DNAJB6	5.48887e-05
GIGYF1	5.48765e-05
APAF1	5.48715e-05
HLA-DPB1	5.48161e-05
SLC4A1AP	5.4816e-05
FNTA	5.47531e-05
TMEM131	5.46984e-05
ITM2A	5.46881e-05
SIRT1	5.46819e-05
IL32	5.4655e-05
RASA3	5.46294e-05
CDC42EP2	5.45719e-05
ZBTB48	5.45538e-05
PKM	5.45154e-05
EIF2S3	5.44912e-05
DHRSX	5.44744e-05
DNAJC3	5.43614e-05
RAB3GAP2	5.43457e-05
MCM8	5.4322e-05
OTUD7B	5.43198e-05
EIF2B2	5.43074e-05
NDUFA7	5.42939e-05
HIGD1B	5.42514e-05
PLCG1	5.42441e-05
TMEM216	5.42283e-05
AIP	5.42232e-05
BTN3A3	5.413e-05
OSER1	5.41198e-05
SYTL3	5.41145e-05
TMEM159	5.41005e-05
NEMF	5.40607e-05
STK35	5.40541e-05
FAM117A	5.40083e-05
EIF3I	5.40025e-05
BET1L	5.39255e-05
DERL2	5.39052e-05
GLTP	5.38736e-05
NKG7	5.38732e-05
FKBP1C	5.38683e-05
PAMR1	5.38437e-05
YARS	5.38266e-05
TBC1D8B	5.38245e-05
MIEF2	5.37135e-05
OSR1	5.3703e-05
SETD5	5.36662e-05
DDX51	5.35767e-05
ZFAT	5.35317e-05
CELF2	5.35124e-05
S1PR4	5.35008e-05
IL17RA	5.34997e-05
TOB1	5.34931e-05
TCIRG1	5.34371e-05
PHF10	5.34327e-05
ETV7	5.34246e-05
MOB2	5.34194e-05
EPSTI1	5.34104e-05
POLR2H	5.32716e-05
RACGAP1	5.32386e-05
MTFP1	5.32158e-05
PSIP1	5.32137e-05
COX15	5.31752e-05
STX16	5.31545e-05
FAM126A	5.31514e-05
XPNPEP3	5.31505e-05
TOP2A	5.31217e-05
PLD6	5.31189e-05
EIF1	5.3106e-05
SMAGP	5.30858e-05
RRAGD	5.30816e-05
TMEM19	5.30457e-05
B3GNTL1	5.30375e-05
TCAP	5.30003e-05
IFT80	5.28907e-05
ATG9A	5.28225e-05
MRRF	5.28125e-05
GPCPD1	5.27861e-05
IGF1	5.27585e-05
TXNDC16	5.27578e-05
LYRM9	5.27565e-05
XDH	5.27261e-05
MESDC1	5.26996e-05
TIMM10	5.26617e-05
ZNF266	5.26556e-05
COL15A1	5.26182e-05
SCRN3	5.26182e-05
VAMP7	5.25599e-05
SFXN3	5.25501e-05
KIAA0922	5.2541e-05
ATG2B	5.25059e-05
POLR2G	5.24989e-05
ACHE	5.24981e-05
ATP2B1	5.24879e-05
DYM	5.24764e-05
SARNP	5.24669e-05
ZNF589	5.24645e-05
ADAMDEC1	5.24565e-05
ICAM1	5.24458e-05
POLR3A	5.2431e-05
FMR1	5.24219e-05
MTOR	5.24068e-05
RAP2B	5.23592e-05
METTL15	5.23115e-05
METTL22	5.23004e-05
PRPS1	5.22848e-05
LOXL4	5.22426e-05
UGCG	5.22286e-05
SELO	5.21951e-05
FBXL16	5.21156e-05
KATNBL1	5.20965e-05
ZAP70	5.20938e-05
PIK3R4	5.19773e-05
CIZ1	5.19733e-05
PDE4B	5.1969e-05
GRIN3B	5.18929e-05
TBX6	5.18917e-05
LRSAM1	5.1884e-05
CARD16	5.18731e-05
FAM168B	5.18193e-05
MED23	5.17974e-05
TECPR2	5.17512e-05
BRAT1	5.17506e-05
HSF2	5.17403e-05
GAS7	5.17303e-05
SOX8	5.17098e-05
USP39	5.17075e-05
GIMAP8	5.16834e-05
GSTA4	5.16527e-05
ATG4A	5.16323e-05
ZNF497	5.16269e-05
RNF216	5.15627e-05
ZFR	5.15473e-05
FES	5.1541e-05
NAA25	5.14838e-05
FXYD6	5.14706e-05
HAUS6	5.14285e-05
GLB1	5.14278e-05
MGST3	5.14231e-05
HERC6	5.13126e-05
CNPY3	5.1305e-05
SLC35B2	5.12358e-05
ZMIZ1	5.12307e-05
HNRNPLL	5.12227e-05
GRAMD4	5.12132e-05
PSMD13	5.11628e-05
SOCS1	5.11496e-05
LGALS3	5.11445e-05
PI4K2A	5.11232e-05
ZSCAN18	5.11185e-05
PLEKHA1	5.10904e-05
LRG1	5.10883e-05
ZFP30	5.10841e-05
ALOX5	5.10807e-05
CARNMT1	5.10258e-05
ESPN	5.10219e-05
CAPRIN1	5.09617e-05
CPNE7	5.0939e-05
HLA-DOA	5.09179e-05
MAP4K2	5.09024e-05
SRPX2	5.08484e-05
DENND6B	5.08384e-05
DENND1C	5.08181e-05
PSMB8	5.07842e-05
DMTF1	5.07647e-05
NUFIP2	5.07621e-05
MARVELD2	5.07233e-05
TMCO6	5.05902e-05
MFNG	5.05356e-05
CAND1	5.05336e-05
HSPA4	5.05297e-05
FAM110D	5.05149e-05
TNRC6C	5.05112e-05
CWC25	5.0505e-05
UBE2G1	5.04501e-05
RHOU	5.04487e-05
VEZT	5.0433e-05
GNL3	5.04288e-05
UBE2D3	5.03461e-05
ZNF296	5.03447e-05
ZNF200	5.03339e-05
RGL1	5.03215e-05
PDE4D	5.02609e-05
STK11IP	5.02031e-05
NOVA1	5.00912e-05
RBM4	5.00749e-05
BLOC1S2	4.99956e-05
ZNF25	4.99946e-05
RABGEF1	4.9994e-05
ABCA5	4.9981e-05
ENPP2	4.99668e-05
SWAP70	4.99448e-05
CEBPA	4.99225e-05
AP1M1	4.98819e-05
G3BP2	4.98409e-05
CPB1	4.98081e-05
PHYKPL	4.97949e-05
TET2	4.97944e-05
FNIP1	4.97791e-05
VPS39	4.97566e-05
PSMC3IP	4.97133e-05
WRAP73	4.96988e-05
PIGX	4.95968e-05
MAP2K5	4.95825e-05
HELZ2	4.95634e-05
DUSP12	4.95407e-05
SHKBP1	4.9539e-05
ZNF398	4.95299e-05
C1orf112	4.95183e-05
NONO	4.94796e-05
PLPP6	4.94559e-05
SMAD4	4.9431e-05
OCRL	4.94256e-05
PTPN7	4.94194e-05
TAZ	4.93161e-05
TBCD	4.93156e-05
HAGHL	4.92786e-05
GLRX5	4.92676e-05
APBB3	4.92434e-05
ERAP2	4.92006e-05
MECR	4.91948e-05
MARK3	4.91947e-05
TSG101	4.91812e-05
CISD2	4.91682e-05
FBXW7	4.91361e-05
BEX2	4.9125e-05
ZBTB7B	4.9064e-05
TP53BP1	4.90623e-05
UTP23	4.90613e-05
BRD4	4.90519e-05
ZNF217	4.9027e-05
SEL1L3	4.89128e-05
UCP2	4.88102e-05
CLCN3	4.87161e-05
RASAL1	4.86692e-05
PRMT7	4.86687e-05
ZKSCAN4	4.8637e-05
RASSF5	4.86197e-05
UNC13D	4.85479e-05
PI4K2B	4.84894e-05
GOLGA8B	4.8438e-05
SHROOM1	4.84351e-05
PPP3CB	4.84309e-05
ZNF672	4.84305e-05
PHKG1	4.84036e-05
TRAPPC11	4.83997e-05
NUDT9	4.83675e-05
AGAP6	4.83654e-05
IRAK4	4.83183e-05
FGD5	4.82906e-05
SLC52A3	4.8276e-05
CRIPAK	4.82599e-05
UBE3A	4.82308e-05
APBA3	4.82105e-05
CINP	4.82076e-05
VPS16	4.81744e-05
UBL3	4.81364e-05
MEF2D	4.81351e-05
TMEM186	4.81137e-05
TAP1	4.81083e-05
ADAM8	4.81003e-05
PRR13	4.80949e-05
SEMA4F	4.80733e-05
MCM4	4.80726e-05
GABBR1	4.80108e-05
TRUB2	4.79421e-05
RARS	4.79362e-05
CA11	4.79339e-05
EOMES	4.78101e-05
GRIPAP1	4.77902e-05
TBC1D25	4.77403e-05
DCK	4.77195e-05
R3HDM4	4.76641e-05
MTHFSD	4.7654e-05
HMGXB4	4.76005e-05
CCDC126	4.75927e-05
MKRN1	4.75899e-05
TMEM163	4.75832e-05
CAMTA1	4.75778e-05
CFAP36	4.75766e-05
GLRX3	4.75582e-05
ZNF671	4.75539e-05
TMEM63C	4.75463e-05
IKZF2	4.75394e-05
CCL22	4.75267e-05
ETF1	4.74719e-05
MRPS28	4.74258e-05
RHOH	4.74022e-05
BLOC1S5	4.73972e-05
SLC25A20	4.73831e-05
FAM118B	4.73343e-05
SOS1	4.73046e-05
SH3D21	4.72812e-05
ALDH2	4.72059e-05
LYRM1	4.71903e-05
SLC35C1	4.71739e-05
ABR	4.71488e-05
INTS1	4.71234e-05
PDZD8	4.71183e-05
OSBPL10	4.71175e-05
SNTB2	4.7112e-05
ITPR1	4.71116e-05
SLC4A3	4.71055e-05
FYCO1	4.70649e-05
RAB7A	4.70564e-05
SPNS2	4.70527e-05
CILP2	4.70419e-05
E4F1	4.70321e-05
TMEM126B	4.70126e-05
MEX3B	4.69816e-05
NSMCE1	4.69809e-05
NOTCH2	4.69322e-05
TNS3	4.68948e-05
NUPL2	4.68931e-05
KDM3A	4.68244e-05
CCDC94	4.68067e-05
CTDSPL2	4.68064e-05
TGFB1	4.68049e-05
IRF2	4.67786e-05
PCMT1	4.67493e-05
TNFRSF13C	4.6749e-05
IPO11	4.67262e-05
PARP16	4.67057e-05
VARS2	4.66981e-05
CBLB	4.66972e-05
RAB2A	4.66742e-05
ATP11C	4.66525e-05
PGS1	4.66014e-05
CTSL	4.65517e-05
C5orf24	4.65264e-05
CLCN6	4.64996e-05
KBTBD6	4.64735e-05
EZR	4.6466e-05
DDX23	4.6438e-05
DBF4	4.63961e-05
ZNF250	4.63149e-05
FANCL	4.62974e-05
WASH1	4.62959e-05
MRPS12	4.62384e-05
VEGFA	4.62367e-05
ARID4B	4.62257e-05
TMEM129	4.61823e-05
P3H2	4.6159e-05
CHEK2	4.6159e-05
NECTIN2	4.60903e-05
AKAP11	4.60661e-05
ARFGEF1	4.60419e-05
ARHGAP26	4.6028e-05
RGS1	4.60272e-05
ATG16L2	4.59619e-05
POLA1	4.59593e-05
PLEKHA3	4.59355e-05
CD72	4.58736e-05
RAB4A	4.58469e-05
OPTN	4.58317e-05
CSNK1G1	4.58259e-05
TBC1D5	4.58164e-05
TTF2	4.58005e-05
FAM193A	4.57572e-05
THAP11	4.57103e-05
PUSL1	4.57081e-05
TSPAN11	4.56977e-05
TANGO2	4.56953e-05
C3orf38	4.5692e-05
UFC1	4.56697e-05
EML2	4.5639e-05
DCAF11	4.56289e-05
FADS2	4.56139e-05
BRCC3	4.55979e-05
DZIP1	4.55793e-05
BAZ2B	4.55639e-05
MGAT5	4.55617e-05
METTL12	4.5561e-05
NDUFA8	4.55504e-05
SELP	4.55202e-05
HNRNPH3	4.54612e-05
NPIPB15	4.54504e-05
PPP2R3C	4.54329e-05
NEURL1B	4.54131e-05
SGK223	4.53879e-05
STK4	4.53461e-05
GRPEL1	4.53449e-05
CNN2	4.53414e-05
NCALD	4.53363e-05
ZNF611	4.53317e-05
MYO7A	4.53259e-05
CXorf40B	4.53156e-05
C7orf73	4.53143e-05
PHF11	4.53082e-05
PAF1	4.5274e-05
FUK	4.52707e-05
DLG4	4.52628e-05
SRC	4.52584e-05
METRNL	4.52341e-05
NHLRC3	4.51574e-05
TUBGCP3	4.51529e-05
XYLB	4.51153e-05
ZFAND6	4.50627e-05
SLC25A26	4.504e-05
SYT17	4.50366e-05
C8orf76	4.50326e-05
MAPK15	4.50045e-05
KYAT1	4.49979e-05
PLK3	4.49896e-05
SETDB2	4.49468e-05
C3orf52	4.49399e-05
EML5	4.49037e-05
GID8	4.48858e-05
VGLL1	4.48612e-05
SLC2A4RG	4.48591e-05
MGA	4.48089e-05
ACP5	4.47232e-05
ST3GAL2	4.46533e-05
RASSF1	4.46372e-05
TMPRSS4	4.46261e-05
BTRC	4.45731e-05
GMEB1	4.45632e-05
POLE	4.45561e-05
ACP1	4.45411e-05
PLEKHA5	4.45211e-05
DUSP3	4.44808e-05
AHCYL2	4.44471e-05
TAF3	4.44432e-05
PCNX2	4.44269e-05
VANGL2	4.44143e-05
CACNA1H	4.44118e-05
PSMD5	4.44042e-05
DNAJC13	4.42995e-05
C1GALT1C1	4.4285e-05
FKBP3	4.4274e-05
MRPL10	4.42422e-05
SNRNP200	4.42314e-05
ZNF525	4.42211e-05
DDX24	4.42117e-05
ULK2	4.41853e-05
NPHP4	4.41809e-05
PAIP2B	4.41794e-05
B4GALT3	4.41514e-05
YIPF4	4.41208e-05
COX7A1	4.40433e-05
ME2	4.404e-05
ABCD3	4.40257e-05
BLZF1	4.40031e-05
CD163	4.40015e-05
TECPR1	4.40002e-05
SMOX	4.39996e-05
FBXL20	4.39965e-05
CCDC97	4.39948e-05
ASCC3	4.39943e-05
ATP1A1	4.39755e-05
C11orf95	4.39337e-05
C8orf58	4.39319e-05
CREB3L2	4.39085e-05
PCGF5	4.38603e-05
PCGF6	4.38356e-05
IL12RB1	4.38318e-05
ZNF384	4.38222e-05
ELMO2	4.37967e-05
S100B	4.37754e-05
PRKAB2	4.37517e-05
ABHD6	4.3751e-05
ZNF544	4.37455e-05
MDN1	4.37349e-05
NTRK3	4.37224e-05
SLC39A14	4.36981e-05
PHKA1	4.36978e-05
NHSL1	4.36277e-05
TUBGCP4	4.35852e-05
KLHL42	4.35817e-05
DNAJC7	4.35705e-05
PIGP	4.35271e-05
ZNF33A	4.34668e-05
DAZAP2	4.34619e-05
AATF	4.34471e-05
ELFN1	4.34393e-05
ZNF260	4.34308e-05
DPYSL2	4.34176e-05
FADD	4.3392e-05
PPP2R5C	4.33428e-05
TBCA	4.33369e-05
TMEM231	4.33081e-05
NDUFV1	4.33053e-05
FANCD2	4.33045e-05
IDH3A	4.32734e-05
PSEN2	4.32084e-05
PLS1	4.31959e-05
PABPC3	4.31552e-05
RREB1	4.31521e-05
PPP2R5E	4.31513e-05
CHST12	4.31199e-05
CEP70	4.31134e-05
FAM134C	4.31033e-05
DPH7	4.31008e-05
CREM	4.3097e-05
EBI3	4.30681e-05
ITCH	4.30663e-05
CFLAR	4.3063e-05
FLI1	4.30009e-05
PHF21B	4.29684e-05
CD84	4.29601e-05
ZFP41	4.29498e-05
TRNAU1AP	4.29452e-05
SLAMF8	4.29413e-05
C2CD4B	4.29254e-05
LAMP3	4.28453e-05
VASN	4.28164e-05
CD2BP2	4.28111e-05
FECH	4.27922e-05
ITGB7	4.27791e-05
CYP2S1	4.27784e-05
DHX15	4.27751e-05
STX10	4.27508e-05
ARID1A	4.27384e-05
NR4A3	4.27111e-05
WDR3	4.26003e-05
FAF1	4.25997e-05
ATF7IP	4.25715e-05
DPH2	4.25566e-05
CALCRL	4.2537e-05
KPNA4	4.25333e-05
GIMAP7	4.25311e-05
CUL5	4.24652e-05
EPS8L1	4.24638e-05
NUP58	4.24098e-05
PTPRA	4.24072e-05
CENPL	4.23994e-05
ZFP14	4.23973e-05
TBC1D32	4.23481e-05
APOL2	4.23075e-05
MAP3K1	4.22964e-05
ADCK3	4.22905e-05
TAF13	4.22894e-05
CAMK2N1	4.22759e-05
TIGD2	4.22615e-05
KRT80	4.22527e-05
AFG3L2	4.2251e-05
AKR1A1	4.21957e-05
SERPINA5	4.21782e-05
NRIP1	4.21704e-05
MKRN2	4.21419e-05
LTB4R	4.21349e-05
AGK	4.20666e-05
FLT4	4.20444e-05
OSGEP	4.20388e-05
CDS2	4.20134e-05
STAT2	4.20048e-05
LHFP	4.19493e-05
MOB1B	4.19426e-05
KIAA0319L	4.19197e-05
SSBP1	4.19033e-05
ACLY	4.18849e-05
IRF8	4.18326e-05
CDC42EP3	4.183e-05
TNFRSF10B	4.18296e-05
MEA1	4.18013e-05
ATG101	4.17705e-05
EIF2S2	4.17561e-05
SKAP2	4.1756e-05
FAM129C	4.17387e-05
HAUS3	4.16976e-05
CORO7	4.16933e-05
ADD1	4.16791e-05
TM9SF4	4.16787e-05
TRIM44	4.16258e-05
NSMCE4A	4.15936e-05
XRCC4	4.15902e-05
SH2B2	4.15839e-05
CEP78	4.15656e-05
RUVBL2	4.15288e-05
RABL2A	4.15243e-05
TRIM27	4.14962e-05
MBTPS1	4.14685e-05
DARS2	4.14682e-05
C1orf56	4.14669e-05
AHCYL1	4.14667e-05
MASTL	4.14199e-05
ASXL1	4.14073e-05
SPTY2D1-AS1	4.13826e-05
CUL7	4.13789e-05
ALG2	4.13503e-05
NEMP1	4.13491e-05
ABCB8	4.13414e-05
SYNE2	4.13357e-05
SNX14	4.13183e-05
LRRC42	4.13171e-05
CCDC43	4.13143e-05
KRI1	4.12655e-05
RGAG4	4.12158e-05
ZNF185	4.108e-05
TNFRSF18	4.10311e-05
CHCHD10	4.10086e-05
PFDN4	4.09948e-05
MYEF2	4.09757e-05
PLEKHJ1	4.09437e-05
DEAF1	4.09187e-05
IFI16	4.09107e-05
APH1A	4.08922e-05
NCLN	4.08823e-05
LIX1L	4.08754e-05
TM7SF3	4.08634e-05
SEPT4	4.08614e-05
GTF2H5	4.08408e-05
FAM101B	4.08339e-05
BCL2L13	4.0753e-05
CAAP1	4.07305e-05
MYPOP	4.06384e-05
CDT1	4.06355e-05
SATB1	4.06027e-05
MKNK1	4.05774e-05
ORAOV1	4.05743e-05
BUB3	4.05711e-05
FAM83G	4.05669e-05
SHTN1	4.05312e-05
RAPGEF6	4.05219e-05
KATNB1	4.05188e-05
HADHB	4.05147e-05
SNRK	4.05056e-05
ZFPM1	4.04988e-05
PFKP	4.04944e-05
MTERF2	4.04827e-05
CDKN2AIPNL	4.04616e-05
TBC1D24	4.04593e-05
USP1	4.044e-05
PHACTR4	4.04301e-05
HSPA14	4.04241e-05
LINC00998	4.03927e-05
BAP1	4.03798e-05
RFX1	4.03781e-05
JMJD1C	4.03652e-05
PIP5K1C	4.03643e-05
MRPL30	4.03591e-05
ZC3HC1	4.03399e-05
GIMAP1	4.03324e-05
SEPHS2	4.03243e-05
ARHGAP30	4.03237e-05
FAM110A	4.03084e-05
SMYD4	4.03069e-05
RAB3GAP1	4.02467e-05
PDCD2L	4.02339e-05
NCOR2	4.02336e-05
ALDH1B1	4.02117e-05
PAQR6	4.01941e-05
LRRC24	4.01366e-05
RASGRP3	4.01325e-05
ZNF606	4.00924e-05
PLEKHB1	4.00894e-05
DIAPH1	4.00671e-05
ZNF264	4.0064e-05
CGGBP1	4.00468e-05
TMSB15A	3.99733e-05
TMOD3	3.99234e-05
TBPL1	3.99204e-05
L3MBTL3	3.98982e-05
PLP2	3.98957e-05
C1orf52	3.98951e-05
DOK2	3.9895e-05
RBX1	3.98914e-05
NCAPD2	3.97849e-05
HCFC1	3.97438e-05
CD82	3.97357e-05
FAM167A	3.96827e-05
GBE1	3.96806e-05
TM2D1	3.96622e-05
RANBP9	3.965e-05
ZNRD1	3.96435e-05
SCYL2	3.9631e-05
PDPR	3.96183e-05
EEF1A1	3.96008e-05
CCDC59	3.9591e-05
C4orf48	3.95702e-05
EIF1B	3.95442e-05
KMT5C	3.95415e-05
PSMF1	3.95213e-05
TRIM22	3.95157e-05
MAK16	3.9514e-05
ANAPC15	3.94942e-05
ZNF711	3.94895e-05
ACTR1A	3.94764e-05
JMJD6	3.94743e-05
IFNGR2	3.94734e-05
MECOM	3.94466e-05
NRM	3.94394e-05
USP13	3.94293e-05
NHP2	3.94182e-05
URB1	3.94106e-05
SEMA5A	3.93917e-05
NDUFB1	3.93631e-05
NOL3	3.9272e-05
SUMF1	3.92681e-05
SEC11A	3.92526e-05
MMS22L	3.92427e-05
DAAM2	3.92268e-05
TAF2	3.92194e-05
MRPL9	3.92154e-05
IFITM1	3.92042e-05
FCHSD1	3.91842e-05
NLK	3.91839e-05
RC3H2	3.91762e-05
C19orf57	3.91751e-05
SMPD1	3.91734e-05
EMC8	3.91517e-05
PPP2CA	3.91067e-05
UXS1	3.90913e-05
MDC1	3.9057e-05
KCTD6	3.90459e-05
PFKM	3.90427e-05
APOLD1	3.90154e-05
ST13	3.90079e-05
RND1	3.89849e-05
CTSS	3.89812e-05
MLX	3.8975e-05
TNPO3	3.89545e-05
ANKRD16	3.8954e-05
KXD1	3.88499e-05
RSBN1	3.88253e-05
DTWD1	3.87852e-05
EXOC8	3.87846e-05
TWIST1	3.87247e-05
PRNP	3.87046e-05
RASSF4	3.87037e-05
OSBPL8	3.86784e-05
ATXN1	3.86522e-05
TRIM5	3.86291e-05
HDDC3	3.86126e-05
EEF2K	3.85765e-05
LAPTM5	3.85759e-05
RDH13	3.85653e-05
ZNF318	3.84887e-05
CLIC1	3.84509e-05
FAM21C	3.84396e-05
TMEM210	3.84229e-05
C17orf97	3.83888e-05
PTPRB	3.83797e-05
MAP3K12	3.83735e-05
CELF1	3.8369e-05
TBCB	3.83259e-05
KIAA0100	3.83088e-05
ZNF814	3.82933e-05
NRDC	3.82875e-05
ATP5D	3.82796e-05
PLAC9	3.82709e-05
UBL7	3.82619e-05
TADA1	3.82615e-05
POT1	3.82543e-05
ZNF407	3.82507e-05
SMAD7	3.82374e-05
HCST	3.82234e-05
TRIM69	3.82056e-05
TIPRL	3.8171e-05
[truncated: 9,557 more rows]
