# Supplementary material for: Spatial deconvolution of HER2-positive breast cancer delineates tumor-associated cell type interactions
Source: Nat Commun. 2021 Oct 14;12:6012. doi: 10.1038/s41467-021-26271-2 (PMC8516894; doi:10.1038/s41467-021-26271-2)
Supplement: Supplementary file 11 — Supplementary Data 8 [file 41467_2021_26271_MOESM11_ESM.xlsx]

## Sheet: INFO
Proportion estimates across all tiers and samples. Sheet naming follows the convention : [tier]_[patient][replicate].

## Sheet: major_G2
	B-cells	CAFs	Endothelial	Epithelial	Myeloid	Plasma Cells	PVL	T-cells
10x10	0.0383944	0.137326	0.0345405	0.488027	0.0817276	0.158722	0.0612625	6.19058e-10
10x11	0.149293	0.162535	0.100736	0.0889017	0.16235	0.103695	0.0700447	0.162444
10x12	0.0414643	0.237649	0.0884008	0.17158	0.14425	0.208412	0.0838761	0.0243681
10x13	0.0353663	0.199478	0.0518412	0.256766	0.161019	0.154822	0.140708	1.1678e-09
10x14	8.48254e-10	0.22229	0.0651326	0.250589	0.112471	0.235899	0.0648921	0.0487267
10x15	0.0208147	0.12302	0.14139	0.189177	0.0837599	0.229343	0.212496	1.80474e-09
10x16	0.153725	0.259444	0.125377	8.08394e-10	0.175405	8.07696e-10	0.138361	0.147688
10x17	0.0818901	0.226027	0.0144897	5.52105e-10	0.17394	0.0936348	0.0137835	0.396235
10x18	0.0441706	0.174065	8.21269e-10	0.224272	0.0922217	0.27735	0.139374	0.048548
10x19	0.0256806	0.0802813	0.0420883	0.208542	0.0614793	0.437605	0.132261	0.0120622
10x20	7.17705e-10	0.0853396	0.0290024	0.28263	0.0811928	0.377268	0.114386	0.0301816
10x21	0.0277955	0.216186	0.0401696	0.351372	0.0922999	0.199425	0.0727513	6.58887e-10
10x22	0.0152355	0.22524	0.0109101	0.456023	0.107499	0.125282	0.059811	8.90104e-10
10x23	7.07189e-10	0.194087	0.018487	0.426579	0.0559929	0.172787	0.121213	0.010854
10x24	5.95428e-10	0.22399	0.0446227	0.353714	0.0839074	0.136741	0.157026	5.95567e-10
10x25	0.0200152	0.25951	0.0529283	0.364219	0.134287	0.0924227	0.0648307	0.0117877
10x7	0.0202261	0.139395	0.0874296	0.303866	0.0394517	0.13644	0.259706	0.0134839
10x8	4.9434e-10	0.140524	0.0600373	0.379435	0.0636032	0.225086	0.130184	0.00112986
10x9	0.0495439	0.123435	0.0401367	0.389294	0.0950297	0.167419	0.135142	5.99982e-10
11x10	0.00176841	0.134097	0.107913	0.439598	0.0532176	0.170424	0.0653239	0.0276583
11x12	0.0548938	0.121831	0.0867895	0.279815	0.10115	0.180575	0.174946	8.6142e-10
11x13	0.033144	0.135848	0.0531228	0.263262	0.0786638	0.249964	0.1651	0.0208953
11x14	0.0502817	0.144789	0.0449859	0.180482	0.121727	0.256503	0.112055	0.0891762
11x15	0.0817649	0.278059	0.11855	0.19606	0.130115	0.186316	0.00913638	6.62153e-10
11x16	0.0484964	0.302367	0.0320253	9.2806e-10	0.279594	0.145682	0.0151448	0.17669
11x17	0.0260013	0.279197	0.0376621	5.95846e-10	0.230051	0.0897628	0.176603	0.160723
11x18	0.0311739	0.255357	0.0467853	0.123009	0.177752	0.11908	0.0916283	0.155214
11x19	0.0136672	0.135633	0.0500595	0.229542	0.0632769	0.438066	0.0697555	3.51904e-10
11x20	0.0106337	0.140436	0.0470688	0.446032	0.0402241	0.224393	0.0912131	9.15335e-10
11x21	0.0712553	0.180846	0.0267285	0.354171	0.0340916	0.205946	0.117514	0.00944777
11x22	0.0219203	0.241497	0.0548491	0.421867	0.0155888	0.17218	0.0644915	0.00760637
11x23	6.0188e-10	0.198348	0.0816313	0.367143	0.093072	0.181833	0.0779721	6.01368e-10
11x24	0.00305142	0.17349	0.0150799	0.428706	0.123716	0.135931	0.120025	4.76204e-10
11x25	0.00787965	0.217794	0.0459945	0.478743	0.0962054	0.0947689	0.0586152	6.48822e-10
11x7	3.26287e-10	0.110259	0.0384699	0.3477	0.0737288	0.224592	0.2027	0.00254995
11x8	0.0210372	0.153411	0.0575348	0.328419	0.0878415	0.17228	0.155417	0.0240596
11x9	5.06708e-10	0.104868	0.0673482	0.400158	0.0325052	0.222713	0.167514	0.00489341
12x10	0.018339	0.131503	0.0910968	0.444522	0.043665	0.134971	0.121684	0.0142193
12x11	3.87088e-10	0.159124	0.0744497	0.326367	0.0593899	0.25863	0.0675168	0.0545226
12x12	7.66481e-10	0.193395	0.0616489	0.326835	0.159331	0.176879	0.0726279	0.00928272
12x13	0.0676128	0.215963	0.0490808	0.140106	0.112341	0.247308	0.0835514	0.0840373
12x14	0.129567	0.135937	0.0823318	7.38298e-10	0.172551	0.2522	0.139064	0.0883502
12x15	1.19377e-09	0.12449	0.140051	0.170171	0.140028	0.253918	0.171342	1.18798e-09
12x16	0.0437722	0.238976	0.0770875	0.128547	0.157257	0.178437	0.0985867	0.0773371
12x17	0.0957765	0.24408	0.0385594	0.148851	0.195712	0.083034	0.059307	0.13468
12x18	8.80531e-10	0.237641	0.0261318	0.341971	0.102846	0.247166	0.0402323	0.00401103
12x19	0.00276165	0.14667	0.0103109	0.393715	0.0352909	0.22823	0.157689	0.0253322
12x20	0.0184571	0.176657	1.22314e-09	0.438157	0.0412624	0.319452	0.00601483	1.22761e-09
12x21	4.31403e-10	0.21452	0.0412624	0.556124	0.065411	0.0576994	0.0649832	4.31054e-10
12x22	0.00832998	0.156406	0.0252921	0.491422	0.0670727	0.187779	0.0525046	0.0111944
12x23	5.04651e-10	0.231397	0.0342968	0.453676	0.10037	0.11737	0.0628906	5.04478e-10
12x24	7.20079e-10	0.205317	0.0113727	0.395933	0.155619	0.185417	0.0463413	7.2158e-10
12x25	0.0322863	0.287744	0.0259224	0.381323	0.0879481	0.0894612	0.0632997	0.0320155
12x7	4.14463e-10	0.151137	0.0671339	0.402526	0.0760093	0.198952	0.104241	4.14134e-10
12x8	1.29825e-09	0.114726	0.0638931	0.300138	0.0408356	0.371638	0.108769	1.29755e-09
12x9	6.34794e-10	0.0686607	0.105162	0.402772	0.0732116	0.277763	0.0724309	6.3216e-10
13x10	2.62771e-10	0.0277254	0.0397408	0.800845	0.0383845	0.0648017	0.0285031	2.61726e-10
13x11	0.0199616	0.0450586	0.0665121	0.239903	0.0941027	0.266137	0.220754	0.0475716
13x12	0.00379412	0.180944	0.0314561	0.377019	0.0748473	0.17044	0.0978913	0.0636082
13x13	0.0532458	0.184807	0.0163734	0.242264	0.0959617	0.24717	0.160178	8.6917e-10
13x14	0.400334	0.290681	0.029072	5.16151e-10	0.173106	0.0852255	0.0215812	5.14752e-10
13x15	0.0867253	0.245366	0.0609001	0.263389	0.17791	0.0481552	0.117554	9.57944e-10
13x16	0.0423595	0.310163	0.0408126	0.168906	0.192715	0.186511	0.0585336	1.14089e-09
13x17	0.0254888	0.174698	0.0524204	0.180881	0.137438	0.143217	0.24612	0.0397361
13x18	4.32486e-10	0.160231	0.0247953	0.463628	0.0624407	0.205911	0.0829938	4.32702e-10
13x19	0.00157794	0.186863	0.0378508	0.354076	0.023044	0.362349	0.0342391	9.64148e-10
13x20	0.0417609	0.126873	0.0413323	0.408179	0.0753175	0.172183	0.0954658	0.0388893
13x21	4.40604e-10	0.248046	0.0153141	0.515559	0.0670809	0.132863	0.0211373	4.3959e-10
13x22	5.51976e-10	0.256282	0.0200368	0.565383	0.0489671	0.109332	5.5179e-10	5.51311e-10
13x23	0.00934352	0.330268	0.0151293	0.530794	0.0772107	0.037254	7.36959e-10	7.34476e-10
13x24	7.02566e-10	0.237327	0.0265513	0.355085	0.0902312	0.267966	0.0228394	7.02004e-10
13x25	0.0115621	0.237824	0.0048841	0.373813	0.111808	0.192234	0.0678756	6.93625e-10
13x6	5.21849e-10	0.147505	0.0301936	0.383861	0.0534821	0.302893	0.00621316	0.0758519
13x7	0.0106409	0.134075	0.0562497	0.382923	0.0520289	0.210778	0.124196	0.029109
13x8	0.0415645	0.0824145	0.0861051	0.317321	0.054414	0.291974	0.126206	9.65141e-10
13x9	0.0562085	0.0898087	0.0477937	0.42321	0.109354	0.181812	0.0918125	5.59188e-10
14x10	2.42991e-10	0.0177226	0.0160538	0.863317	0.0102092	0.0600684	0.0326286	2.42528e-10
14x11	0.0564275	0.111931	0.0464327	0.511475	0.0441888	2.69547e-10	0.200505	0.0290394
14x12	5.21326e-10	5.19462e-10	5.20059e-10	0.608308	0.0652617	0.0979786	0.116596	0.111856
14x13	0.0120124	0.157207	0.0519549	0.285469	0.098221	0.321549	0.0735866	8.30069e-10
14x14	0.168499	0.299047	0.0456365	0.126183	0.122126	0.179156	0.0185139	0.040839
14x15	0.0577111	0.284625	0.0197864	0.153212	0.176955	0.26004	0.0476698	7.55302e-10
14x16	0.0442452	0.244571	0.0683083	0.223883	0.152931	0.142284	0.123778	9.54222e-10
14x17	1.08587e-09	0.317198	0.00981495	0.319141	0.0820928	0.196848	0.0749054	1.08521e-09
14x18	3.19195e-10	0.182565	0.0174169	0.599241	0.0371748	0.140618	0.0229835	3.18409e-10
14x19	5.49061e-10	0.27292	0.0327288	0.401883	0.0641203	0.176835	0.0515126	5.48422e-10
14x20	0.0400198	0.125255	0.023999	0.332782	0.0517782	0.328909	0.0972564	6.7464e-10
14x21	4.45028e-10	0.239933	0.0124716	0.561781	0.0345684	0.10938	0.0362977	0.0055692
14x22	0.000501448	0.256141	0.0174904	0.565785	0.0220946	0.10469	0.0332977	4.01652e-10
14x23	6.08636e-10	0.307336	0.047421	0.453701	0.0119355	0.130449	0.049157	6.08443e-10
14x24	0.00653938	0.253055	0.0323628	0.487956	0.0752562	0.0810927	0.0554203	0.00831748
14x25	5.87008e-10	0.284552	0.0915943	0.231064	0.113999	0.166213	0.106883	0.00569418
14x6	4.82969e-10	0.133909	0.0342119	0.419104	0.0408349	0.261689	0.0659645	0.0442867
14x7	0.0448296	0.0927283	0.0299473	0.470215	0.0528115	0.232163	0.0773051	4.3078e-10
14x8	0.0177549	0.148818	0.0865782	0.354578	0.0499145	0.280662	0.0419958	0.019699
14x9	0.027261	0.0939938	0.0405562	0.36365	0.091059	0.250595	0.0553411	0.0775443
15x10	0.0336501	0.0486334	0.0420221	0.713718	0.0457248	0.0559176	0.0603338	2.93897e-10
15x11	1.16455e-09	0.0648466	0.00784191	0.661607	0.0491346	0.0965871	0.0871635	0.0328194
15x12	0.0144066	0.102805	0.0753342	0.34597	0.143077	0.161061	0.157346	7.47475e-10
15x13	8.47085e-10	0.165034	0.0245576	0.251059	0.0869201	0.356567	0.115862	8.41848e-10
15x14	0.0906683	0.207258	0.0537775	0.132178	0.069354	0.374796	0.0490387	0.0229287
15x15	0.0385008	0.326957	0.050474	0.27481	0.13596	0.114926	0.041923	0.0164497
15x16	0.00307497	0.217909	0.00660939	0.343108	0.0893722	0.301741	1.89225e-09	0.0381859
15x17	6.7191e-10	0.264097	0.00746371	0.372086	0.0898131	0.162026	0.104514	6.72584e-10
15x18	0.0231085	0.216008	0.0175982	0.411968	0.116408	0.0997912	0.111207	0.00391137
15x19	0.000890628	0.207253	0.0306989	0.559228	0.0775989	0.0911547	0.0331759	3.6774e-10
15x20	0.0544999	0.221417	1.00131e-09	0.375724	0.053229	0.29513	1.00107e-09	1.00363e-09
15x21	8.03409e-10	0.190325	0.0563718	0.375293	0.0778874	0.218598	0.0815246	8.0155e-10
15x22	5.35673e-10	0.18847	0.0267282	0.644396	0.0640031	0.0610668	0.0153362	5.33402e-10
15x23	0.0189723	0.286301	0.0440955	0.503913	0.059533	0.0702996	0.0168859	5.14512e-10
15x24	0.00464652	0.267413	0.016989	0.402762	0.112591	0.111071	0.0845271	4.01487e-10
15x25	0.00723478	0.24619	0.105941	0.229047	0.0800874	0.125	0.203561	0.00293983
15x6	4.95373e-10	0.140972	0.0437042	0.375757	0.0943131	0.275918	0.0466861	0.0226492
15x7	0.0190411	0.0761425	0.0167483	0.457424	0.0573263	0.224761	0.135923	0.0126334
15x9	1.88845e-10	0.0381707	0.0290876	0.617101	0.1061	0.0954368	0.0859922	0.0281125
16x10	0.0227714	0.0284309	0.0220991	0.706973	0.088401	0.0468425	0.0371798	0.0473028
16x11	0.0513611	0.138864	0.039909	0.386201	0.120961	0.108538	0.0790643	0.0751021
16x12	0.0416775	0.185559	0.0741967	0.295816	0.113583	0.148427	0.132961	0.00777994
16x13	1.65328e-09	0.130483	0.0685991	0.324861	0.0400683	0.200302	0.235687	1.65324e-09
16x14	2.15548e-09	0.0806619	0.0661571	0.297789	0.0673041	0.30778	0.159793	0.0205148
16x15	0.0409605	0.193756	0.0595566	0.239806	0.101548	0.318283	0.0460892	2.16483e-09
16x16	0.0257139	0.0716624	1.85874e-09	0.348855	0.115764	0.321212	0.116793	1.85329e-09
16x17	0.0349162	0.233613	0.0159589	0.345994	0.131372	0.0980906	0.140055	1.38511e-09
16x18	0.0175424	0.269767	0.0261689	0.381019	0.14357	0.122274	0.0396585	3.73299e-10
16x19	0.0168162	0.155747	0.000828703	0.618697	0.0770717	0.0641262	0.0667137	3.36907e-10
16x20	0.0226826	0.177207	0.0200923	0.557307	0.0431099	0.154785	0.0248168	7.40074e-10
16x21	8.84863e-10	0.172892	0.0543391	0.477675	0.0629735	0.216768	0.0153529	8.84318e-10
16x22	4.49663e-10	0.256777	0.023488	0.447899	0.0888576	0.13389	0.0490886	4.46458e-10
16x23	4.68911e-10	0.266125	0.017295	0.401905	0.0489528	0.177061	0.0886615	4.67156e-10
16x24	5.81116e-10	0.368522	0.0351759	0.296716	0.0199436	0.22427	0.0553723	5.78874e-10
16x25	0.00579258	0.278318	0.0412406	0.282767	0.0550672	0.152139	0.184676	6.24335e-10
16x6	7.98385e-10	0.163244	0.0638246	0.352444	0.0519541	0.347567	0.0010937	0.019872
16x7	0.0305476	0.121532	0.0249134	0.409627	0.0431069	0.288091	0.0531841	0.0289981
16x8	0.00114477	0.103155	0.0566662	0.449251	0.0528604	0.221519	0.0965719	0.0188323
16x9	0.017806	0.052946	3.37653e-10	0.648963	0.0629173	0.128563	0.0673149	0.0214895
17x10	0.0406254	0.127919	0.045504	0.439906	0.121681	0.148832	0.0755336	4.86468e-10
17x11	0.0606041	0.260437	0.0511855	0.142084	0.198637	0.100262	0.155801	0.0309903
17x12	0.0162372	0.149529	1.37616e-09	0.346399	0.0404987	0.283818	0.131741	0.0317771
17x13	0.0160832	0.109771	0.0484569	0.270219	0.122122	0.207552	0.225796	9.90111e-10
17x14	1.1678e-09	0.278395	0.018917	0.2907	0.140201	0.179318	0.0924686	1.16724e-09
17x15	0.00729597	0.246496	1.35427e-09	0.420678	0.080405	0.19049	0.054636	1.3516e-09
17x16	0.0344182	0.239173	0.0941863	0.112806	0.18497	0.247737	0.0867093	1.34335e-09
17x17	5.75662e-10	0.21553	0.00195526	0.398257	0.14502	0.150045	0.0891927	5.78638e-10
17x18	0.000235437	0.236344	0.0575269	0.376179	0.104948	0.12618	0.0862431	0.0123441
17x19	4.42706e-10	0.177618	0.0204906	0.641849	0.031919	0.109606	0.0185179	4.41986e-10
17x20	0.00475507	0.20242	3.86809e-10	0.576395	0.0668017	0.0791704	0.0704583	3.86959e-10
17x21	4.85267e-10	0.215588	0.0340874	0.60201	0.0234654	0.107519	0.01733	4.85193e-10
17x22	3.20856e-10	0.198694	0.0335751	0.558692	0.0714904	0.0916926	0.0458556	3.19452e-10
17x23	3.25672e-10	0.294397	0.0288746	0.443889	0.0366463	0.156935	0.0392582	3.25652e-10
17x24	0.0201369	0.300527	0.0130652	0.416638	0.0406203	0.169049	0.0399637	4.94064e-10
17x25	0.000191809	0.245078	0.0510609	0.284872	0.0457002	0.249008	0.124089	4.67774e-10
17x6	0.0296262	0.180978	0.0613588	0.315482	0.0347576	0.335099	0.0426978	9.89815e-10
17x7	0.0071715	0.0986633	0.0711563	0.362465	0.0600631	0.278674	0.121806	4.16038e-10
17x8	0.0330084	0.0309182	0.0460703	0.676126	0.0319302	0.0875035	0.0944432	1.68607e-10
17x9	2.61592e-10	0.0596715	0.0326871	0.547151	0.109878	0.078967	0.165357	0.00628929
18x10	0.0754861	0.207553	0.0317354	0.241735	0.0905867	0.317848	0.000684948	0.0343713
18x11	1.00313e-09	0.1928	0.0700488	0.245445	0.053718	0.318156	0.105835	0.0139971
18x12	0.00508011	0.210287	0.0675693	0.380669	0.107748	0.127982	0.0649538	0.0357105
18x13	0.00258944	0.245651	2.36186e-09	0.275985	0.145961	0.1684	0.161414	2.35804e-09
18x14	0.0281441	0.19803	0.0388084	0.206244	0.14758	0.279359	0.101836	1.35826e-09
18x15	2.06542e-09	0.204105	2.05942e-09	0.295101	0.0231553	0.24328	0.234359	2.05836e-09
18x16	0.0416627	0.19088	0.0717857	0.279049	0.164577	0.166076	0.0383421	0.0476273
18x17	0.0242113	0.213062	0.0368675	0.312703	0.166416	0.181392	0.0653479	9.58028e-10
18x19	4.04347e-10	0.131208	0.0757705	0.339975	0.103898	0.190536	0.145434	0.0131795
18x20	3.45676e-10	0.23141	0.0187863	0.52383	0.0346947	0.128247	0.0630323	3.44239e-10
18x21	3.91564e-10	0.171845	0.0312059	0.609572	0.0354266	0.106985	0.0449657	3.90377e-10
18x22	0.00607233	0.253456	0.0220061	0.540431	0.0444047	0.107338	0.0262922	4.88627e-10
18x23	5.37151e-10	0.272302	0.0496365	0.316697	0.127364	0.106954	0.127047	5.34196e-10
18x24	3.22266e-10	0.284024	0.028395	0.425393	0.0623003	0.114735	0.0705797	0.0145732
18x25	0.0245365	0.245597	0.0735066	0.380656	0.0287123	0.0980968	0.148895	3.96664e-10
18x26	7.06471e-10	0.297134	0.046385	0.338589	0.0594657	0.123469	0.134957	7.04811e-10
18x5	8.62394e-10	0.203306	0.0885049	0.194564	0.0315348	0.309649	0.134179	0.038262
18x6	1.59418e-09	0.178019	1.59792e-09	0.279917	0.02792	0.412343	0.0848951	0.0169059
18x7	6.53354e-10	0.164701	0.0791604	0.35106	0.116853	0.236415	0.030432	0.0213781
18x8	0.0192327	0.0659275	0.0820091	0.404668	0.0786684	0.227352	0.122142	5.02471e-10
18x9	0.0504258	0.204003	0.0286971	0.412617	0.0586523	0.1488	0.053371	0.0434341
19x10	0.110513	0.182822	0.0351721	0.0919485	0.203554	0.115594	0.0287162	0.231679
19x11	4.31006e-10	0.180842	0.0076519	0.481636	0.0547416	0.0985393	0.14598	0.030609
19x12	0.0291313	0.252053	0.0965852	0.217258	0.0373477	0.316533	0.051091	1.43247e-09
19x13	0.046627	0.312786	0.019784	0.209607	0.0593802	0.305174	0.046642	1.75032e-09
19x14	1.57688e-09	0.351804	0.0678582	0.116048	1.58261e-09	0.299586	0.147494	0.0172096
19x15	0.0547955	0.235469	0.0524788	0.236422	0.0908661	0.174658	0.118807	0.0365029
19x16	0.0753294	0.247161	0.0464712	0.19797	0.118988	0.283553	0.0305274	3.70195e-10
19x17	0.0208998	0.260339	0.0670857	0.100549	0.198295	0.280105	0.0486911	0.0240366
19x18	0.00404563	0.224106	0.0298942	0.489881	0.195134	0.0549285	0.00201102	4.83139e-10
19x19	7.92958e-10	0.201986	0.033702	0.407138	0.160816	0.106332	0.0900259	4.00529e-10
19x20	0.0618967	0.196555	0.0148675	0.476309	0.033162	0.114444	0.102766	6.38587e-10
19x21	3.68724e-10	0.219467	0.0210343	0.52316	0.0670421	0.0989131	0.0703832	3.6781e-10
19x22	4.32398e-10	0.249127	0.0257027	0.447437	0.0925684	0.148297	0.0368677	4.31221e-10
19x23	5.41442e-10	0.321043	0.0495205	0.348323	0.0856415	0.146896	0.0485758	5.40572e-10
19x24	5.22795e-10	0.35918	0.0150822	0.415685	0.0548674	0.116442	0.0387435	5.21849e-10
19x25	5.08093e-10	0.274595	0.032486	0.341974	0.0576855	0.207846	0.0854141	5.04326e-10
19x26	4.56071e-10	0.269285	0.0171968	0.389892	0.0649088	0.109989	0.136123	0.0126058
19x5	0.0310591	0.173675	0.0371937	0.237816	0.128432	0.313699	0.0781258	1.06855e-09
19x6	0.0265836	0.2859	0.039343	0.291303	0.0655061	0.16757	0.123795	1.14279e-09
19x7	0.0305818	0.0940897	0.0413304	0.424138	0.0724162	0.241297	0.0961466	1.02154e-09
19x8	9.82638e-10	0.125159	0.0556529	0.295752	0.0731237	0.272842	0.135186	0.0422843
19x9	0.0545539	0.179121	0.0465028	0.244861	0.151261	0.248258	0.0294651	0.0459778
20x10	0.127654	0.172586	0.0338065	0.0400842	0.252289	0.0797276	0.0369464	0.256906
20x11	0.273498	0.196341	0.0160518	5.7247e-10	0.231695	0.0663552	0.0836106	0.132449
20x12	0.0358819	0.269454	0.0497364	0.166151	0.245191	0.203906	0.0296794	5.22676e-10
20x13	0.0457474	0.165395	0.0199103	0.225414	1.22727e-09	0.269322	0.274211	1.22377e-09
20x14	0.0360726	0.228226	0.0555936	0.244658	0.102206	0.163352	0.169891	1.07028e-09
20x15	0.00399323	0.266913	0.0862442	0.222589	0.198337	0.151504	0.0704195	8.39131e-10
20x16	0.0176071	0.251717	0.0816693	0.211987	0.110058	0.222756	0.104205	3.88789e-10
20x17	0.0282142	0.30928	0.0466062	0.319599	0.0593727	0.133924	0.103004	5.65388e-10
20x18	2.46451e-10	0.191293	0.0337279	0.497036	0.123672	0.0668615	0.0874103	2.45144e-10
20x19	4.09974e-10	0.102399	0.0183775	0.671162	0.0639777	0.0585187	0.0855648	4.09179e-10
20x20	3.19653e-10	0.110254	0.0305218	0.735577	0.0161217	0.0751117	0.0324145	3.19953e-10
20x21	0.010726	0.129952	0.0308353	0.6375	0.0562617	0.0657303	0.0689956	2.72326e-10
20x22	3.17252e-10	0.29026	0.0595185	0.422982	0.0993482	0.0599169	0.0679742	3.15973e-10
20x23	4.8051e-10	0.368526	0.0460917	0.431649	0.055036	0.0614121	0.0372856	4.78976e-10
20x24	0.0116231	0.299633	0.0351018	0.461792	0.0410086	0.096388	0.0425313	0.011922
20x25	0.0119797	0.273966	0.0291815	0.427987	0.0772212	0.0960217	0.0836434	4.21125e-10
20x26	0.0126856	0.347121	6.14292e-10	0.44033	0.0863468	0.109181	0.00433567	6.13767e-10
20x5	6.46703e-10	0.141252	0.0469776	0.350576	0.0471591	0.32083	0.0932053	6.45e-10
20x6	0.0238686	1.55082e-09	0.0178174	0.449097	0.0915382	0.153888	0.263791	1.55065e-09
20x7	0.0465076	0.182906	0.0850888	0.317709	0.0420999	0.273603	0.0520849	9.98103e-10
20x8	8.7617e-10	0.166433	0.0362213	0.312292	0.0842613	0.279663	0.0811028	0.0400267
20x9	0.031454	0.258941	0.0588543	0.252752	0.10504	0.228245	0.0647135	4.00388e-10
21x10	0.0846708	0.216911	0.0616339	0.209216	0.133688	0.190423	0.0743621	0.0290956
21x11	0.0312382	0.18985	0.0328247	0.154228	0.120022	0.417622	0.0469804	0.00723495
21x12	6.16572e-10	0.244639	0.0310325	0.352929	0.0727595	0.178694	0.103958	0.0159883
21x13	9.87075e-10	0.146261	0.0531633	0.27409	0.192938	0.20558	0.107139	0.0208286
21x14	1.16486e-09	0.206998	0.0490366	0.30525	0.159547	0.158879	0.120289	1.16483e-09
21x15	0.00785472	0.204229	0.0304728	0.427393	0.0890157	0.181257	0.059777	7.00831e-10
21x16	3.63043e-10	0.20707	0.0678963	0.382848	0.0989758	0.196907	0.0381738	0.00812984
21x17	0.0262366	0.164931	0.0437154	0.409255	0.0679017	0.17	0.11796	5.43405e-10
21x18	5.92778e-10	0.170964	0.0399262	0.553622	0.0221052	0.0987052	0.0966474	0.0180296
21x19	2.94899e-10	0.168498	0.0359901	0.60139	0.0750147	0.0690132	0.0500948	2.94766e-10
21x20	5.21685e-10	0.175856	0.047423	0.584141	0.0309361	0.0884158	0.0732285	5.22814e-10
21x21	0.0110629	0.256934	0.0168651	0.537424	0.0470838	0.0880161	0.0426133	2.69401e-10
21x22	0.00590555	0.258226	0.00432402	0.553844	0.0492617	0.113044	0.0153951	4.24787e-10
21x23	0.000904459	0.378216	0.0420805	0.422852	0.0533031	0.037184	0.0654595	4.70608e-10
21x24	0.0119244	0.309478	0.0110434	0.369786	0.0655275	0.186442	0.0457979	5.43726e-10
21x25	2.8475e-10	0.270168	0.0102722	0.471317	0.04021	0.128157	0.0798755	2.82944e-10
21x26	5.13935e-10	0.193921	9.50268e-05	0.620702	0.0366419	0.0869888	0.0616513	5.15178e-10
21x8	0.0358546	0.227231	0.0584103	0.287368	0.109566	0.181283	0.0860033	0.0142843
21x9	0.0343278	0.202372	0.0184494	0.333579	0.0705255	0.231179	0.109567	6.31994e-10
22x10	0.0749459	0.243463	0.107714	0.139481	0.162695	0.218595	0.0531057	3.23669e-10
22x11	0.0169488	0.225832	0.0335534	0.375185	0.119661	0.12838	0.100438	6.75888e-10
22x12	0.0159088	0.251972	0.00907057	0.424774	0.100801	0.106006	0.0718309	0.0196365
22x13	0.0194384	0.231563	0.0178981	0.322434	0.152178	0.175946	0.0805423	5.69203e-10
22x14	0.0123721	0.161381	0.0769326	0.424726	0.0948625	0.12711	0.102617	4.34313e-10
22x15	0.0642154	0.253989	0.0198814	0.199368	0.084693	0.271801	0.106052	6.0924e-10
22x16	0.081529	0.263468	0.0176264	0.366785	0.0758968	0.135325	0.0593697	8.28877e-10
22x17	0.017972	0.296585	0.0548818	0.248398	0.0784677	0.233903	0.069793	8.26686e-10
22x18	4.67628e-10	0.23261	0.0411468	0.436281	0.0445564	0.131662	0.113744	4.68434e-10
22x19	3.07042e-10	0.269095	0.0447231	0.4093	0.0920875	0.104393	0.0804006	3.06338e-10
22x20	0.020856	0.249263	0.0287184	0.567635	0.0100935	0.0527276	0.0707066	3.17507e-10
22x21	0.0104963	0.146969	0.00920113	0.70813	0.00756693	0.0585373	0.0590997	4.59208e-10
22x22	0.0026133	0.314703	0.0506305	0.43727	0.0109323	0.0979261	0.0859251	2.29702e-10
22x23	4.5586e-10	0.408123	0.0435734	0.341827	0.0469976	0.125925	0.0335536	4.56838e-10
22x24	0.0226672	0.342988	0.0342942	0.342484	0.0570371	0.098245	0.0959421	0.00634227
22x25	2.89111e-10	0.270895	0.0179696	0.424396	0.0609365	0.142254	0.0682289	0.0153209
22x26	4.99911e-10	0.316014	0.0101838	0.428415	0.0523899	0.168345	0.0148537	0.00979927
22x8	0.0110967	0.281086	0.012434	0.421566	0.0661446	0.120139	0.0488136	0.0387204
22x9	0.0137187	0.300505	0.0224898	0.351897	0.0959852	0.138178	0.0772262	2.59412e-10
23x10	5.43773e-10	0.217195	0.0418341	0.177328	0.239898	0.247738	0.0570569	0.0189506
23x11	4.58775e-10	0.211186	0.0561853	0.289047	0.129802	0.227822	0.0618308	0.0241265
23x12	0.0379174	0.212707	0.0259687	0.399186	0.0700958	0.174051	0.0800742	8.34747e-10
23x13	0.025725	0.238289	0.0321158	0.19192	0.178884	0.262432	0.0706347	5.7812e-10
23x14	0.0619813	0.382178	0.0539506	7.49273e-10	0.168687	0.327203	0.00600024	7.49071e-10
23x15	0.013301	0.27158	0.0280703	0.0887448	0.230545	0.264389	0.0564112	0.0469584
23x16	0.0590683	0.210126	0.029546	0.132719	0.153768	0.324203	0.0905701	6.62644e-10
23x17	0.11602	0.281468	0.0638847	0.132384	0.0623216	0.118179	0.12217	0.103573
23x18	0.0728574	0.260363	0.0341074	0.328763	0.163178	0.0516016	0.0414755	0.047655
23x19	3.39982e-10	0.13984	0.00414039	0.73048	0.0109236	0.0667395	0.0478774	3.39676e-10
23x20	0.016096	0.126748	0.0109075	0.728243	0.0184009	0.0725369	0.0270673	2.74883e-10
23x21	0.0161355	0.283089	0.017967	0.500618	0.0434194	0.099931	0.03884	3.5902e-10
23x22	3.22994e-10	0.17678	0.0320162	0.690417	0.0147124	0.0689016	0.0171734	3.22238e-10
23x23	2.30509e-10	0.284779	0.0698733	0.464104	0.0371569	0.0799372	0.06415	2.30776e-10
23x24	4.03299e-10	0.262118	0.0286104	0.485879	0.030451	0.156697	0.0362451	4.02359e-10
23x25	3.95851e-10	0.238676	0.0194744	0.473383	0.0588915	0.193152	0.0164231	3.96052e-10
23x26	3.21182e-10	0.12417	0.0274534	0.656744	0.00468309	0.152591	0.0325103	0.00184809
23x9	0.0261209	0.302352	0.0253549	0.321606	0.129823	0.130696	0.057584	0.00646253
24x10	4.56688e-10	0.194893	0.0422548	0.418911	0.101827	0.138192	0.103922	4.55055e-10
24x11	0.0326689	0.127446	0.0228183	0.556019	0.0238034	0.135105	0.10214	5.45953e-10
24x12	8.29592e-10	0.200837	0.0683421	0.215741	0.0877353	0.340505	0.0868402	8.2758e-10
24x13	0.0163839	0.177993	0.0289908	0.402377	0.0487567	0.200323	0.110324	0.0148523
24x14	1.01877e-09	0.20184	0.0414376	0.169713	0.0934547	0.346396	0.119646	0.0275115
24x15	0.0387812	0.252919	0.0781322	0.140478	0.173489	0.224826	0.0913738	6.41176e-10
24x16	9.02427e-10	0.222237	0.109962	0.231044	0.048576	0.378983	9.05247e-10	0.00919905
24x17	0.0523877	0.163175	0.0443312	0.178986	0.0283719	0.495235	0.0375139	7.82742e-10
24x18	0.127165	0.138632	0.0385032	0.164533	0.0512187	0.350253	0.0752539	0.0544419
24x19	0.0274264	0.250963	0.0835664	0.447693	0.034275	0.156076	4.77841e-10	4.77531e-10
24x20	2.86981e-10	0.115502	0.00848777	0.712043	0.0193219	0.115909	0.0287354	2.8597e-10
24x21	0.00770377	0.405559	0.0576768	0.29244	0.0900464	0.0576276	0.0889465	2.9618e-10
24x23	0.010912	0.323112	0.0542826	0.364649	0.0479908	0.109028	0.0900257	4.47188e-10
24x24	0.000278152	0.285023	0.0175253	0.347414	0.0690557	0.220919	0.0597848	4.95188e-10
24x25	5.24274e-10	0.255232	0.0131117	0.410744	0.056426	0.215607	0.0488791	5.23107e-10
24x9	2.91781e-10	0.198153	0.00352135	0.491412	0.0514952	0.154088	0.10133	2.91608e-10
25x10	4.39164e-10	0.264763	0.017903	0.357853	0.101301	0.19389	0.0642895	4.37282e-10
25x11	0.00355513	0.160662	0.043069	0.35868	0.0887899	0.235179	0.110065	5.31509e-10
25x12	0.0365133	0.158095	0.0804589	0.261755	0.102219	0.212907	0.148051	8.21349e-10
25x13	0.0335675	0.208175	1.16174e-09	0.260193	0.131357	0.221041	0.12697	0.0186967
25x14	0.00378019	0.229187	0.0520411	0.198776	0.0710936	0.413829	0.0312928	9.75255e-10
25x15	8.89263e-10	0.223302	0.0333445	0.197487	0.0581037	0.433195	8.90632e-10	0.0545678
25x16	0.0265048	0.0947602	0.0193406	0.629829	0.0297797	0.104651	0.0951343	5.36384e-10
25x17	1.15202e-09	0.149409	1.14749e-09	0.511326	0.0224207	0.228843	0.0880017	1.14502e-09
25x18	0.0354553	0.0850014	0.0394648	0.332089	0.0469164	0.278317	0.182756	9.50543e-10
25x19	0.0181383	0.191802	0.03576	0.260661	0.14787	0.303204	0.042565	8.63775e-10
25x20	0.00733704	0.216837	0.0432572	0.411517	0.0877461	0.179713	0.0535927	3.40571e-10
25x21	0.0115972	0.145528	0.0124165	0.675275	0.011744	0.129396	0.0140438	1.9842e-10
25x22	1.28415e-10	0.264666	0.0271487	0.466191	0.0600692	0.138392	0.0435338	1.28694e-10
25x23	0.0260903	0.268106	0.0317343	0.369867	0.0346421	0.211609	0.0579514	3.06747e-10
26x10	3.76046e-10	0.21465	0.0527616	0.437752	0.072486	0.162004	0.0603462	3.74602e-10
26x11	0.00668795	0.347179	0.038767	0.1961	0.113759	0.182492	0.115015	4.77323e-10
26x12	0.0376907	0.212864	0.0138603	0.203981	0.107125	0.323541	0.100938	5.8759e-10
26x13	0.027648	0.223218	0.0465791	0.141801	0.17469	0.280963	0.072244	0.0328561
26x14	1.43217e-09	0.194752	0.0319597	0.274315	0.0981382	0.397807	1.43379e-09	0.00302787
26x15	6.49611e-10	0.0713066	0.0118306	0.618574	0.0625017	0.117371	0.118416	6.48174e-10
26x16	4.389e-10	0.0271029	0.0148686	0.733279	4.37557e-10	0.1601	0.0646493	4.38569e-10
26x17	9.2901e-10	0.134967	0.0126965	0.542567	0.0214586	0.137205	0.145686	0.00541889
26x18	8.50816e-10	0.184269	0.0345007	0.271169	0.0613875	0.40573	0.0429435	8.51707e-10
26x19	0.0240176	0.237598	0.0891971	0.191313	0.111831	0.305174	0.0408703	5.84524e-10
26x20	3.96542e-10	0.207937	0.00623338	0.400114	0.121669	0.201284	0.0364014	0.026361
26x21	0.0149202	0.17169	0.00928508	0.398701	0.184609	0.15767	0.0631242	2.72854e-10
26x22	0.0128402	0.184566	0.00861358	0.434397	0.107502	0.176901	0.0751801	2.34999e-10
27x11	4.13115e-10	0.432682	0.0695308	0.130681	0.092728	0.0875864	0.186792	4.12322e-10
27x12	0.00396959	0.268098	0.0643512	0.155078	0.137443	0.198163	0.145573	0.0273234
27x13	7.8086e-10	0.186194	0.0521899	0.197631	0.136917	0.290276	0.136793	7.81254e-10
27x14	1.26451e-09	0.149301	0.0870459	0.26851	0.0793905	0.382828	0.0329244	1.25971e-09
27x15	1.09469e-09	0.281489	0.0489262	0.173021	0.0706247	0.390406	0.0209869	0.0145465
27x16	0.0219715	0.175405	0.0196388	0.308865	0.0717742	0.327089	0.0752568	7.67252e-10
27x17	0.207211	0.281353	0.0249159	0.223012	0.0712992	0.0981607	0.0272756	0.0667726
27x18	0.160943	0.322952	0.0148666	0.258441	0.075466	0.152887	0.00346221	0.0109822
27x19	0.00926724	0.337813	0.0294337	0.205236	0.132414	0.253402	3.59224e-10	0.032433
27x20	0.0213932	0.261941	0.0110946	0.26603	0.149187	0.236304	0.0540489	6.42094e-10
27x21	6.52618e-10	0.188029	0.000783304	0.274117	0.0965346	0.382548	0.0504537	0.00753439
27x22	0.0217014	0.49233	0.0263029	0.185237	0.0706565	0.186208	0.0102731	0.00729163
28x11	0.00703008	0.391086	0.00180142	0.225463	0.116566	0.147414	0.099232	0.0114081
28x12	3.2801e-10	0.209293	0.00405154	0.539614	0.0680917	0.130615	0.0483343	3.27923e-10
28x13	0.0297895	0.221498	0.064913	0.197951	0.147227	0.186286	0.152334	4.33431e-10
28x14	3.82941e-07	0.287138	0.0379211	0.260432	0.119963	0.249196	0.0306282	0.0147217
28x15	0.00465783	0.285296	0.0241448	0.370733	0.0690641	0.235376	0.0107282	5.48878e-10
28x16	2.63035e-10	0.272844	0.00477425	0.451972	0.111904	0.0808926	0.0776132	2.61449e-10
28x17	0.0354142	0.247322	0.0172822	0.323592	0.0701637	0.261419	0.0448066	4.70657e-10
28x18	0.0352719	0.305689	0.0326833	0.303731	0.0741479	0.156575	0.0919011	3.62891e-10
28x19	4.89812e-10	0.226263	0.00983265	0.503599	0.0321622	0.152106	0.0760374	4.91583e-10
28x20	0.0128944	0.217577	0.081915	0.250935	0.0598623	0.261795	0.100108	0.014913
28x21	0.00726209	0.325702	0.0509931	0.318797	0.0383007	0.200832	0.0581139	8.91074e-10
29x14	0.0149945	0.376334	0.0061244	0.387954	0.0642728	0.129146	0.0211746	4.7213e-10
29x15	2.73367e-10	0.317236	0.10884	0.271707	0.0526777	0.134266	0.103506	0.0117667
29x16	0.0151826	0.523101	0.0244756	0.234177	0.0912485	0.0579459	0.0538697	3.14441e-10
29x17	0.0149259	0.313769	0.0540939	0.19032	0.0434947	0.292092	0.0913042	3.65021e-10
29x18	0.0155958	0.385417	0.0190077	0.348875	0.0629544	0.128231	0.0199941	0.019925
29x19	4.26082e-10	0.236462	0.0141789	0.568807	0.0162902	0.1035	0.0607621	4.26112e-10
29x20	2.94622e-10	0.304219	0.0144838	0.480383	0.036899	0.130062	0.0339537	2.94445e-10
29x21	0.0104182	0.311001	0.0224488	0.378264	0.0403694	0.18767	0.0287801	0.0210481
29x22	0.0112755	0.194898	0.0278074	0.504781	0.0110778	0.207397	0.042763	6.00481e-10
2x13	0.0160392	0.176459	0.0503411	0.508218	0.0603967	0.0951873	0.0933582	5.93248e-10
2x14	0.0115469	0.285539	0.0438551	0.244114	0.0710581	0.0995504	0.192585	0.0517517
2x15	0.0299823	0.353568	0.0610597	0.301456	0.0653171	0.0496517	0.11202	0.0269447
2x16	0.028661	0.151991	0.0461436	0.304375	0.0876572	0.0959075	0.237107	0.0481581
2x17	0.131782	0.276908	0.0549399	0.218094	0.0398906	0.0793836	0.150075	0.0489256
2x22	1.30545e-09	0.22258	0.101513	0.25242	0.0460205	0.228239	0.121643	0.027585
30x21	0.0305876	0.430078	0.00684899	0.415319	0.00547885	0.111688	7.54807e-10	7.52843e-10
3x10	0.00747214	0.474918	0.0120423	0.341578	0.0919792	0.0539214	2.6965e-10	0.0180883
3x11	3.7455e-10	0.13695	0.0231707	0.632365	0.0947219	0.0410349	0.0717575	3.74698e-10
3x12	6.29585e-10	0.179868	0.0106809	0.674849	0.0404541	0.0434144	0.0507343	6.27862e-10
3x13	4.06178e-10	0.313536	0.0303668	0.409407	0.054803	0.0699955	0.121892	4.05185e-10
3x14	0.0177393	0.202673	0.0161658	0.544269	0.026534	4.74651e-10	0.181077	0.0115416
3x15	4.09142e-10	0.184625	4.08116e-10	0.570945	0.0389433	0.146927	0.0585587	4.08892e-10
3x16	0.0310066	0.094112	0.0166165	0.719788	0.0492452	3.51252e-10	0.0892318	3.49351e-10
3x17	0.0532547	0.227904	0.0572705	0.413207	0.0991577	0.0347974	0.0949661	0.0194429
3x18	0.013243	0.188606	0.0781999	0.312891	0.0656975	0.201854	0.126319	0.0131905
3x19	1.05773e-09	0.264297	0.0538918	0.331746	0.0384683	0.214221	0.0973763	1.05554e-09
3x22	1.72149e-09	0.196257	0.120724	0.260357	0.0198103	0.129141	0.134609	0.139102
3x9	5.40384e-10	0.325274	0.00992668	0.388442	0.065139	0.151966	0.059253	5.39051e-10
4x10	2.1006e-10	0.065377	0.0121878	0.799043	2.10721e-10	0.0554155	0.0662486	0.00172774
4x11	4.49502e-10	0.112327	0.0123175	0.654117	0.073581	0.0740683	0.0735886	4.4811e-10
4x12	4.44226e-10	0.255689	0.0595075	0.318519	0.0462644	0.0560053	0.264015	4.41403e-10
4x13	0.0202812	0.250584	0.0814269	0.0740777	0.0729311	0.0457214	0.427362	0.0276161
4x14	5.12538e-10	0.223011	0.120739	0.227685	0.0608345	0.141929	0.203731	0.0220703
4x15	0.0285836	0.286683	0.0210323	0.330679	0.0688101	0.0539616	0.21025	6.75819e-10
4x16	0.0295201	0.170678	0.0649627	0.354246	0.0447605	0.16568	0.157823	0.0123302
4x17	0.0320909	0.179434	0.0613563	0.289006	0.080862	0.106629	0.250622	6.11414e-10
4x18	0.0171192	0.268312	0.0892952	0.209398	0.10941	0.19769	0.0713085	0.037467
4x19	1.48464e-09	0.15696	0.0795972	0.285562	0.100756	0.164705	0.212419	1.48108e-09
4x20	1.0355e-09	0.205938	0.0932197	0.287991	0.0817746	0.164	0.167077	1.03263e-09
4x21	0.0101899	0.239236	0.0742966	0.253847	0.0813801	0.197011	0.14404	1.18509e-09
4x22	0.0486276	0.251599	0.0690482	0.186465	0.0425443	0.197493	0.154789	0.0494344
4x9	3.1519e-10	0.0993365	3.17322e-10	0.763894	0.0320574	0.0697552	0.0349571	3.15471e-10
5x10	0.0030714	0.354457	0.108781	0.155136	0.0393648	0.0799194	0.259272	3.91745e-10
5x11	0.00655295	0.298526	0.0471987	0.153365	0.107117	0.135743	0.251498	5.71824e-10
5x12	0.0185286	0.175227	0.0821914	0.0686091	0.118676	0.107759	0.371783	0.0572248
5x13	9.76307e-10	0.223958	0.0876414	0.280385	0.0961865	0.194682	0.117147	9.76089e-10
5x14	8.9702e-10	0.268202	0.0335422	0.202533	0.137378	0.279559	0.0730024	0.00578297
5x15	1.98451e-09	0.153363	0.0580649	0.199727	0.0592802	0.3755	0.108369	0.0456963
5x16	0.00998219	0.326694	0.0729796	0.313416	0.0780709	0.172156	1.18961e-09	0.0267023
5x17	6.14135e-10	0.192337	0.0839111	0.17351	0.0770055	0.28853	0.177417	0.00728909
5x18	1.32952e-09	0.23165	0.0867384	0.176767	0.0798941	0.238591	0.171404	0.0149548
5x19	1.12789e-09	0.241905	0.0369284	0.322902	0.0663428	0.22594	0.105981	1.12226e-09
5x20	0.0713924	0.189576	0.0574316	0.246138	0.0579722	0.152993	0.192073	0.0324231
5x21	0.0465309	0.227813	0.0766136	0.259954	0.0281651	0.145688	0.159358	0.0558781
5x22	1.57755e-09	0.229859	0.1536	0.204915	0.116764	0.215572	0.0770112	0.00227795
5x23	0.025401	0.178562	0.202985	0.128879	0.0610619	0.221507	0.123913	0.0576914
5x8	2.0118e-09	0.383933	0.0694207	0.207301	0.0752246	2.00573e-09	0.264121	1.99945e-09
5x9	2.84327e-10	0.187662	0.0915089	0.237048	0.0878282	0.0412251	0.354728	2.84385e-10
6x10	0.0298301	0.259174	0.126759	0.152369	0.158003	0.0922581	0.163771	0.0178367
6x11	0.0672414	0.316741	0.0299447	0.272815	0.0267128	0.185969	0.100576	8.97012e-10
6x12	8.30657e-10	0.31708	0.0481951	0.164908	0.0748511	0.266614	0.112842	0.0155108
6x13	0.00630175	0.376664	0.0872191	0.162789	0.107083	0.185434	0.0745093	1.15958e-09
6x14	0.00310648	0.237272	0.0291021	0.273608	0.0687449	0.250157	0.0957351	0.0422738
6x15	0.0253306	0.179744	0.0313779	0.142601	0.0861298	0.394012	0.122299	0.0185054
6x16	0.0506416	0.265605	0.117656	0.114289	0.117426	0.189777	0.0593582	0.0852476
6x17	1.19867e-09	0.169459	0.0497441	0.155384	0.0940789	0.38633	0.0977525	0.0472519
6x18	0.0712393	0.236825	0.0697086	0.354186	0.0962194	0.132618	0.0392036	9.37229e-10
6x19	0.051674	0.159658	0.0641745	0.182069	0.0636704	0.33714	0.12993	0.0116835
6x20	0.0794524	0.238479	0.0438414	0.197755	0.0514355	0.290313	0.098724	1.08515e-09
6x21	1.13926e-09	0.130432	0.0586929	0.34555	0.0815006	0.197018	0.186806	1.13646e-09
6x22	0.0220956	0.193824	0.0353176	0.296639	0.0792718	0.253485	0.0937468	0.0256197
6x23	1.3715e-09	0.0628997	0.0732884	0.293321	0.0631271	0.342201	0.151894	0.0132694
6x24	0.00263629	0.190699	0.035101	0.35512	0.125923	0.21525	0.0752702	1.01679e-09
6x8	7.2119e-10	0.131035	0.0538475	0.349146	0.072139	0.232984	0.148438	0.012411
6x9	6.73209e-10	0.22814	0.044974	0.253746	0.131463	0.142942	0.198734	6.74651e-10
7x10	9.31385e-10	0.280099	0.0355836	0.303239	0.0963472	0.225575	0.0527055	0.00645136
7x11	0.0677368	0.333046	0.0310376	0.200466	0.0916897	0.184968	0.0910555	1.08265e-09
7x12	0.00922283	0.277426	0.13755	0.201825	0.0712915	0.145708	0.138782	0.0181957
7x13	0.0148158	0.138945	0.0664741	0.225845	0.114833	0.296471	0.142616	9.07443e-10
7x14	0.0363602	0.150074	0.0987901	0.183396	0.0720005	0.318188	0.141192	7.02464e-10
7x15	1.35733e-09	0.201868	0.0297605	0.277043	0.0730177	0.350121	0.0681904	1.35812e-09
7x16	0.112816	0.171072	0.053303	0.183045	0.0762413	0.230396	0.155913	0.0172143
7x17	0.0927657	0.261862	0.0718678	0.238153	0.0746244	0.148305	0.112423	7.80093e-10
7x18	0.0629756	0.134992	0.0490072	0.282514	0.161744	0.16495	0.103289	0.0405285
7x19	1.16066e-09	0.143199	0.0347956	0.262089	0.112411	0.327911	0.0714152	0.04818
7x20	0.0530548	0.216834	0.0682476	0.317614	0.0445851	0.148939	0.122975	0.0277505
7x21	0.0122401	0.116759	0.0679871	0.356005	0.0458686	0.252621	0.148519	9.04787e-10
7x22	0.0268777	0.210104	0.0347324	0.317039	0.028026	0.312218	0.0710019	1.09158e-09
7x23	7.7014e-10	0.121841	0.0855657	0.227421	0.0594524	0.346398	0.152528	0.00679306
7x24	9.75618e-10	0.237607	0.024712	0.466824	0.0269017	0.126319	0.117637	9.72237e-10
7x8	0.0119005	0.260304	0.0878895	0.254903	0.0926308	0.143007	0.149364	4.46055e-10
8x11	0.0509699	0.218927	0.0635694	0.217064	0.155907	0.24964	0.0439227	7.09277e-10
8x12	0.025447	0.13167	0.0851364	0.238461	0.0740818	0.31418	0.131023	1.21474e-09
8x13	0.0654582	0.188889	0.132077	0.146075	0.0700707	0.141659	0.255771	1.19878e-09
8x14	0.0191125	0.261152	0.0466018	0.193971	0.104571	0.272721	0.101871	1.06251e-09
8x15	1.98435e-09	0.21076	0.0593014	0.211972	0.0867115	0.232855	0.1984	1.98464e-09
8x16	0.0521895	0.239185	0.0569047	0.206831	0.181426	0.164003	0.0994602	2.21851e-09
8x17	0.047192	0.161402	0.0695557	0.188214	0.0909436	0.247361	0.149066	0.0462654
8x18	0.102089	0.239595	0.0294586	0.187455	0.140507	0.220307	0.0379149	0.042675
8x19	0.0328795	0.176019	0.00161188	0.290106	0.102875	0.327119	0.0693888	7.62721e-10
8x20	0.0106519	0.171287	0.0568819	0.257574	0.0939335	0.291462	0.0988766	0.0193326
8x21	0.0135315	0.196699	0.0440007	0.376776	0.0502033	0.208067	0.110724	7.62517e-10
8x22	0.00717855	0.22853	0.0246332	0.371202	0.0641339	0.201576	0.0921802	0.0105661
8x23	0.0140926	0.266218	0.0843075	0.33379	0.0861705	0.119581	0.0958406	9.59883e-10
8x24	0.0219283	0.244945	0.0415477	0.402677	0.0870169	0.102095	0.0997893	1.04395e-09
8x9	9.92107e-10	0.205186	0.0307277	0.274178	0.148388	0.29213	0.039698	0.00969243
9x10	6.97686e-10	0.178317	0.0274222	0.418835	0.101115	0.219711	0.0546	6.97154e-10
9x11	0.191525	0.157034	0.0632227	4.33698e-10	0.112675	0.305712	0.0308656	0.138965
9x12	0.0133072	0.11463	0.0651846	0.184281	0.13425	0.201261	0.236252	0.0508346
9x13	0.0181269	0.253098	0.0402593	0.188523	0.107708	0.273976	0.118308	1.50804e-09
9x14	1.16409e-09	0.168546	0.0449991	0.221434	0.117238	0.29402	0.0997978	0.0539648
9x15	0.0354006	0.278248	0.0321248	0.227583	0.0978805	0.137914	0.164871	0.0259774
9x16	0.0483406	0.241906	0.0613011	0.252485	0.114901	0.234137	0.0469292	1.95256e-09
9x17	0.118479	0.213947	0.0760132	0.139046	0.101221	0.159919	0.0432245	0.148151
9x18	0.056618	0.0935809	0.035593	0.338466	0.106506	0.224514	0.0976362	0.0470855
9x19	0.0385824	0.144397	0.0364165	0.302036	0.0820547	0.26572	0.107131	0.0236621
9x20	0.0177953	0.295023	0.0526922	0.302469	0.090093	0.19814	0.0324855	0.0113018
9x21	4.44396e-10	0.240627	0.090663	0.316878	0.0832659	0.1453	0.123266	4.44058e-10
9x22	0.0120666	0.245992	0.0461363	0.392973	0.0820531	0.139443	0.0813364	7.81574e-10
9x23	7.58918e-10	0.26984	0.0742503	0.353203	0.0617818	0.186641	0.0324127	0.0218719
9x24	6.35967e-10	0.148192	0.0301437	0.3313	0.0972765	0.272273	0.0994745	0.0213399
9x25	7.46508e-10	0.205286	0.0177995	0.406447	0.0705742	0.228664	0.0712287	7.47949e-10
9x7	0.0283515	0.142431	0.0846442	0.265163	0.0316124	0.176269	0.24827	0.0232583
9x8	7.05816e-10	0.145803	0.0458717	0.349413	0.0422202	0.205943	0.180304	0.0304452
9x9	0.011398	0.135669	0.0178702	0.417789	0.0763026	0.202389	0.122408	0.0161759

## Sheet: major_A3
	B-cells	CAFs	Endothelial	Epithelial	Myeloid	Plasma Cells	PVL	T-cells
10x12	4.89409e-10	4.89589e-10	0.00307737	0.996923	4.90292e-10	4.88634e-10	4.90027e-10	4.88884e-10
10x13	7.16255e-05	0.00407165	0.0341363	0.959761	2.05635e-10	2.05325e-10	0.00195949	2.04444e-10
10x14	7.803e-10	0.0208927	0.0487639	0.826399	0.00630442	0.0405224	0.0521488	0.00496861
10x15	0.0300645	0.141264	0.0118641	0.655944	0.0805798	6.27702e-10	0.0710782	0.00920514
10x16	0.0151827	0.100354	0.0126254	0.656764	0.0380088	0.0534554	0.09184	0.0317697
10x17	8.4648e-10	0.192154	0.0520148	0.594959	0.0480566	0.0749789	0.0378365	8.42545e-10
10x18	0.0043617	0.142323	0.0274759	0.688222	0.0608436	0.0319413	0.0329654	0.0118669
10x19	1.00112e-09	0.155731	0.0643629	0.547101	0.0647321	0.0642865	0.103787	9.98385e-10
10x20	0.00316966	0.105992	0.0324896	0.706026	0.0523614	1.09194e-09	0.0999614	1.09132e-09
10x21	0.0287727	0.0274135	0.0796385	0.825217	6.30277e-10	6.2809e-10	0.0389581	6.28102e-10
10x22	7.14755e-10	0.17865	0.0123437	0.376606	0.0974925	0.306631	0.00159303	0.0266832
10x23	0.0483177	0.140249	0.112272	0.412032	0.0517304	0.0859072	0.149491	9.95208e-10
10x24	0.0423547	0.28338	0.0472623	0.379431	0.102415	0.0221634	0.105555	0.0174387
10x25	1.51442e-09	0.145192	0.0122167	0.691271	0.132426	1.51941e-09	1.5172e-09	0.0188937
11x12	6.00073e-10	0.0405581	6.00577e-10	0.959442	5.98507e-10	5.97782e-10	5.99236e-10	6.00092e-10
11x13	0.00513424	3.7553e-10	3.74824e-10	0.994866	3.75635e-10	3.76469e-10	3.76546e-10	3.75499e-10
11x14	0.0178318	5.43035e-10	0.0104741	0.971694	5.41887e-10	5.4173e-10	5.42322e-10	5.4125e-10
11x15	0.00633999	4.28554e-10	0.00530223	0.909333	0.0619228	4.27089e-10	0.0171019	4.2709e-10
11x16	0.0198072	6.93628e-10	6.94155e-10	0.883273	0.0220308	6.9238e-10	0.0748886	6.93706e-10
11x17	1.14648e-07	1.14511e-07	1.14508e-07	0.999999	1.14419e-07	1.14505e-07	1.14342e-07	1.14561e-07
11x18	5.07457e-10	0.149958	0.00161104	0.713912	0.0942624	0.0123164	5.07458e-10	0.0279402
11x20	8.33843e-10	0.0559489	0.0414859	0.790015	0.0185443	0.0782994	0.0157064	8.3385e-10
11x21	0.0131612	0.00573976	0.00966467	0.961712	8.4567e-10	8.45826e-10	8.5073e-10	0.00972206
11x22	0.00650325	0.0860233	0.0476386	0.743656	0.0949762	1.17166e-09	1.17234e-09	0.0212028
11x23	0.0436708	0.166603	0.00136188	0.508788	0.124745	1.00965e-09	1.0114e-09	0.154831
11x24	0.0273531	0.173888	0.0112819	0.273082	0.254698	6.4215e-10	0.0110881	0.248609
11x25	0.0772921	0.150953	0.0242186	0.64368	0.103857	9.37207e-10	9.37666e-10	9.38473e-10
12x12	3.55142e-10	3.56429e-10	0.00575775	0.992692	3.5641e-10	3.55218e-10	0.00155023	3.5586e-10
12x13	0.0112843	0.0878909	3.92923e-10	0.875074	3.93762e-10	3.91657e-10	0.0257504	3.92606e-10
12x14	0.00429441	4.41364e-10	4.4076e-10	0.995706	4.41185e-10	4.4082e-10	4.42167e-10	4.4188e-10
12x15	0.013189	0.021819	0.0336516	0.927348	0.00399244	6.74975e-10	6.76613e-10	6.752e-10
12x16	0.00757701	3.95126e-10	3.95889e-10	0.992423	3.95161e-10	3.9459e-10	3.95119e-10	3.94965e-10
12x17	0.0105575	0.034345	0.0360945	0.837314	0.0511023	7.5533e-10	0.030587	7.54875e-10
12x18	4.71431e-10	0.0406086	0.0133799	0.796379	0.149632	4.68329e-10	4.69243e-10	4.6942e-10
12x19	4.47686e-10	0.101786	0.00375504	0.662067	0.19077	4.4784e-10	0.0172288	0.0243934
12x20	0.0318665	6.7841e-10	0.00773777	0.957712	6.80428e-10	6.77621e-10	6.79153e-10	0.00268344
12x21	7.36874e-10	7.34208e-10	0.111978	0.888022	7.33749e-10	7.34816e-10	7.38441e-10	7.34548e-10
12x22	8.17046e-10	8.16184e-10	8.16426e-10	1	8.15084e-10	8.1691e-10	8.14388e-10	8.15021e-10
12x23	7.00382e-10	0.149139	0.0867886	0.551645	0.178713	6.95317e-10	0.00293509	0.0307789
12x24	1.32537e-09	0.119698	0.113125	0.570101	0.119358	1.32041e-09	0.0485284	0.0291892
12x25	0.0131683	0.114072	0.251839	0.420071	0.20085	1.48434e-09	1.48661e-09	1.48328e-09
12x26	9.5613e-10	0.157982	0.119079	0.40329	0.169356	9.50284e-10	0.0467708	0.103522
12x27	0.0261498	0.101939	2.30101e-09	0.560036	0.311875	2.29587e-09	2.30468e-09	2.30072e-09
13x12	0.0317012	7.01058e-10	7.00752e-10	0.968299	6.99608e-10	6.98946e-10	7.01828e-10	6.99797e-10
13x13	0.00205616	0.153911	0.075555	0.753396	0.0150816	5.9976e-10	6.00434e-10	5.98324e-10
13x14	7.6466e-10	7.67285e-10	0.0234741	0.976526	7.64325e-10	7.65654e-10	7.65543e-10	7.64952e-10
13x15	5.19154e-10	5.18071e-10	5.19101e-10	1	5.17002e-10	5.17896e-10	5.17284e-10	5.18704e-10
13x16	0.0214332	9.34076e-10	0.0213328	0.881439	0.0623671	9.31273e-10	0.0134281	9.324e-10
13x17	0.0107686	0.170773	7.58356e-10	0.642519	0.103221	7.5666e-10	0.0727191	7.58091e-10
13x18	0.0468632	0.11659	0.0205219	0.609031	0.151834	0.0543702	0.000790309	7.03587e-10
13x19	0.0259673	0.0446247	0.0399878	0.859674	0.0297458	8.75874e-10	8.79291e-10	8.77172e-10
13x20	0.0188782	1.03331e-09	1.03545e-09	0.981122	1.03526e-09	1.03388e-09	1.03391e-09	1.03382e-09
13x21	0.0111	6.00887e-10	6.00186e-10	0.9889	5.98809e-10	5.99877e-10	5.99328e-10	5.99816e-10
13x22	0.0387444	1.66016e-09	1.66546e-09	0.961256	1.66114e-09	1.66618e-09	1.6668e-09	1.66499e-09
13x23	1.62028e-09	0.00494174	1.61663e-09	0.962757	0.0323014	1.61489e-09	1.62259e-09	1.62109e-09
13x24	0.00884287	0.281674	0.0314902	0.527362	0.150631	1.1214e-09	1.12543e-09	1.118e-09
13x25	0.0427833	0.167945	0.00771745	0.484507	0.185093	7.36349e-10	7.38285e-10	0.111954
13x26	9.14181e-10	0.12395	0.0215093	0.566403	0.247383	9.12935e-10	9.10841e-10	0.0407541
13x27	1.71947e-09	0.050985	0.029032	0.750486	0.104381	1.71095e-09	0.0410696	0.0240464
14x12	1.99836e-07	0.191866	0.0230007	0.675185	0.0606614	0.0241547	0.0251323	4.43521e-10
14x13	0.00315275	0.0475719	0.0254588	0.861154	0.0197038	8.51139e-10	0.0429591	8.50753e-10
14x14	4.71493e-10	0.0167045	0.0189528	0.927208	0.00498576	4.72669e-10	0.0321492	4.7151e-10
14x15	0.0312329	8.85783e-10	0.0322652	0.859699	0.0495776	8.80749e-10	0.0272251	8.81603e-10
14x16	0.0169842	4.73447e-10	0.003761	0.979255	4.75043e-10	4.74169e-10	4.74477e-10	4.73317e-10
14x17	0.0140891	0.0233217	0.0386547	0.842546	0.0813884	1.06712e-09	1.06535e-09	1.06809e-09
14x18	0.0110043	0.123389	0.0498532	0.565986	0.065393	4.86075e-10	0.126872	0.0575024
14x19	0.0142231	1.06385e-09	1.06336e-09	0.985777	1.06545e-09	1.06246e-09	1.06373e-09	1.06701e-09
14x20	7.42894e-10	7.43906e-10	7.42701e-10	1	7.43488e-10	7.4261e-10	7.4392e-10	7.41839e-10
14x21	9.01609e-10	9.03018e-10	9.04387e-10	1	9.02194e-10	9.05426e-10	9.0138e-10	9.02812e-10
14x22	8.39363e-10	8.36356e-10	8.37521e-10	1	8.38374e-10	8.36073e-10	8.38187e-10	8.3743e-10
14x23	0.042436	0.058632	0.0222424	0.858765	0.0179242	1.22773e-09	1.22669e-09	1.22448e-09
14x24	0.0120366	0.167731	0.0260009	0.548451	0.159509	1.2657e-09	0.0442693	0.0420026
14x25	1.10246e-09	0.0133316	0.0208357	0.768086	0.145983	1.09878e-09	0.0246314	0.0271323
14x26	1.34863e-09	0.0319289	0.0487383	0.797928	1.34334e-09	1.34836e-09	0.121404	1.34703e-09
14x27	1.02852e-09	1.02172e-09	0.00646209	0.859623	1.02279e-09	1.02648e-09	0.133915	1.0232e-09
15x11	5.02947e-10	0.0866298	5.01598e-10	0.91337	5.00313e-10	5.01878e-10	5.03458e-10	5.0125e-10
15x12	0.00541689	0.0040226	0.0319149	0.958646	4.17387e-10	4.16169e-10	4.17325e-10	4.17466e-10
15x13	0.00173659	0.0702143	0.0154903	0.912559	4.84083e-10	4.85194e-10	4.87597e-10	4.8439e-10
15x14	7.24825e-10	7.23506e-10	0.00200357	0.997996	7.26566e-10	7.26368e-10	7.2494e-10	7.2286e-10
15x15	5.59393e-10	0.0371307	0.0426098	0.871333	0.0478367	5.59875e-10	0.00108956	5.58498e-10
15x16	0.0200648	0.00232729	0.039962	0.881799	0.0263393	7.06502e-10	0.0295074	7.06475e-10
15x17	6.09391e-10	0.0557239	0.0551655	0.669063	0.181666	6.05773e-10	0.0207905	0.0175911
15x18	0.00875603	0.0129615	0.0854459	0.828852	0.0605058	6.61446e-10	6.63361e-10	0.00347841
15x19	0.0146391	8.21345e-10	7.10363e-10	0.944206	0.0411545	7.08862e-10	7.13655e-10	7.10658e-10
15x20	9.65854e-10	0.046215	9.6398e-10	0.897549	0.0562359	9.65384e-10	9.64696e-10	9.61664e-10
15x21	7.01073e-10	7.03911e-10	7.01111e-10	0.949591	0.0488325	7.02995e-10	0.00157697	7.01475e-10
15x22	0.0338008	1.38726e-09	0.00924306	0.9138	0.0236153	1.38879e-09	0.0195409	1.39215e-09
15x23	0.0124577	9.18222e-10	9.19964e-10	0.969077	0.0184652	9.18257e-10	9.18199e-10	9.20781e-10
15x24	8.1032e-10	0.0309302	0.0365882	0.795461	0.133035	8.08122e-10	0.0039856	8.08637e-10
15x25	0.0132334	9.53736e-10	9.54841e-10	0.986767	9.5197e-10	9.57095e-10	9.51725e-10	9.51262e-10
15x26	1.2504e-09	0.00142068	1.25037e-09	0.919523	0.0790561	1.25061e-09	1.24781e-09	1.25073e-09
15x27	0.033437	0.0142855	1.32892e-09	0.84	0.0227879	0.0382683	0.0512209	1.32782e-09
16x11	0.00817245	7.81957e-10	7.80857e-10	0.991827	7.85106e-10	7.81066e-10	7.82999e-10	7.83102e-10
16x12	5.90861e-10	5.9064e-10	0.0153015	0.982898	0.00180064	5.88135e-10	5.91045e-10	5.89412e-10
16x13	0.0139501	0.142519	0.0434711	0.66904	0.0683792	3.74993e-10	0.0626408	3.75984e-10
16x14	0.00369128	8.30875e-10	0.0152782	0.965349	8.27276e-10	8.26232e-10	0.0156813	8.26377e-10
16x15	0.02204	7.69213e-10	7.69166e-10	0.97796	7.69882e-10	7.68307e-10	7.67857e-10	7.68097e-10
16x16	8.3171e-10	0.144749	0.0350909	0.694661	0.084424	8.30329e-10	0.0410752	8.29174e-10
16x17	0.0380848	0.0125842	0.0281457	0.816749	0.0657309	6.91664e-10	0.00632277	0.0323828
16x18	0.0241459	7.25824e-10	0.0176064	0.948881	7.27269e-10	7.25768e-10	0.00936713	7.28713e-10
16x19	5.49203e-10	0.0926502	5.47608e-10	0.773192	0.121878	5.48808e-10	5.49652e-10	0.0122789
16x20	0.0229401	0.0108142	0.00299578	0.943479	0.0197713	1.06629e-09	1.06514e-09	1.06327e-09
16x21	0.0150859	7.49385e-10	7.50301e-10	0.955283	7.47974e-10	0.00991085	0.0197199	7.47203e-10
16x22	0.00472279	0.0564292	0.029305	0.84909	0.0312908	5.80092e-10	0.0291621	5.79249e-10
16x23	0.0214414	1.37304e-09	1.37744e-09	0.930408	0.00697853	0.0411725	1.38011e-09	1.37608e-09
16x24	8.80909e-10	0.166301	0.0493092	0.604509	0.124508	8.75463e-10	0.0553736	8.75627e-10
16x25	0.0139244	8.74987e-10	8.72176e-10	0.986075	8.74196e-10	8.72139e-10	8.70772e-10	8.74216e-10
16x26	0.0127145	1.76292e-09	1.76785e-09	0.987286	1.7709e-09	1.77088e-09	1.76482e-09	1.76393e-09
16x27	2.36854e-09	2.36957e-09	2.36557e-09	1	2.35993e-09	2.36169e-09	2.36712e-09	2.36538e-09
17x11	0.00048281	0.0313964	0.0297055	0.881915	6.83147e-10	6.8346e-10	0.0565007	6.82765e-10
17x12	0.0105283	0.0161221	0.0373394	0.889239	5.20961e-10	5.20003e-10	0.0467711	5.2111e-10
17x13	4.82118e-10	0.0785196	0.0988332	0.719966	0.0433839	4.82367e-10	0.0592978	4.80846e-10
17x14	0.124866	0.12494	0.124827	0.12499	0.125138	0.124887	0.125103	0.125249
17x15	0.00584534	0.154515	0.0260238	0.772521	0.0311581	8.24143e-10	8.24682e-10	0.00993665
17x16	7.10844e-10	0.0805702	7.0811e-10	0.674865	0.0945119	7.07529e-10	0.131568	0.018485
17x17	0.0437363	0.0729524	0.0294032	0.749322	0.104586	5.95718e-10	5.97848e-10	5.97017e-10
17x18	0.00750442	8.39934e-10	8.34981e-10	0.992496	8.37055e-10	8.37835e-10	8.37108e-10	8.37153e-10
17x19	7.88215e-10	0.199137	0.0137959	0.718249	0.0487923	7.85521e-10	0.0200255	7.85595e-10
17x20	6.3759e-10	0.149036	0.0256308	0.825334	6.39721e-10	6.36571e-10	6.408e-10	6.38095e-10
17x21	0.0087267	0.120281	0.00423496	0.794833	0.0436833	5.78727e-10	0.0282403	5.77859e-10
17x22	0.00715639	0.0833573	0.0537708	0.759667	0.0553222	6.43112e-10	0.0407261	6.41265e-10
17x23	0.00887088	0.0854778	0.0531536	0.783361	0.0267913	7.6907e-10	0.0423457	7.7065e-10
17x24	8.01935e-10	0.0266789	0.0092704	0.917711	0.00959172	7.99405e-10	0.0367476	7.983e-10
17x25	0.00639318	8.0865e-10	8.12827e-10	0.993607	8.10242e-10	8.12182e-10	8.11096e-10	8.12102e-10
17x26	0.000510692	9.23761e-10	9.19979e-10	0.999489	9.23176e-10	9.2145e-10	9.20177e-10	9.21052e-10
17x27	0.0206821	2.09312e-09	2.08914e-09	0.979318	2.09166e-09	2.0894e-09	2.09135e-09	2.09878e-09
18x11	0.00031698	0.0334287	0.00938893	0.949694	6.94186e-10	6.92487e-10	0.0071718	6.90881e-10
18x12	1.15661e-09	0.0640364	0.0195002	0.87893	0.0140002	1.16071e-09	0.0235332	1.15608e-09
18x13	9.70049e-10	9.72201e-10	0.0157628	0.984237	9.70896e-10	9.72516e-10	9.75249e-10	9.68579e-10
18x14	0.00325033	7.90456e-10	0.00592221	0.980367	0.0104603	7.88611e-10	7.8905e-10	7.87626e-10
18x15	8.74791e-10	8.74699e-10	0.00772704	0.928536	0.00371358	8.74703e-10	0.0600234	8.71462e-10
18x16	7.82214e-10	0.0224524	7.82354e-10	0.965586	0.0119616	7.79981e-10	7.82914e-10	7.8157e-10
18x17	6.72423e-10	0.0480264	0.0054318	0.918555	0.0144572	6.69384e-10	6.72753e-10	0.013529
18x18	0.0262738	5.63207e-10	0.0272073	0.924966	5.61071e-10	5.63239e-10	0.021553	5.61899e-10
18x19	9.21656e-10	9.2455e-10	0.0602809	0.842536	0.0494453	0.0148369	0.0329014	9.20962e-10
18x21	6.58402e-10	0.101167	0.0585989	0.786392	0.0415304	6.58544e-10	0.0123112	6.58568e-10
18x22	0.0444492	0.106137	0.0664954	0.675727	0.0406457	7.74204e-10	0.0589824	0.00756349
18x23	1.08871e-09	0.0599751	0.0300424	0.738612	0.0109321	1.08815e-09	0.160439	1.08783e-09
18x24	5.67677e-10	0.0215824	5.6866e-10	0.947035	5.68387e-10	5.69697e-10	0.0313824	5.65955e-10
18x25	6.56314e-10	6.56717e-10	6.56833e-10	1	6.58311e-10	6.57642e-10	6.60507e-10	6.57621e-10
18x26	1.11338e-09	1.11849e-09	1.11695e-09	0.993036	1.11523e-09	1.11352e-09	0.00696426	1.11505e-09
18x27	0.0369226	0.202317	0.0505207	0.621162	1.35184e-09	1.34676e-09	0.0890776	1.34414e-09
19x11	0.00787052	5.03769e-10	5.0545e-10	0.978479	5.03796e-10	5.03863e-10	0.0136502	5.03621e-10
19x12	8.04069e-10	8.05561e-10	0.00819979	0.912714	0.0168038	8.07528e-10	0.0622822	8.06419e-10
19x13	7.95071e-10	7.94927e-10	7.97241e-10	1	7.97048e-10	7.96089e-10	7.96099e-10	7.94948e-10
19x14	0.00962632	0.0377235	0.0238182	0.928657	7.1361e-10	7.14025e-10	0.000175106	7.12853e-10
19x15	0.00442618	4.89787e-10	4.88234e-10	0.995574	4.8794e-10	4.87967e-10	4.89611e-10	4.87644e-10
19x16	1.14346e-09	0.0833617	0.0241667	0.84801	0.0126812	1.14579e-09	0.0317805	1.14254e-09
19x17	0.00195322	0.112083	0.038517	0.815511	0.00820796	5.89695e-10	0.0237281	9.6589e-08
19x18	0.0112912	0.0954387	0.101857	0.709951	0.0392727	4.54255e-10	0.04219	4.5479e-10
19x19	7.5747e-10	7.55455e-10	0.00988789	0.966237	7.57996e-10	7.56204e-10	0.0238747	7.5607e-10
19x20	3.71248e-10	0.00984741	0.0109568	0.946885	0.0108516	3.69548e-10	0.0214594	3.70546e-10
19x21	0.0213945	0.121191	0.0361492	0.821265	7.96811e-10	7.93587e-10	7.96805e-10	7.94567e-10
19x22	0.0222469	8.06924e-10	0.011764	0.965989	8.0295e-10	8.03827e-10	8.05987e-10	8.04442e-10
19x23	0.0199572	0.0248829	6.81964e-10	0.948139	6.81457e-10	0.00702095	6.83631e-10	6.81579e-10
19x24	7.00857e-10	1.39929e-09	0.00801886	0.955688	7.00609e-10	7.00716e-10	0.0307683	0.00552492
19x25	0.0309418	0.0779602	7.72736e-10	0.881454	0.00964379	7.71657e-10	7.7346e-10	7.73412e-10
19x26	6.62365e-10	6.60637e-10	6.61243e-10	1	6.63165e-10	6.61565e-10	6.63392e-10	6.60245e-10
19x27	0.00904728	1.3521e-09	1.35615e-09	0.990953	1.35499e-09	1.35202e-09	1.35001e-09	1.34944e-09
20x12	4.96451e-10	4.97081e-10	4.95429e-10	0.941329	0.022718	0.0359533	4.99475e-10	4.95932e-10
20x13	5.84817e-10	5.84672e-10	5.83571e-10	1	5.8234e-10	5.83558e-10	5.84636e-10	5.83596e-10
20x14	3.85569e-10	0.0379383	0.0500288	0.903932	3.8485e-10	3.83637e-10	0.00631002	0.00179117
20x15	0.00615037	0.0481709	0.0368704	0.849624	3.80266e-10	3.79872e-10	0.0591845	3.78929e-10
20x16	0.0140246	0.0230485	5.4542e-10	0.908164	0.0166117	5.4482e-10	0.0381511	5.42994e-10
20x17	0.0140804	5.0661e-10	5.0737e-10	0.98592	5.06626e-10	5.05279e-10	5.06288e-10	5.06036e-10
20x18	0.0031128	0.0273089	5.58049e-10	0.962088	0.00379427	5.60554e-10	0.00369634	5.6024e-10
20x19	6.15638e-10	6.14596e-10	6.13919e-10	1	6.15254e-10	6.152e-10	6.15116e-10	6.14062e-10
20x20	4.99673e-10	4.98085e-10	0.0115004	0.980699	4.97794e-10	4.98016e-10	4.98848e-10	0.0078008
20x21	6.16217e-10	6.17344e-10	6.15693e-10	1	6.16461e-10	6.18077e-10	6.17781e-10	6.15486e-10
20x22	0.00201782	8.10221e-10	8.09103e-10	0.997982	8.09456e-10	8.12584e-10	8.09972e-10	8.09687e-10
20x23	5.68486e-10	0.00407604	0.0136573	0.981211	0.00105567	5.68226e-10	5.69867e-10	5.67428e-10
20x24	0.0136522	7.41762e-10	0.00116497	0.951195	7.40601e-10	7.41206e-10	0.0339878	7.40987e-10
20x25	5.03016e-10	5.03248e-10	5.04442e-10	1	5.03073e-10	5.02039e-10	5.01634e-10	5.01453e-10
20x26	0.0145861	5.93318e-10	5.92245e-10	0.979104	0.00630968	5.92728e-10	5.91486e-10	5.91779e-10
20x27	1.27959e-09	1.27643e-09	1.27707e-09	1	1.27651e-09	1.27914e-09	1.27885e-09	1.27591e-09
21x12	3.60585e-10	3.60627e-10	0.0127114	0.987193	3.59905e-10	9.56434e-05	3.60633e-10	3.60294e-10
21x13	4.79059e-10	4.78728e-10	4.79698e-10	1	4.79021e-10	4.80987e-10	4.80904e-10	4.79699e-10
21x14	0.000807876	4.43635e-10	0.00376961	0.974262	0.0211608	4.43851e-10	4.42782e-10	4.43434e-10
21x15	0.0113195	4.46604e-10	0.0119973	0.95551	0.0163884	4.46356e-10	0.00478524	4.46083e-10
21x16	5.22423e-10	5.22425e-10	0.00605677	0.993943	5.20964e-10	5.20659e-10	5.22105e-10	5.21588e-10
21x17	7.33963e-10	0.00166328	0.000263598	0.998073	7.33529e-10	7.35247e-10	7.34375e-10	7.34938e-10
21x18	0.0283422	7.61718e-10	7.60042e-10	0.967164	7.61948e-10	7.61268e-10	0.00449418	7.5906e-10
21x19	7.55999e-10	7.52966e-10	7.54181e-10	1	7.53906e-10	7.5432e-10	7.52075e-10	7.52867e-10
21x20	1.65826e-09	0.0221786	0.0294696	0.909361	1.65826e-09	1.65641e-09	0.0357991	0.00319203
21x21	3.61773e-10	0.0771905	3.62384e-10	0.898194	0.0246159	3.61874e-10	3.61882e-10	3.60921e-10
21x22	6.09623e-10	6.05973e-10	6.07411e-10	0.990524	0.00947655	6.0732e-10	6.06982e-10	6.08086e-10
21x23	6.51398e-10	0.0421398	6.50349e-10	0.944338	0.0135224	6.52156e-10	6.52063e-10	6.5313e-10
21x24	6.20588e-10	6.21363e-10	0.00388146	0.993069	0.00304978	6.22214e-10	6.21515e-10	6.20326e-10
21x25	0.03933	6.098e-10	0.00357488	0.921615	0.00381825	6.08266e-10	0.031662	6.07417e-10
21x26	6.57042e-10	0.015593	0.0105371	0.907101	0.0587023	6.56243e-10	0.00645494	0.00161179
21x27	0.0157251	1.37985e-09	1.37887e-09	0.984275	1.38256e-09	1.38232e-09	1.378e-09	1.37984e-09
22x12	4.65469e-10	4.6354e-10	0.0013129	0.998687	4.62954e-10	4.62411e-10	4.63803e-10	4.64415e-10
22x13	0.0253136	0.017016	0.0152876	0.861726	0.00601413	4.25403e-10	0.0746432	4.25797e-10
22x14	3.61466e-10	3.60779e-10	3.6131e-10	1	3.61075e-10	3.61024e-10	3.60864e-10	3.60375e-10
22x15	3.00342e-10	0.00884668	0.0115765	0.979577	3.00332e-10	3.0048e-10	3.00004e-10	3.0057e-10
22x16	3.22193e-10	3.22607e-10	3.22784e-10	0.976887	3.22572e-10	0.0231133	3.22375e-10	3.22501e-10
22x17	0.00810803	0.0114523	0.0486928	0.877192	5.00062e-10	4.99894e-10	0.054555	4.993e-10
22x18	5.4195e-10	5.42265e-10	5.40794e-10	1	5.42533e-10	5.43205e-10	5.43181e-10	5.42353e-10
22x19	3.96434e-10	3.95227e-10	3.95912e-10	1	3.96311e-10	3.95749e-10	3.96027e-10	3.96532e-10
22x20	6.21548e-10	0.0117535	6.19688e-10	0.970484	0.0177626	6.2105e-10	6.21261e-10	6.23106e-10
22x21	0.0184022	0.0143236	0.00347829	0.936422	6.46202e-10	6.45558e-10	0.0273735	6.45928e-10
22x22	4.58462e-10	4.59015e-10	4.59541e-10	1	4.58059e-10	4.58763e-10	4.59999e-10	4.57717e-10
22x23	0.0102221	5.64992e-10	5.63352e-10	0.989778	5.64831e-10	5.65548e-10	5.64504e-10	5.65409e-10
22x24	4.46832e-10	0.0077078	4.4583e-10	0.992292	4.4462e-10	4.46197e-10	4.45853e-10	4.45174e-10
22x25	0.00782399	3.90868e-10	0.00308923	0.948922	0.010043	3.89301e-10	0.0301222	3.90332e-10
22x26	0.0171549	0.0575054	0.0255475	0.870108	0.0296839	6.60632e-10	6.59685e-10	6.59142e-10
22x27	0.0310962	1.12312e-09	1.12151e-09	0.968904	1.12594e-09	1.12253e-09	1.12311e-09	1.12419e-09
23x12	0.000853866	0.0136946	3.23633e-10	0.969422	0.0160299	3.239e-10	3.23759e-10	3.25044e-10
23x13	2.66729e-10	2.66448e-10	0.00136898	0.998631	2.65895e-10	2.66937e-10	2.65639e-10	2.66701e-10
23x14	3.33653e-10	0.00880035	0.0072144	0.968031	0.0085331	0.00742118	3.32333e-10	3.33177e-10
23x15	2.86072e-10	2.86583e-10	2.8637e-10	0.987533	2.8651e-10	0.0124665	2.86018e-10	2.86071e-10
23x16	3.80691e-10	0.0114386	0.00475362	0.983808	3.80487e-10	3.79469e-10	3.81078e-10	3.7956e-10
23x17	0.0148602	3.33552e-10	4.97623e-05	0.98509	3.32702e-10	3.34289e-10	3.33184e-10	3.32806e-10
23x18	0.00483877	3.01284e-10	3.0156e-10	0.995161	3.01018e-10	3.01475e-10	3.01379e-10	3.01538e-10
23x19	0.00870296	0.0114734	4.12756e-10	0.979824	4.11518e-10	4.1073e-10	4.11202e-10	4.1097e-10
23x20	0.0020794	0.0369347	0.00604273	0.951194	0.00374954	5.17668e-10	5.16549e-10	5.17599e-10
23x21	4.27871e-10	0.00237504	4.2725e-10	0.996383	4.27931e-10	4.29061e-10	0.00124144	4.29051e-10
23x22	4.30775e-10	0.0827352	0.0193453	0.880731	0.013335	4.29949e-10	0.0038536	4.29564e-10
23x23	0.00529253	0.0378483	2.90921e-10	0.956859	2.89974e-10	2.90017e-10	2.90235e-10	2.90018e-10
23x24	3.24184e-10	3.26315e-10	0.0029856	0.978808	3.24016e-10	3.24998e-10	0.0182068	3.24747e-10
23x25	0.0187485	4.66304e-10	4.6507e-10	0.95177	4.63333e-10	4.63532e-10	0.0294818	4.64323e-10
23x26	3.71163e-10	0.0225471	3.70021e-10	0.977453	3.70753e-10	3.70305e-10	3.71433e-10	3.71822e-10
23x27	2.24844e-08	0.341569	2.2552e-08	0.617753	2.25221e-08	2.25001e-08	0.0406781	2.25511e-08
24x13	0.0138817	0.011672	2.76153e-10	0.974446	2.76193e-10	2.75299e-10	2.75688e-10	2.75277e-10
24x14	0.00551394	0.0425377	0.00655966	0.945389	4.21818e-10	4.22287e-10	4.22323e-10	4.21808e-10
24x15	0.00189503	0.0439212	0.0155974	0.878692	3.75952e-10	3.75775e-10	0.0598945	3.74482e-10
24x16	0.0033945	0.0788562	0.0305218	0.862597	0.0104826	2.97932e-10	0.0141473	2.97858e-10
24x17	0.00187946	0.0209429	0.0201781	0.945386	0.0116133	3.29315e-10	3.29644e-10	3.28163e-10
24x18	3.93571e-10	3.9253e-10	3.93639e-10	0.990709	3.93767e-10	3.93435e-10	0.00929086	3.92549e-10
24x19	0.00150809	0.0142165	0.0124843	0.900328	0.0517827	0.0129674	0.00671326	5.73761e-10
24x20	0.00115304	6.01322e-10	0.0176611	0.947106	0.0242562	6.00645e-10	0.00982351	5.99119e-10
24x21	5.07165e-10	5.06472e-10	5.05923e-10	1	5.05077e-10	5.05525e-10	5.07438e-10	5.06092e-10
24x22	7.24373e-10	7.21721e-10	7.21187e-10	1	7.19216e-10	7.21771e-10	7.22572e-10	7.20005e-10
24x23	0.0161987	3.94516e-10	3.95612e-10	0.983801	3.94233e-10	3.95593e-10	3.93941e-10	3.9524e-10
24x24	0.000615028	0.0361344	5.41221e-10	0.949906	5.44188e-10	5.41343e-10	0.0133441	5.43469e-10
24x25	0.00566643	0.00866653	0.0162259	0.952852	0.0110221	5.46793e-10	5.45498e-10	0.00556732
24x26	4.62999e-10	0.020596	0.00076437	0.97864	4.6e-10	4.61067e-10	4.63174e-10	4.61491e-10
24x27	0.0132928	0.0282212	0.00622973	0.942845	0.00941089	6.06222e-10	6.06296e-10	6.03616e-10
25x12	0.00436093	2.20235e-10	0.00116997	0.968593	0.0123113	2.20483e-10	0.0135646	2.20203e-10
25x13	0.00532112	0.0280376	0.000663495	0.949479	3.95867e-10	0.0129216	0.00357741	3.95554e-10
25x14	4.6154e-10	0.0595624	4.62735e-10	0.912734	0.0277036	4.61795e-10	4.63679e-10	4.61625e-10
25x15	2.90712e-10	0.0496968	0.00444892	0.893749	0.0187936	0.0133956	0.0199157	2.89459e-10
25x16	3.72192e-10	0.0412617	0.000602127	0.958136	3.73763e-10	3.7347e-10	3.72791e-10	3.73588e-10
25x17	4.11395e-10	0.0249401	0.00462158	0.94125	0.00892658	4.12453e-10	0.0202617	4.12042e-10
25x18	3.8567e-10	0.0127363	0.00804653	0.979217	3.86064e-10	3.86401e-10	3.8636e-10	3.83555e-10
25x19	3.95398e-10	0.0613273	0.0135506	0.920845	0.00398895	3.95556e-10	0.000288231	3.95345e-10
25x20	0.0209918	0.0305518	0.019196	0.911828	0.00646731	4.84729e-10	0.0109655	4.85706e-10
25x21	0.00628271	3.28595e-10	3.2658e-10	0.993717	3.27015e-10	3.27579e-10	3.27243e-10	3.26537e-10
25x22	4.69667e-10	4.70517e-10	4.69366e-10	1	4.69182e-10	4.7063e-10	4.70143e-10	4.68885e-10
25x23	2.17588e-10	0.028398	0.0125695	0.95366	2.17412e-10	2.17977e-10	0.00537267	2.17949e-10
25x24	5.10426e-10	0.0111615	5.10113e-10	0.988838	5.09792e-10	5.08976e-10	5.09876e-10	5.12464e-10
25x25	3.64247e-10	0.0646778	0.018297	0.895243	0.00682791	3.63692e-10	0.0149545	3.64678e-10
25x26	0.00415664	0.0272245	0.000611148	0.968008	6.60294e-10	6.59042e-10	6.56962e-10	6.59019e-10
25x27	8.94416e-10	8.94665e-10	0.00852664	0.991473	8.96795e-10	8.95968e-10	8.95423e-10	8.91827e-10
26x12	3.832e-10	3.83223e-10	0.00274511	0.985234	3.8391e-10	0.0120209	3.82512e-10	3.83536e-10
26x13	3.17597e-10	0.0199038	0.011755	0.949249	3.19072e-10	3.18496e-10	0.0190923	3.1816e-10
26x14	0.00458853	0.0472846	0.00968081	0.92228	0.00761184	3.71045e-10	0.008554	3.71104e-10
26x15	5.22231e-10	0.0103357	0.0213408	0.965172	5.20725e-10	5.22362e-10	0.00315119	5.20321e-10
26x16	2.54593e-10	0.0263617	0.00213403	0.951359	0.0201456	2.54072e-10	2.55063e-10	2.54439e-10
26x17	3.70072e-10	0.00344338	5.86538e-05	0.996498	3.70103e-10	3.70017e-10	3.69933e-10	3.69948e-10
26x18	3.65442e-10	0.0147413	0.00344752	0.978472	0.00333881	3.65038e-10	3.66656e-10	3.64411e-10
26x19	5.21493e-10	0.0254258	0.00476265	0.96492	5.22479e-10	5.22352e-10	0.00489179	5.23082e-10
26x20	0.00685783	0.0431301	0.0251586	0.871082	4.03762e-10	4.05333e-10	0.0537719	4.03243e-10
26x21	2.95037e-10	0.0739538	0.0368648	0.769911	0.0209762	2.94136e-10	0.0982943	2.95138e-10
26x22	3.50373e-10	0.00771188	0.0161461	0.976142	3.49666e-10	3.49894e-10	3.49455e-10	3.50416e-10
26x23	0.00179733	0.0168097	0.0041134	0.960474	0.0149395	2.18514e-10	0.0018664	2.18959e-10
26x24	5.77151e-10	5.78933e-10	5.75806e-10	1	5.78086e-10	5.77291e-10	5.76712e-10	5.77037e-10
26x25	0.0189969	0.0663808	0.0221186	0.860086	4.32949e-10	4.31543e-10	0.0324182	4.30294e-10
26x26	4.27114e-10	0.0195406	4.29221e-10	0.980459	4.28187e-10	4.27079e-10	4.28624e-10	4.27897e-10
26x27	7.89985e-10	7.90479e-10	7.92572e-10	1	7.89777e-10	7.9261e-10	7.93398e-10	7.91822e-10
27x12	6.96547e-10	0.022534	0.0241542	0.953312	6.96396e-10	6.97483e-10	6.96811e-10	6.95981e-10
27x13	3.83179e-10	0.026102	0.0146334	0.921351	3.82461e-10	3.83216e-10	0.0379138	3.82964e-10
27x14	2.74238e-10	0.0193197	0.00583136	0.974849	2.7603e-10	2.75285e-10	2.74946e-10	2.74752e-10
27x15	2.95509e-10	0.0223009	0.016151	0.949533	0.0116364	2.96579e-10	2.96508e-10	0.000379076
27x16	2.83818e-10	2.83653e-10	0.00234756	0.997652	2.83589e-10	2.85149e-10	2.83394e-10	2.82973e-10
27x17	6.30519e-10	6.31656e-10	0.00412449	0.995876	6.31021e-10	6.30559e-10	6.29764e-10	6.31642e-10
27x18	4.46762e-10	4.48645e-10	0.00937171	0.959648	4.49327e-10	4.47197e-10	0.0309804	4.47853e-10
27x19	3.12247e-10	3.10704e-10	0.00287549	0.993468	0.00224367	3.12001e-10	0.00141296	3.11412e-10
27x20	0.0319113	0.060857	0.0243599	0.798286	0.048122	4.76064e-10	0.0364641	4.77255e-10
27x21	3.14164e-10	0.074887	0.00942098	0.874082	0.0361418	3.14782e-10	0.00546776	3.13328e-10
27x22	0.00375934	0.0309109	0.0292907	0.851908	0.0388916	3.41461e-10	0.0452393	3.41939e-10
27x23	0.0228855	0.0335347	0.0249747	0.736246	0.106689	1.48089e-10	0.0332972	0.0423728
27x24	8.17501e-10	0.0830544	0.0209588	0.885164	8.1842e-10	0.0106373	0.000185854	8.17157e-10
27x25	5.12674e-10	0.0682405	0.0105827	0.891969	5.13021e-10	5.10578e-10	0.0292079	5.11082e-10
27x26	3.70939e-10	0.0762422	0.0397037	0.811167	0.0184644	3.7015e-10	0.0544227	3.69554e-10
27x27	5.94493e-10	5.94553e-10	0.00802069	0.991979	5.92382e-10	5.94475e-10	5.96303e-10	5.9309e-10
28x12	0.00581162	0.00631933	0.0186667	0.946355	0.0158924	0.00695486	2.18441e-10	2.18109e-10
28x13	0.00732014	4.7893e-10	0.0277544	0.91707	4.79782e-10	4.80693e-10	0.0478558	4.78756e-10
28x14	2.96486e-10	0.0274422	0.00174016	0.953037	0.0177804	2.97839e-10	2.96911e-10	2.966e-10
28x15	0.000793783	0.0283604	2.57611e-10	0.938413	0.00962484	0.0175394	0.00526845	2.57549e-10
28x16	0.00337961	1.84796e-10	0.0172779	0.947705	0.00104432	0.0208759	0.00971674	1.8475e-10
28x17	3.32429e-10	0.0327925	3.32111e-10	0.964674	0.00253303	3.33324e-10	3.3355e-10	3.3333e-10
28x18	2.59126e-10	0.0420573	2.59026e-10	0.956597	0.00134611	2.59383e-10	2.589e-10	2.58889e-10
28x19	4.34554e-10	0.0320295	0.0112103	0.879371	0.0317489	4.34895e-10	0.0456406	4.3344e-10
28x20	4.45947e-10	0.0235021	0.00965204	0.893971	0.0264375	4.4867e-10	0.0464378	4.45847e-10
28x21	0.000805319	0.0488218	0.037212	0.902104	0.00159263	3.73911e-10	0.00946363	3.74576e-10
28x22	4.56587e-10	0.0566964	0.00567304	0.881506	0.0498504	4.56891e-10	0.00627374	4.54889e-10
28x23	0.015189	0.0633985	0.0139536	0.839735	0.0623701	3.37424e-10	3.36949e-10	0.00535359
28x24	4.71555e-10	0.00471742	0.000154648	0.99437	0.000757823	4.71525e-10	4.73763e-10	4.70058e-10
29x12	1.67863e-10	0.0293246	0.00418784	0.941403	0.0184385	1.68258e-10	0.00664633	1.68253e-10
29x13	2.34174e-10	0.0274575	0.0246324	0.886586	0.00397986	2.34175e-10	0.0573441	2.33999e-10
29x14	0.00128655	5.40227e-10	0.0110096	0.987704	5.41648e-10	5.41711e-10	5.42484e-10	5.41349e-10
29x15	2.37226e-10	0.0282263	0.00886743	0.958681	0.00133424	2.38316e-10	0.00289102	2.37789e-10
29x16	2.90928e-10	0.0211272	0.0143466	0.964526	2.92174e-10	2.9217e-10	2.91877e-10	2.92133e-10
29x17	4.81194e-10	4.83871e-10	4.83005e-10	1	4.81823e-10	4.83277e-10	4.82738e-10	4.83262e-10
29x18	2.74966e-10	0.0298852	0.00206075	0.965555	0.00249936	2.74825e-10	2.75009e-10	2.75116e-10
29x19	0.00692533	3.58937e-10	0.0233868	0.941786	3.59367e-10	0.00277777	0.0251239	3.58207e-10
29x22	5.44207e-05	0.0713858	0.00136211	0.888275	0.0268594	6.35207e-10	0.0120632	6.37134e-10
30x12	1.39486e-10	1.39934e-10	1.3968e-10	1	1.39591e-10	1.39729e-10	1.39505e-10	1.39582e-10
30x13	1.78627e-10	1.78691e-10	1.78216e-10	0.980673	0.0141814	1.78596e-10	0.00514582	1.78501e-10
30x14	4.18051e-10	0.014518	0.0138404	0.971642	4.18503e-10	4.1673e-10	4.17361e-10	4.17291e-10
30x15	0.0178206	0.020099	0.00686095	0.928659	4.97731e-10	4.9788e-10	0.0265605	4.98155e-10
30x16	3.59056e-10	0.0388173	3.60841e-10	0.951428	0.00975448	3.6141e-10	3.61486e-10	3.59712e-10
6x15	1.13163e-09	0.0230201	0.0156501	0.880911	0.0345537	1.13111e-09	0.0458651	1.12725e-09
6x17	9.30532e-10	0.0671137	0.0229404	0.810118	0.00598639	9.3215e-10	0.093842	9.31821e-10
6x18	7.78324e-10	7.81878e-10	0.0264257	0.891367	0.0389156	7.78955e-10	0.0432916	7.81278e-10
6x19	5.04288e-10	0.022067	0.0151297	0.897772	5.05113e-10	5.03751e-10	0.0530828	0.0119482
6x20	0.0414778	0.144915	0.0294826	0.331623	0.402424	8.91822e-10	0.0233459	0.0267317
6x21	8.54539e-10	0.0629993	0.023348	0.582367	0.259654	8.53266e-10	0.0716311	8.49852e-10
6x26	0.0657775	0.119365	0.0306091	0.685248	0.0789793	1.17231e-09	0.0200204	1.17253e-09
7x14	3.94115e-10	0.0390506	3.94845e-10	0.918332	3.95309e-10	3.94209e-10	0.0337752	0.00884253
7x15	8.62925e-10	8.6301e-10	0.010152	0.962148	8.64379e-10	8.63373e-10	0.0276997	8.62666e-10
7x16	5.36431e-10	5.36571e-10	0.00902875	0.981095	0.0098767	5.36781e-10	5.3476e-10	5.36464e-10
7x17	3.2646e-10	3.25693e-10	3.26337e-10	1	3.24676e-10	3.25879e-10	3.25987e-10	3.25531e-10
7x18	0.00528436	5.25313e-10	0.00568249	0.989033	5.24446e-10	5.26502e-10	5.26682e-10	5.24245e-10
7x19	6.03599e-10	6.0521e-10	0.000859219	0.999141	6.04068e-10	6.04769e-10	6.07315e-10	6.05434e-10
7x20	1.12202e-09	0.0556721	0.00121492	0.832341	0.0173097	1.11849e-09	0.0934625	1.11816e-09
7x21	8.71138e-10	8.72584e-10	0.0110036	0.833814	0.0661807	8.72372e-10	0.0890017	8.68168e-10
7x22	0.0631781	0.140183	0.031041	0.3856	0.182802	0.0860455	6.31345e-10	0.11115
7x23	0.0475414	0.269218	0.132213	0.383461	0.0849337	0.0193891	0.0576819	0.00556195
7x24	0.033868	0.185982	0.00729671	0.687098	0.0613494	1.51755e-09	0.0244057	1.51719e-09
7x26	1.76065e-09	0.131441	1.7651e-09	0.795663	0.0690051	1.76517e-09	0.00389114	1.76062e-09
8x12	0.0135955	5.828e-10	0.0152947	0.902995	0.0270505	5.8285e-10	0.0410645	5.8139e-10
8x13	7.32408e-10	0.0473544	0.0146091	0.863729	0.042922	7.34508e-10	0.0313859	7.34682e-10
8x14	0.0197868	0.0577798	0.00455242	0.858399	0.0235266	4.78204e-10	0.0359552	4.78592e-10
8x15	0.0121234	6.17214e-10	6.14893e-10	0.894148	6.14894e-10	6.16888e-10	0.0937286	6.162e-10
8x16	0.0503381	8.24132e-10	0.00651446	0.943147	8.2127e-10	8.23823e-10	8.23634e-10	8.22232e-10
8x17	3.30458e-10	3.30853e-10	3.30828e-10	0.962195	3.31084e-10	3.30303e-10	0.0378053	3.30309e-10
8x18	4.05931e-10	4.06281e-10	0.0161524	0.976128	4.05529e-10	4.06485e-10	0.00771973	4.05627e-10
8x19	4.61412e-10	0.0138873	0.0803678	0.75356	0.0475174	0.00617158	0.0984958	4.60079e-10
8x20	1.67525e-09	0.0433778	0.0606546	0.780222	0.0449182	1.67753e-09	0.0708274	1.67132e-09
8x21	0.0302116	0.0909376	1.42594e-09	0.825775	1.42778e-09	1.42962e-09	0.0530756	1.42794e-09
8x22	0.0406779	0.107495	0.0320475	0.434982	0.0996005	0.221223	0.0639735	5.93079e-10
8x23	0.0557855	0.271448	0.0801034	0.377256	0.0677435	1.00225e-09	0.147663	9.99366e-10
8x26	0.0204647	0.0752773	0.0074436	0.751167	0.018489	0.118407	1.04006e-09	0.00875073
9x12	0.00852746	4.99332e-10	4.96893e-10	0.991472	4.95799e-10	4.96746e-10	4.97602e-10	4.95824e-10
9x13	3.48402e-10	0.0498971	0.0501913	0.792128	0.0272172	3.47871e-10	0.0805662	3.47527e-10
9x14	0.00610504	0.0332371	0.029026	0.931632	3.33699e-10	3.31771e-10	3.34092e-10	3.31815e-10
9x15	3.92227e-10	0.092195	0.0142516	0.847945	0.0298348	3.91835e-10	0.0157738	3.90667e-10
9x16	0.0297924	0.00888656	0.0491862	0.810652	0.0359913	5.54126e-10	0.0654913	5.5404e-10
9x17	1.07521e-09	0.0289769	0.0447708	0.679876	0.0332413	0.0566309	0.156504	1.07637e-09
9x18	0.0324418	0.15261	0.012274	0.677222	0.0805574	5.49409e-10	0.014519	0.0303754
9x19	0.0172678	0.202026	0.0454195	0.558461	0.0998877	4.63305e-10	0.0372164	0.0397215
9x20	0.0158651	0.18547	0.0665186	0.62675	0.0804729	6.37609e-10	6.3902e-10	0.0249234
9x21	0.0817457	0.196816	0.04315	0.615534	4.61189e-10	0.0308802	0.0178115	0.0140626
9x22	0.049852	0.152829	0.12723	0.356606	0.0444332	0.117033	0.135415	0.0166009
9x23	0.00483638	0.211205	0.121008	0.275088	0.04411	0.142639	0.174232	0.0268818
9x24	0.0411176	0.201064	0.117605	0.506361	0.00855617	8.86226e-10	0.104413	0.0208829
9x25	0.0336931	0.0951626	0.0187414	0.723641	0.0124569	0.0196051	0.0967002	1.07954e-09

## Sheet: major_F3
	B-cells	CAFs	Endothelial	Epithelial	Myeloid	Plasma Cells	PVL	T-cells
10x10	0.00450964	0.0372235	0.0114864	0.789116	0.048798	0.0606302	0.0185702	0.0296663
10x11	2.84106e-10	0.0506776	0.0071626	0.681405	0.111496	0.107961	2.83338e-10	0.0412979
10x12	0.00168948	0.0424319	0.00718161	0.761152	0.0625851	0.0889943	2.68553e-10	0.0359659
10x13	0.0159914	0.0193315	0.00729966	0.699131	0.0882513	0.0979607	0.0222364	0.0497981
10x14	2.2087e-10	0.0251486	0.0121192	0.742256	0.104558	0.0766033	2.21651e-10	0.0393152
10x15	5.39131e-10	0.029073	5.36622e-10	0.673907	0.101615	0.10061	0.0366604	0.0581346
10x16	2.86859e-10	0.0415764	0.0142548	0.701728	0.0895535	0.0663362	2.86793e-10	0.0865512
10x17	0.0135016	0.0457733	0.0155847	0.781627	0.0575474	0.0462406	0.0113855	0.0283398
10x18	0.0104135	0.0427381	0.0098969	0.722598	0.0617971	0.109461	0.014367	0.0287277
10x19	0.00604511	0.0380827	0.00256012	0.720936	0.126209	0.0547858	0.0101709	0.0412098
10x20	2.15713e-10	0.0357054	0.00864977	0.739171	0.0778322	0.0608087	0.00168196	0.0761511
10x21	0.00363959	0.0201997	0.000798512	0.748819	0.0992014	0.0517969	0.00640174	0.0691428
10x22	0.0176501	4.78903e-10	0.00877417	0.769921	0.0490139	0.0886971	0.0414547	0.0244892
10x23	0.00338651	0.0476254	0.00947561	0.56986	0.11451	0.142796	3.91033e-10	0.112347
10x24	2.51294e-10	0.0323339	0.0213028	0.548381	0.134006	0.0959987	0.0336318	0.134346
10x25	0.0209584	0.0536301	0.0182714	0.595767	0.10344	0.0859982	0.0330739	0.0888611
10x28	1.93477e-10	0.0358532	0.0148791	0.594688	0.10576	0.175695	0.0266381	0.0464872
10x29	0.00397938	0.0401796	0.0101432	0.679626	0.0799476	0.119057	0.0114008	0.055666
10x30	0.0168177	0.0350993	0.00597159	0.65936	0.0837654	0.154369	0.00592344	0.038693
10x31	0.00554853	0.0216515	0.00683779	0.685792	0.0852261	0.140676	0.00203153	0.0522366
10x32	0.0350506	0.0490031	2.83096e-10	0.66217	0.0938022	0.0807824	2.83482e-10	0.0791922
10x33	0.0183098	0.0380742	0.0061891	0.554937	0.110436	0.148504	0.0132328	0.110317
10x34	0.0350343	0.0276499	0.00468446	0.621429	0.111083	0.102812	0.0241156	0.0731924
10x4	0.0166957	0.0419233	0.0187417	0.751218	0.063657	0.0867458	2.9595e-10	0.0210179
10x5	0.0158638	0.024897	0.0146194	0.735785	0.0601214	0.119487	2.97108e-10	0.0292268
10x6	2.68673e-10	0.0216385	2.68077e-10	0.77735	0.094961	0.0628636	0.00813214	0.0350552
10x7	0.00480368	0.0299939	0.00849652	0.804861	0.047484	0.0737437	0.0138773	0.0167395
10x8	1.76531e-10	0.0320049	0.0113821	0.779028	0.0652347	0.0830028	1.77202e-10	0.0293477
10x9	0.0370951	0.0296476	3.63321e-10	0.76171	0.0652346	0.0982616	3.6434e-10	0.0080507
11x10	0.0286382	0.0347402	0.00179537	0.684175	0.110208	0.0818271	0.0199733	0.0386433
11x12	0.0114885	3.9128e-10	0.00600835	0.71221	0.0686274	0.0929035	0.0497645	0.0589981
11x13	0.0307377	0.0349947	0.00998701	0.63181	0.118103	0.0693532	0.0200086	0.0850063
11x14	3.78328e-10	0.0312191	0.00140218	0.713028	0.0853119	0.103397	0.0243492	0.0412933
11x15	0.00724412	0.0437151	0.00235723	0.757968	0.0635507	0.0877621	0.00596945	0.0314333
11x16	4.46308e-10	0.0360982	0.00037913	0.668207	0.0895719	0.163034	0.0172153	0.0254937
11x17	6.71604e-10	0.0413735	0.00528198	0.746364	0.072023	0.0602563	0.0103994	0.0643021
11x18	1.61173e-09	0.0559673	0.00784589	0.694879	0.0724606	0.110924	0.00507649	0.0528464
11x19	0.0151007	0.0328416	0.0149643	0.769695	0.0501018	0.0627933	0.00265008	0.0518527
11x20	0.0123603	0.0193182	0.0201487	0.684927	0.0880715	0.103104	0.0340736	0.0379971
11x21	2.13093e-10	0.0408881	0.00333579	0.799204	0.0675786	0.048524	2.12394e-10	0.0404695
11x22	5.12244e-10	0.0164885	5.1077e-10	0.716255	0.0969936	0.0771627	0.034242	0.058858
11x23	0.0128852	0.0267523	0.0163864	0.617875	0.119822	0.130735	0.00148004	0.0740648
11x24	0.0472775	0.04767	4.73055e-10	0.661823	0.056205	0.102798	0.0157614	0.0684649
11x25	3.04802e-10	0.0966711	0.0160605	0.557169	0.150145	0.0698661	0.00651059	0.103578
11x26	0.015559	0.0439933	0.00840821	0.592714	0.123089	0.120677	0.0149822	0.0805774
11x27	0.015716	0.047451	0.0107418	0.560358	0.129791	0.13806	0.010779	0.0871029
11x28	0.0141903	0.047939	0.00633867	0.581425	0.100575	0.179606	0.0150322	0.0548949
11x29	0.00180804	0.0514309	0.00775851	0.660893	0.105111	0.122349	2.10425e-10	0.0506498
11x30	1.77241e-10	0.0424528	0.0105143	0.615135	0.1142	0.153069	0.00743568	0.057193
11x31	0.0101077	0.0527435	2.08181e-10	0.562024	0.118285	0.192666	0.0183973	0.0457767
11x32	0.0139686	0.0345385	3.92537e-05	0.656585	0.0893071	0.115448	0.0242519	0.0658618
11x33	0.0157387	0.0393342	0.00133846	0.604865	0.108132	0.1971	3.59354e-10	0.0334921
11x34	0.0403552	0.0248805	0.00314738	0.73024	0.0836086	0.0790999	2.09391e-10	0.038668
11x4	3.44228e-10	0.0396957	0.0100923	0.714795	0.0653399	0.106307	0.00897456	0.0547958
11x5	0.00465978	0.0315794	0.00642619	0.741368	0.0847674	0.091042	0.005277	0.0348805
11x6	0.00121202	0.0632098	3.07817e-10	0.680555	0.0816967	0.0917501	3.07196e-10	0.081576
11x7	0.000716669	0.0268602	0.00724497	0.781451	0.0537982	0.072129	0.00754462	0.0502557
11x8	0.0162506	0.0218136	0.0016565	0.800222	0.0812024	0.0743079	3.66744e-10	0.00454668
11x9	0.00866555	3.3516e-10	0.00672793	0.800724	0.0311131	0.079053	0.0399122	0.033804
12x10	0.00927102	0.0153238	0.0110034	0.774316	0.0626305	0.100015	0.00797334	0.0194677
12x11	0.0102134	0.0211086	0.00226388	0.739065	0.0727362	0.103697	0.0082617	0.0426536
12x12	0.0165153	0.0332299	0.00919577	0.726955	0.111098	0.0816977	3.09486e-10	0.0213076
12x13	0.0246121	0.0496426	0.00963443	0.657873	0.0916855	0.110962	0.0200043	0.035586
12x14	0.00667378	0.0295014	0.00657891	0.707592	0.0933309	0.111069	0.0101858	0.0350681
12x15	0.00546101	0.0239027	0.0124599	0.747746	0.0534895	0.0702418	0.0178085	0.0688905
12x16	0.00893772	0.0231517	0.0143653	0.742012	0.0834027	0.064412	0.0141776	0.0495409
12x17	0.000946866	0.0250931	0.00449342	0.704664	0.0617904	0.129912	0.0358245	0.0372765
12x18	0.00832643	0.0436124	0.00923965	0.762645	0.0732322	0.0546406	2.79958e-10	0.0483041
12x19	2.20469e-10	0.0593115	0.00534225	0.716408	0.088592	0.0860984	2.19559e-10	0.0442483
12x20	3.00072e-10	0.0334915	0.00327725	0.756301	0.0735856	0.0653518	0.0279693	0.0400236
12x21	2.68063e-10	0.0332374	0.0109817	0.733671	0.0955832	0.0739014	2.68716e-10	0.0526255
12x22	0.0260601	0.0411579	2.89234e-10	0.710797	0.0727902	0.0654838	0.0186497	0.0650619
12x23	3.51376e-10	0.0348667	0.00769054	0.660227	0.0854183	0.126833	3.49828e-10	0.0849653
12x24	0.0383609	0.0114848	4.70847e-10	0.701194	0.0729938	0.0853033	0.011645	0.0790183
12x25	3.78198e-10	0.0220502	3.75811e-10	0.732224	0.0568318	0.0768457	0.0270763	0.0849716
12x26	0.00808835	0.0488845	0.00731311	0.593246	0.0770884	0.154563	2.89143e-10	0.110817
12x27	0.0420196	0.0557367	0.0199009	0.57429	0.0963686	0.140276	3.37969e-10	0.0714077
12x28	0.0318895	0.0440554	0.00638351	0.63315	0.0911558	0.121979	2.27591e-10	0.0713867
12x29	0.0129456	0.0330498	0.0016125	0.66742	0.081266	0.137918	0.0108815	0.0549062
12x30	0.032218	0.0323348	0.0108088	0.630455	0.0914086	0.139061	0.0108616	0.0528522
12x31	1.69377e-10	0.035917	0.00570898	0.707913	0.0997901	0.100386	1.69889e-10	0.0502854
12x32	0.0382901	0.037937	0.00644355	0.668887	0.0973972	0.096234	0.0187382	0.0360734
12x33	0.00627008	0.0248191	0.0104998	0.635784	0.0879895	0.149099	0.0238765	0.0616628
12x34	0.0240039	0.030136	0.0015607	0.718254	0.0825201	0.0842005	0.0116062	0.047719
12x5	0.0121616	0.0277998	0.00498361	0.761482	0.0870187	0.0717188	2.20898e-10	0.0348352
12x6	0.0206414	0.0280783	0.00816235	0.743283	0.0608233	0.0773853	0.0139878	0.0476382
12x7	0.0102069	0.0391813	0.00932437	0.719584	0.0751856	0.0632061	0.00921752	0.0740942
12x8	0.0166351	0.0332055	0.00827943	0.798101	0.0649747	0.0585829	3.32464e-10	0.0202218
12x9	0.0182483	0.028555	0.00883266	0.791079	0.0668274	0.0852468	0.00121042	5.38755e-10
13x10	3.67713e-10	0.0377818	0.00533794	0.698032	0.0959643	0.11586	0.0121117	0.0349124
13x11	2.97135e-10	2.96587e-10	0.00170052	0.728413	0.086551	0.0945601	0.0526146	0.0361608
13x12	0.00358268	0.0199434	0.000326193	0.649704	0.0848291	0.153867	0.0502674	0.0374794
13x13	0.00512351	0.0301201	0.0163873	0.726756	0.0719659	0.104365	0.0114955	0.0337859
13x14	0.0206373	0.0510576	0.00145784	0.721636	0.105398	0.0584674	0.0030814	0.0382646
13x15	3.78403e-10	0.0262982	0.00299699	0.728958	0.0729232	0.112735	0.0114766	0.0446115
13x16	3.00081e-10	0.0285141	0.00398514	0.798899	0.0293333	0.101747	3.0047e-10	0.0375215
13x17	3.52697e-10	0.032094	0.00339301	0.762667	0.0674022	0.0837058	0.00904337	0.0416946
13x18	0.0206562	3.33796e-10	0.00278504	0.794733	0.0527812	0.0647559	0.0197854	0.0445031
13x19	0.0583708	0.0379571	0.0260143	0.708968	0.0419253	0.0959459	0.00961299	0.0212058
13x20	0.0241153	0.0391116	0.011526	0.731333	0.073844	0.0832813	0.001931	0.0348579
13x21	0.0395002	0.0399988	0.0109159	0.736816	0.057147	0.0569622	0.0122223	0.0464372
13x22	4.49683e-10	0.0184858	4.50196e-10	0.704205	0.0893463	0.107267	4.49399e-10	0.0806953
13x23	0.00525151	0.061245	0.00375693	0.686939	0.112966	0.0938997	0.0149321	0.0210097
13x24	2.92959e-10	0.0587096	0.0130785	0.670345	0.0737937	0.126806	2.92905e-10	0.0572669
13x25	1.55376e-05	0.0362875	2.72632e-10	0.741537	0.0801997	0.0903829	0.000415702	0.0511611
13x26	0.0104152	0.0572585	0.0147596	0.566317	0.11846	0.167708	3.33062e-10	0.0650815
13x27	0.0137688	0.0477032	0.0152512	0.61883	0.0987596	0.132185	2.6251e-10	0.0735025
13x28	0.0352675	0.0390082	0.00840468	0.683568	0.10658	0.0799515	3.52268e-10	0.0472197
13x29	0.0122697	0.0206426	0.00691736	0.619501	0.128117	0.168162	0.0151857	0.029204
13x30	0.019566	0.0233582	0.00120592	0.720833	0.0548916	0.106743	4.80507e-10	0.0734015
13x31	0.0266761	0.0241215	0.00814587	0.721033	0.0826063	0.0851656	0.00171684	0.0505343
13x32	0.0202108	0.027854	0.0102452	0.627877	0.0766431	0.164669	0.0293403	0.0431603
13x34	0.0371401	0.0193868	0.00274979	0.637525	0.123504	0.158358	0.0213361	4.7509e-10
13x5	1.64797e-10	0.0249937	1.63592e-10	0.753522	0.0686865	0.0715606	0.0186865	0.0625502
13x6	0.00493363	0.0474953	0.00358378	0.724533	0.0574772	0.121229	2.92306e-10	0.0407479
13x7	3.46959e-10	0.030943	3.46045e-10	0.667968	0.0901862	0.145065	0.0217482	0.0440892
13x8	4.01001e-10	0.0433711	9.36453e-05	0.761324	0.0422399	0.119693	3.99494e-10	0.0332789
13x9	3.46706e-10	0.0484787	0.0158213	0.753495	0.0797988	0.053699	3.47372e-10	0.0487076
14x10	0.00114903	0.0155236	0.00662971	0.755306	0.050896	0.111136	0.0281117	0.0312476
14x11	0.0465728	0.021336	0.00592385	0.775514	0.0563694	0.0798168	3.87862e-10	0.0144669
14x12	0.0268765	0.0380614	3.05438e-10	0.728447	0.0732996	0.108206	3.06142e-10	0.0251097
14x13	0.0277288	0.0431338	0.0135261	0.692839	0.0957837	0.107022	0.00247305	0.0174937
14x14	0.0212095	0.0238065	3.69719e-10	0.754373	0.0642414	0.10219	3.70035e-10	0.0341793
14x15	0.0312875	0.0332288	0.0103652	0.69394	0.0610196	0.114379	0.0246587	0.0311215
14x16	2.40282e-10	0.0203453	0.00293452	0.772774	0.0616739	0.0956488	2.39617e-10	0.0466238
14x17	0.00502504	0.0218523	0.0114785	0.735022	0.0254362	0.13516	0.0200524	0.0459742
14x18	0.0253649	0.0452657	3.39853e-10	0.724049	0.0864208	0.0821342	3.40053e-10	0.0367657
14x19	9.08166e-06	0.0403663	0.00817893	0.643841	0.0892331	0.1153	0.0391031	0.063968
14x20	3.33517e-10	0.0350756	0.0182415	0.642438	0.0974182	0.128306	0.00775207	0.0707686
14x21	2.67153e-10	0.0302293	0.00471014	0.767689	0.0725401	0.0743282	2.67009e-10	0.0505029
14x22	0.00300223	0.0366018	0.00771741	0.705431	0.108996	0.0777928	0.0121115	0.0483479
14x23	3.9846e-10	0.0266133	0.0143083	0.637945	0.0912783	0.124436	3.98248e-10	0.105419
14x24	3.44999e-10	0.042699	0.0129697	0.640558	0.109057	0.135664	0.00503662	0.0540145
14x25	3.2667e-10	0.0274951	0.00635697	0.657312	0.112918	0.102888	3.25944e-10	0.0930303
14x26	0.0165296	0.0384689	0.0143128	0.549077	0.104303	0.174605	0.0298243	0.0728794
14x27	0.0790692	0.0423721	4.21892e-10	0.574775	0.105098	0.128276	0.0220435	0.0483671
14x28	0.01795	0.0381441	0.00388526	0.697762	0.0696705	0.066603	0.0166653	0.0893194
14x29	4.01193e-10	0.0436908	0.00344153	0.66604	0.0713711	0.16986	0.0072087	0.0383882
14x30	0.011694	0.0302153	0.0196099	0.641786	0.101613	0.17111	9.2245e-10	0.0239718
14x31	0.0282374	0.0273911	4.64261e-10	0.717814	0.073892	0.0982994	0.0123818	0.0419842
14x32	0.0283242	0.0484101	3.41294e-10	0.618126	0.101065	0.117181	0.00482156	0.0820716
14x34	2.78847e-10	0.0242158	0.00355369	0.761971	0.0922699	0.07118	0.00275812	0.0440512
14x5	0.0374726	0.0215539	3.26541e-10	0.754995	0.0538412	0.0979446	3.26809e-10	0.0341932
14x6	0.00129613	0.0165716	0.00259181	0.775276	0.0378884	0.08439	0.018288	0.0636977
14x7	3.40738e-10	0.00863926	0.00953518	0.808395	0.0463494	0.0822325	0.00691612	0.0379326
14x8	0.00589527	2.40174e-10	0.00519757	0.78424	0.0597077	0.0969256	0.00668589	0.0413482
14x9	4.95472e-10	0.0122813	0.00358839	0.722932	0.0908456	0.132728	0.00491369	0.0327109
15x10	1.81445e-10	0.02568	0.0129349	0.726291	0.0742469	0.107825	0.00598569	0.0470363
15x11	0.0136143	0.0203541	0.0075739	0.775729	0.0805097	0.077456	2.80328e-10	0.0247632
15x12	2.88581e-10	0.0326675	0.00603179	0.78662	0.0567098	0.0826667	2.88148e-10	0.0353038
15x13	0.000741173	0.0354746	0.0195368	0.740317	0.0578285	0.0814841	0.00236755	0.06225
15x14	0.0310697	0.020643	0.0118864	0.778753	0.0387612	0.0790926	0.00545621	0.034338
15x15	4.14738e-10	0.0412259	0.0150731	0.667689	0.104036	0.127404	4.15092e-10	0.0445723
15x16	2.29113e-10	0.0344589	0.00434279	0.621922	0.119634	0.133527	0.0190597	0.0670554
15x17	0.0187865	0.0288657	0.00420151	0.664203	0.0777045	0.161749	0.000727799	0.0437617
15x18	0.00127159	0.0280879	3.15069e-10	0.738402	0.0633747	0.125036	0.00897722	0.034851
15x19	0.0219384	0.0157314	0.00353673	0.734573	0.0437989	0.102571	0.0321437	0.0457062
15x20	0.0030355	0.0275295	0.0126197	0.739745	0.0727728	0.0760586	0.0196099	0.0486292
15x21	0.00699411	0.0397841	0.0110397	0.696408	0.081574	0.115481	0.00466424	0.0440547
15x22	0.0408108	0.0405087	0.0209313	0.721249	0.0791592	0.0608466	0.00718258	0.0293118
15x23	5.3404e-10	0.0277129	5.30274e-10	0.691394	0.106551	0.126168	0.0161519	0.0320227
15x24	0.00843153	0.0438214	0.0128839	0.629078	0.0887844	0.161894	0.00243778	0.0526693
15x25	1.88491e-10	0.0187614	0.0101231	0.677224	0.109992	0.131663	0.0107645	0.0414713
15x26	6.06411e-10	0.0202877	0.00640802	0.639081	0.0906913	0.148611	0.0451334	0.0497871
15x27	0.0142222	0.0332737	4.28536e-10	0.67151	0.128022	0.10145	0.00253876	0.048984
15x28	0.0407368	0.0321693	0.00551828	0.659483	0.107755	0.0599738	0.0180197	0.076344
15x29	0.00775909	0.00941946	0.00121908	0.662388	0.0900333	0.145307	0.00673997	0.0771342
15x30	1.00571e-09	0.0254982	0.00240927	0.588444	0.191524	0.158906	5.79648e-10	0.0332177
15x31	3.51275e-10	0.036422	0.00153265	0.660611	0.129475	0.100206	3.49915e-10	0.0717523
15x32	0.0452106	0.0520107	3.29803e-10	0.639369	0.116156	0.0933767	3.29312e-10	0.0538768
15x33	0.0493356	5.82391e-10	0.00292728	0.640939	0.0814974	0.144887	0.0625311	0.0178819
15x6	0.0121969	0.0225476	0.0154201	0.612578	0.100173	0.149228	0.0452275	0.0426284
15x7	1.68619e-10	0.0246339	0.0044034	0.787472	0.0761965	0.0631377	0.0099999	0.0341565
15x9	0.0163193	0.0245749	0.00204568	0.769754	0.0560134	0.0973734	0.00715842	0.0267608
16x10	0.00305088	0.0145172	0.00882083	0.841759	0.0504621	0.0645192	2.7829e-10	0.0168702
16x11	0.0294926	0.0299294	3.70859e-10	0.709208	0.0550787	0.126738	3.7084e-10	0.0495541
16x12	0.00128138	0.0253833	0.00585555	0.708815	0.0741174	0.107883	0.0214863	0.0551785
16x13	0.0159217	0.0419535	0.0139215	0.715294	0.0717057	0.0963271	3.94233e-10	0.0448771
16x14	0.0483843	0.0303862	0.0161001	0.758049	0.0505288	0.0685891	0.0279625	6.12374e-10
16x15	4.04584e-10	0.029929	0.00320613	0.770207	0.0425128	0.100694	4.03839e-10	0.0534511
16x16	5.99816e-10	0.0586983	0.00751943	0.6319	0.0995235	0.116012	0.0251915	0.0611546
16x17	0.0414424	0.0353931	0.00493335	0.734946	0.059331	0.0833477	5.41488e-10	0.0406069
16x18	3.53009e-10	0.0323935	0.00113401	0.738915	0.075555	0.132307	3.53492e-10	0.019695
16x19	2.91156e-10	0.0314135	0.00552115	0.734381	0.0719764	0.107318	2.90919e-10	0.0493894
16x20	0.00620263	0.0419459	0.0049677	0.721332	0.0776962	0.0859861	0.00609625	0.0557731
16x21	0.00625214	0.0349428	0.0178714	0.700603	0.10579	0.0683727	0.0331191	0.033049
16x22	2.4227e-10	0.0318517	0.0142063	0.747523	0.0987808	0.0702629	2.42617e-10	0.0373755
16x23	0.0192146	0.060455	0.0144718	0.688806	0.0890066	0.0841026	4.0539e-10	0.0439429
16x24	5.45532e-10	0.0190413	0.0117072	0.630359	0.0856589	0.169331	0.031001	0.0529012
16x25	0.000930652	0.0145299	3.74774e-10	0.742362	0.0731228	0.149449	0.0142978	0.00530864
16x26	0.0356542	0.00790702	0.0149815	0.691976	0.0836897	0.124146	0.00653719	0.0351089
16x27	1.39252e-09	0.051341	1.38923e-09	0.58316	0.112079	0.25342	1.38939e-09	1.38368e-09
16x28	0.0131866	0.0364106	0.0174487	0.62023	0.0957707	0.117007	0.0118101	0.0881363
16x29	0.00633674	0.027581	0.00727275	0.615357	0.143181	0.131466	0.0019155	0.0668899
16x30	0.0156087	0.0329305	0.0155676	0.677399	0.0851583	0.161089	4.57411e-10	0.0122471
16x31	0.0140105	0.0399023	0.00326269	0.630623	0.0957629	0.127155	0.010777	0.0785065
16x32	0.0164576	0.0444206	0.00995366	0.655664	0.121528	0.119517	3.57034e-10	0.0324593
16x7	0.0379832	0.0217652	0.00221835	0.78905	0.0461948	0.0560951	0.0273311	0.0193626
16x8	0.0219116	0.0218525	0.00669676	0.790305	0.0514954	0.0811343	1.99647e-10	0.0266047
16x9	4.13748e-10	0.0134652	0.0166162	0.76724	0.0646181	0.0893448	0.00806578	0.0406503
17x10	2.30728e-10	0.0372147	0.0127386	0.756517	0.0589712	0.0943895	2.30909e-10	0.0401686
17x11	0.0012954	0.0179965	0.00344019	0.766612	0.0728268	0.0662714	0.0155515	0.0560059
17x12	0.0115364	0.0375827	4.12835e-10	0.740769	0.0677863	0.107217	0.000391437	0.0347175
17x13	0.0384433	0.0338938	2.98633e-10	0.716006	0.0779257	0.0836301	0.0149432	0.0351576
17x14	0.0367388	0.0444837	0.00427171	0.69088	0.0433542	0.108838	0.00829978	0.0631337
17x15	5.36705e-10	0.0235001	0.00516881	0.694513	0.0865348	0.138091	0.0323653	0.0198267
17x16	0.0257643	0.0106271	0.0185528	0.744813	0.0748344	0.0882627	0.00059311	0.0365528
17x17	0.00912748	0.0211437	3.10167e-10	0.74028	0.0468785	0.111309	0.0316747	0.0395869
17x18	0.00285674	0.0324415	0.0058081	0.732453	0.0557148	0.0917127	3.21113e-10	0.0790133
17x19	0.0112659	0.0381322	0.00959855	0.760747	0.0546124	0.108913	5.23695e-10	0.0167303
17x20	0.00891051	0.0215944	0.00157515	0.683608	0.0710257	0.104752	0.0253517	0.083183
17x21	0.0586713	0.0252641	0.0102849	0.760904	0.0685769	4.07525e-10	0.0247506	0.0515486
17x22	3.66505e-10	0.0534873	3.65398e-10	0.749025	0.0897036	0.0807539	0.000250667	0.0267799
17x23	0.00305191	0.0269858	6.31384e-10	0.683275	0.111071	0.140116	6.34236e-10	0.0355004
17x24	0.0292564	0.00986305	0.00737688	0.723176	0.0619233	0.115225	0.0199849	0.0331945
17x25	0.0131552	0.0321244	0.00521346	0.746788	0.0524971	0.0990308	0.00315186	0.0480389
17x26	0.0163074	0.0406572	4.64334e-10	0.665912	0.0773343	0.14373	0.018001	0.0380583
17x27	0.00637436	0.0428743	0.0107769	0.692347	0.080295	0.117128	0.00338487	0.0468201
17x28	0.00553074	0.0410257	0.00463106	0.651863	0.0937673	0.137692	5.13274e-10	0.0654905
17x29	0.0208994	4.63007e-10	0.0171382	0.628847	0.116826	0.104039	0.0646963	0.047554
17x30	3.47854e-10	0.0268149	0.000660892	0.648704	0.113446	0.102061	0.0402571	0.0680564
17x31	0.0179824	0.0415326	0.0129233	0.700444	0.109095	0.0994648	5.39908e-10	0.0185576
17x32	0.0579575	0.0435146	0.0126169	0.628126	0.0816334	0.125006	0.0156969	0.0354484
17x7	0.0141776	0.0259414	0.00771699	0.674781	0.0970142	0.132982	0.0121142	0.0352727
17x8	0.0143065	0.0285399	1.28856e-10	0.751555	0.0674245	0.0847463	0.00930168	0.0441266
17x9	1.80577e-10	0.0472968	0.00653944	0.67068	0.10154	0.104225	0.00463625	0.0650829
18x10	0.0116227	0.0236542	0.00821303	0.728056	0.0816952	0.104649	0.00884541	0.0332643
18x11	0.00335767	0.0439825	0.00377157	0.678714	0.0902964	0.125699	0.0242994	0.0298799
18x12	0.00340076	0.0352645	0.0114654	0.756529	0.0819282	0.0615876	0.00284924	0.0469754
18x13	4.36745e-10	0.0312451	0.0225284	0.658518	0.0787192	0.145674	0.0218146	0.041501
18x14	0.0142741	0.0280395	0.0112598	0.703887	0.0663907	0.11085	0.023943	0.0413563
18x15	5.52201e-10	0.0414755	0.00779069	0.75309	0.0601243	0.119534	0.000452337	0.0175324
18x16	0.0109536	0.0339954	0.0139853	0.735408	0.0605434	0.0886782	6.27905e-10	0.0564359
18x17	0.0288561	0.0321327	3.70437e-10	0.75001	0.0384539	0.104151	0.000872027	0.0455239
18x19	0.0321017	0.0329684	0.00780371	0.693908	0.0757371	0.110845	0.0156264	0.0310097
18x20	3.36111e-10	0.0396616	0.0116094	0.771958	0.074189	0.0718857	3.35883e-10	0.0306965
18x21	4.02174e-10	0.0302291	0.0109124	0.706309	0.0722574	0.116331	0.0193057	0.0446565
18x22	0.0324987	0.0557144	0.00927693	0.694606	0.0819114	0.0814898	0.00252486	0.0419776
18x23	0.0207646	0.029929	0.0114938	0.624037	0.0825774	0.231198	6.91237e-10	6.90418e-10
18x24	4.37813e-10	0.0263075	4.3756e-10	0.679358	0.0922134	0.13655	0.00570796	0.0598633
18x25	0.0208203	0.0266948	0.0138984	0.70964	0.0969053	0.0939813	3.70444e-10	0.0380598
18x26	4.33032e-10	4.32309e-10	4.31111e-10	0.701718	0.0764468	0.121253	0.0368863	0.0636952
18x27	0.030896	1.162e-09	1.15979e-09	0.590264	0.154208	0.137033	0.024623	0.0629759
18x28	4.35483e-10	0.0439836	0.00717919	0.608379	0.139054	0.144545	0.0229202	0.0339399
18x29	5.25271e-10	0.0349321	0.00241026	0.651392	0.147149	0.125048	5.23718e-10	0.039069
18x30	3.79147e-10	0.00977744	3.77094e-10	0.664838	0.089887	0.169026	0.0225224	0.0439494
18x31	0.0197156	0.00879179	0.0232542	0.651635	0.0737648	0.10503	0.0174417	0.100368
18x32	0.0318927	0.0485818	3.71031e-10	0.637653	0.0942898	0.0982201	0.0125662	0.0767963
18x8	1.39235e-10	0.0267118	0.00403206	0.734352	0.0705957	0.10049	0.0106359	0.0531824
18x9	0.0123498	0.0327813	0.00411611	0.732808	0.0721063	0.082247	0.00268773	0.0609034
19x10	2.31496e-10	0.024534	0.00319913	0.703724	0.0977584	0.111882	0.019495	0.0394071
19x11	0.00490558	0.0152522	0.0126114	0.737078	0.0853435	0.0860425	0.0262175	0.0325494
19x12	3.77463e-10	0.0500036	0.00699714	0.704661	0.0906629	0.100721	0.00243075	0.0445236
19x13	2.80093e-10	0.0618761	0.00889675	0.624344	0.121189	0.124757	0.0100222	0.048915
19x14	0.00592873	0.0435226	0.0191624	0.667774	0.0873902	0.14482	4.91879e-10	0.0314014
19x15	0.0015515	0.0370761	0.00246821	0.709041	0.116304	0.1109	3.02184e-10	0.0226592
19x16	0.0201832	0.0234549	5.69594e-10	0.717588	0.054736	0.152997	5.74334e-10	0.0310402
19x17	0.0319981	0.0258131	0.00360445	0.686768	0.121908	0.0957638	0.0256671	0.00847733
19x18	0.00847804	0.0199728	0.00727358	0.687347	0.113006	0.0765982	0.023922	0.0634029
19x19	4.8755e-10	4.84865e-10	4.86133e-10	0.687169	0.0860079	0.148607	0.0569322	0.021284
19x20	4.85709e-10	0.0362962	0.00715374	0.705537	0.0689253	0.131312	4.8632e-10	0.0507755
19x21	2.87822e-10	0.025959	0.00275344	0.708591	0.061975	0.155552	0.0149509	0.0302194
19x22	0.01851	0.0326348	0.00435421	0.683226	0.110273	0.126679	3.78681e-10	0.0243233
19x23	0.0501727	0.0511225	6.96056e-10	0.660074	0.0753546	0.118874	0.00859498	0.0358075
19x24	0.0157416	0.00479878	0.00492653	0.710828	0.0859275	0.177777	7.38354e-10	7.38235e-10
19x25	0.0147854	4.64066e-10	0.0193799	0.71948	0.0376437	0.161817	0.0220766	0.0248172
19x26	0.0530774	0.0282346	0.00187024	0.682822	0.0905725	0.0715593	3.90305e-10	0.0718641
19x27	8.10329e-10	8.08111e-10	8.06885e-10	0.666057	0.100669	0.17779	0.0238952	0.0315884
19x28	0.0361854	0.015181	0.00113535	0.62415	0.102041	0.102595	0.0508417	0.0678697
19x29	4.21957e-10	0.023521	4.19369e-10	0.655112	0.0929664	0.179166	0.0302262	0.0190079
19x30	0.0606878	0.0403754	0.00637284	0.606049	0.0704552	0.125018	0.0357929	0.0552491
19x31	2.28852e-10	0.054425	0.000200208	0.633841	0.120995	0.123798	0.00223618	0.0645045
19x7	0.0171174	0.0275276	2.85098e-10	0.744423	0.0684648	0.0854804	0.00701449	0.0499721
19x8	0.0100214	0.0225938	2.5508e-10	0.763936	0.0678907	0.104852	0.0200416	0.010664
19x9	0.0323049	0.0233671	0.0099509	0.706313	0.101105	0.0791893	0.0140861	0.0336842
20x10	0.0295029	0.0397879	0.0100739	0.651025	0.132271	0.0899337	1.65877e-10	0.0474062
20x11	3.22834e-10	0.0375101	0.00404988	0.658621	0.0879345	0.147678	0.0292704	0.0349356
20x12	0.00491985	0.023297	0.00777166	0.725799	0.067611	0.111205	0.0180973	0.0412996
20x13	0.0171025	0.0401089	0.00118189	0.682768	0.105053	0.0950605	2.05161e-10	0.0587251
20x14	0.00286633	0.0416844	0.00275298	0.674499	0.107728	0.101592	0.000544879	0.0683328
20x15	0.0297555	0.0183217	0.0158081	0.702604	0.103544	0.0642852	0.0153562	0.0503258
20x16	0.00950406	0.0345082	0.00732928	0.674727	0.129627	0.0976958	3.41284e-10	0.0466082
20x17	0.0101489	0.0292216	0.00834916	0.596613	0.155815	0.118944	0.00540222	0.0755066
20x18	0.00662784	0.0470074	0.00693588	0.651941	0.106763	0.0891226	0.000833165	0.0907687
20x19	0.00433938	0.0276844	0.00131497	0.6712	0.0749701	0.144642	3.57313e-10	0.0758494
20x20	0.00716924	0.0299895	0.00840805	0.768602	0.0676371	0.105746	4.14588e-10	0.0124491
20x21	0.00336785	0.0339878	0.00439685	0.656578	0.104846	0.152103	3.50535e-10	0.04472
20x22	0.0159961	0.0208806	0.0149089	0.755661	0.0203881	0.0967926	0.0175488	0.0578241
20x23	0.0137946	0.015309	0.00711357	0.755455	0.0650007	0.0919766	4.31414e-10	0.0513502
20x24	0.0465583	0.0235907	0.00201166	0.679041	0.105958	0.123746	0.0190949	5.63499e-10
20x25	3.70948e-10	0.038072	0.00692292	0.633121	0.123205	0.141079	3.69856e-10	0.0576005
20x26	0.0111883	0.0200333	4.15522e-10	0.718117	0.112279	0.100565	0.00729911	0.0305178
20x27	0.0210227	0.00539135	0.0207873	0.590974	0.0853335	0.210129	0.0113985	0.0549637
20x28	0.011426	0.0211399	0.00208821	0.70693	0.087554	0.0940088	0.0238061	0.0530471
20x29	0.0253355	0.0200523	0.00354464	0.686561	0.104477	0.109471	0.00917783	0.0413806
20x30	0.0220107	0.0358526	0.00547145	0.627853	0.0909955	0.130484	0.0108431	0.0764894
20x31	0.0371837	0.0289593	5.61054e-10	0.604181	0.0899215	0.177316	0.00399291	0.0584453
20x32	0.0104049	0.0564179	0.00788627	0.639968	0.0946842	0.115353	0.00124715	0.074038
20x8	3.12329e-10	0.0282372	0.00248207	0.736044	0.0698985	0.115062	0.0166409	0.0316349
20x9	0.0056587	0.0527047	0.0113672	0.67576	0.123273	0.0996272	1.88873e-10	0.0316094
21x10	1.37756e-10	0.0507698	0.00541113	0.699034	0.0859206	0.0916366	0.00557128	0.061657
21x11	0.0116619	0.0500566	0.00561595	0.685154	0.079714	0.0989113	0.00686107	0.0620252
21x12	0.00492034	0.0160772	0.0032607	0.720762	0.0860541	0.0936911	0.0116504	0.0635845
21x13	0.00150474	0.0478065	0.00234425	0.750014	0.0835104	0.0970112	4.04805e-10	0.017809
21x14	0.0090499	0.0252458	0.014975	0.747032	0.0932059	0.106192	3.78298e-10	0.0042993
21x15	3.49662e-10	0.0309131	0.0114814	0.721769	0.074043	0.0825648	3.49389e-10	0.0792283
21x16	0.00356564	0.0279501	0.00610186	0.683638	0.128225	0.115342	2.61654e-10	0.035177
21x17	0.0158344	0.00857175	6.09153e-10	0.708444	0.130353	0.136797	6.11043e-10	6.11509e-10
21x18	0.00323384	0.0129142	5.41643e-10	0.650621	0.0758777	0.179499	0.0110748	0.0667798
21x19	3.25231e-10	0.0389068	3.2449e-10	0.696281	0.0955747	0.0763382	3.23696e-10	0.0928996
21x20	0.0156106	0.0136467	5.1646e-10	0.65393	0.119492	0.177799	0.0047567	0.0147647
21x21	1.16935e-09	0.0208416	0.0131902	0.773317	0.0644036	0.0997616	3.67898e-10	0.0284865
21x22	0.0151675	0.0343715	0.0155511	0.672617	0.0895691	0.125162	4.7817e-10	0.0475614
21x23	0.00138126	0.0136358	0.00171688	0.755023	0.0504516	0.107737	0.0237626	0.0462921
21x24	0.0377493	0.0381041	0.0124993	0.682275	0.0857946	0.133808	6.73344e-10	0.0097691
21x25	0.00403481	0.0355584	0.00264049	0.771265	0.0842401	0.0539373	2.94373e-10	0.0483241
21x26	1.88721e-05	0.0293532	3.15908e-10	0.742484	0.0598179	0.131441	0.0347622	0.00212312
21x27	0.0345955	7.4391e-10	0.000832107	0.66566	0.0843665	0.114756	0.0332389	0.066551
21x28	3.66698e-10	0.0289088	0.00348586	0.672701	0.114427	0.11602	0.0145332	0.0499243
21x29	0.0194106	0.0408401	0.00261403	0.676288	0.100711	0.122481	0.0120459	0.0256085
21x30	0.0216159	0.0593048	0.00756014	0.604259	0.134355	0.117306	0.00532086	0.050279
21x31	0.0472317	0.0373583	0.00262377	0.69744	0.0804533	0.0876861	0.00369074	0.0435158
21x32	0.0128616	0.0189921	3.04192e-10	0.582922	0.133812	0.113332	0.0107064	0.127374
21x9	0.00278804	0.0184578	0.0214425	0.634931	0.116976	0.171126	0.0138611	0.0204185
22x10	1.15039e-10	0.0285299	0.00119883	0.697938	0.129985	0.0800469	0.00287789	0.0594233
22x11	0.0153439	0.0206034	0.00743824	0.704906	0.0911306	0.106193	0.00600164	0.0483829
22x12	0.0129737	0.0180144	0.0012578	0.783756	0.0468309	0.105591	0.00779626	0.0237791
22x13	0.0231798	0.0598835	0.018136	0.669275	0.095407	0.0822727	0.00853395	0.0433118
22x14	3.98285e-10	0.0291262	0.0055607	0.707859	0.076854	0.126925	0.0143031	0.0393719
22x15	2.78587e-10	0.0226906	0.00227067	0.739912	0.0640467	0.104988	2.78546e-10	0.066093
22x16	0.0302832	0.0229131	0.00632216	0.78082	0.0709783	0.0535868	0.0146544	0.0204426
22x17	0.0288188	0.0251411	4.62126e-10	0.764534	0.0907567	0.0676355	0.0129713	0.0101422
22x18	3.25525e-10	0.0261345	0.022353	0.703728	0.0784727	0.0926682	0.0156338	0.0610101
22x19	3.39881e-10	0.0223089	0.00467868	0.700513	0.0935594	0.146969	0.00104988	0.0309206
22x20	3.05735e-10	0.0315965	0.00353547	0.750748	0.0302907	0.118827	3.05263e-10	0.0650023
22x21	6.21285e-10	6.21421e-10	0.00795756	0.734138	0.0823243	0.126317	0.0180256	0.0312374
22x22	0.0182504	0.0384837	0.00204123	0.744244	0.0616715	0.104646	0.00285496	0.0278076
22x23	4.28532e-10	0.034956	0.0147438	0.712977	0.0805179	0.128644	4.27981e-10	0.0281606
22x24	3.26514e-10	0.0216203	3.24618e-10	0.762752	0.0678153	0.0934481	0.00505795	0.0493061
22x25	2.86909e-10	2.86037e-10	0.00574102	0.714696	0.0830014	0.125292	0.0244909	0.0467786
22x26	0.000107954	0.0211982	0.00723858	0.771483	0.0740665	0.0791839	0.00483567	0.0418862
22x27	0.0835274	0.00845463	0.00651619	0.595898	0.0639584	0.205376	1.06195e-09	0.0362699
22x28	3.66901e-10	0.0451117	0.0126609	0.685101	0.0850246	0.118543	3.66377e-10	0.053558
22x29	0.00555435	0.0306212	0.0123869	0.644893	0.121059	0.147263	3.45887e-10	0.0382224
22x30	0.0251752	0.0396878	0.00393409	0.670129	0.0857659	0.122265	0.0141328	0.0389099
22x31	0.00646708	0.0424425	0.00284541	0.618231	0.0838432	0.158443	3.74844e-10	0.0877276
22x9	0.0222284	0.0326122	0.00602309	0.723411	0.0746305	0.0909171	0.00669034	0.0434869
23x10	0.0158576	0.034072	0.00515194	0.690763	0.0725521	0.102422	0.0206747	0.058506
23x11	0.0225369	0.0197704	2.55633e-10	0.797353	0.0588473	0.0588149	0.0244562	0.0182217
23x12	3.33176e-10	0.0203341	0.00779874	0.78092	0.0533548	0.10088	3.34538e-10	0.0367122
23x13	0.01042	0.0225398	0.0118075	0.753374	0.069464	0.0766278	3.30123e-10	0.0557669
23x14	4.54349e-10	0.0290288	4.52889e-10	0.67618	0.0876901	0.175316	4.53948e-10	0.0317851
23x15	2.25199e-10	0.0324195	0.00159353	0.738658	0.0546875	0.105478	0.00960569	0.0575577
23x16	0.0394826	0.0445189	0.00376087	0.694909	0.0959195	0.108878	2.86903e-10	0.0125307
23x17	2.9484e-10	0.0285046	0.0136018	0.714237	0.110334	0.0773853	0.0241363	0.0318014
23x18	2.42702e-10	2.42086e-10	0.0135138	0.73869	0.121912	0.0738226	0.0233498	0.0287124
23x19	0.00129841	0.0322444	3.13196e-10	0.758292	0.0533306	0.109622	3.12764e-10	0.0452128
23x20	0.0311942	0.022495	0.00530921	0.735636	0.0899269	0.115438	2.47116e-10	2.47602e-10
23x21	2.80354e-05	0.021825	0.00127916	0.711375	0.110366	0.11231	0.0113436	0.0314728
23x22	0.0276935	0.0396819	0.0183697	0.726645	0.0919312	0.0669457	3.74121e-10	0.0287328
23x23	0.0145598	0.0296463	3.042e-10	0.735338	0.0668747	0.110356	0.00400733	0.0392186
23x24	0.00415348	0.0381389	4.56943e-10	0.733784	0.0503702	0.129825	4.57934e-10	0.0437284
23x25	0.0394002	0.0324107	0.00398911	0.761522	0.0521247	0.0977236	4.75703e-10	0.0128294
23x26	4.09153e-10	0.0290699	0.0150817	0.673351	0.0837103	0.119974	0.0185397	0.0602733
23x27	0.021399	0.0190264	0.004768	0.699171	0.0702386	0.143364	4.86767e-10	0.0420338
23x28	4.31551e-10	0.0228194	0.0140013	0.660636	0.0881857	0.193174	4.30598e-10	0.0211828
23x29	0.00363154	0.0303509	5.19092e-10	0.696758	0.0765251	0.120461	0.00855224	0.0637214
23x30	0.0285733	0.0350573	0.00956787	0.672905	0.104551	0.0931889	0.0160756	0.0400809
23x31	4.54957e-10	0.0269153	4.54603e-10	0.613513	0.0640329	0.212997	0.0541123	0.0284289
24x10	2.81956e-10	0.043197	0.00890506	0.740985	0.0692486	0.10409	0.00112174	0.0324528
24x11	0.0225945	0.0517974	0.0178382	0.749664	0.0556151	0.078021	4.28282e-10	0.0244698
24x12	0.0165407	0.032456	4.54109e-10	0.75341	0.0741765	0.123417	4.53776e-10	4.54352e-10
24x13	2.68189e-10	0.0148739	2.66719e-10	0.756457	0.0608202	0.10307	0.00611459	0.0586642
24x14	0.0272723	0.0212776	0.00162004	0.744199	0.0492929	0.117029	0.0133587	0.0259502
24x15	0.0424449	0.0509019	0.00633787	0.725554	0.0743314	0.0594057	4.44952e-10	0.0410238
24x16	0.00418445	0.0531335	0.00871455	0.699784	0.10684	0.0736446	0.00211081	0.0515882
24x17	0.0325423	0.0147749	0.0179674	0.708414	0.0908005	0.0941323	0.017442	0.0239262
24x18	3.18961e-10	0.0214133	0.0146114	0.697003	0.0968884	0.14245	0.00896782	0.0186663
24x19	0.00619377	0.0540618	0.00438988	0.739358	0.0874364	0.0731977	4.18119e-10	0.035363
24x20	0.0233766	0.0127318	3.13358e-10	0.805199	0.0418716	0.0666854	0.0150608	0.0350744
24x21	0.069655	0.0462026	0.00405402	0.696787	0.097448	0.0845552	0.00129789	4.71421e-10
24x23	0.04368	5.15789e-10	0.00155844	0.721332	0.123329	0.0895492	0.0205509	5.15619e-10
24x24	0.0163489	0.0293342	0.0116763	0.699446	0.0604782	0.163138	4.53142e-10	0.019578
24x25	5.18439e-10	0.0279283	5.15388e-10	0.722712	0.095652	0.118643	5.16893e-10	0.0350641
24x26	0.0195833	0.0243835	4.30987e-10	0.768835	0.0522371	0.113913	0.00233511	0.0187134
24x27	0.0315692	0.0347063	0.00493849	0.68348	0.0838206	0.118755	0.00235497	0.0403757
24x28	0.019577	4.39796e-10	0.0107238	0.727205	0.0587803	0.115805	0.036428	0.0314814
24x29	4.5754e-10	0.0343681	0.00632835	0.707864	0.0820089	0.107789	0.00710517	0.0545368
24x30	3.40399e-10	0.0638262	3.40334e-10	0.696173	0.0866073	0.0784148	3.40379e-10	0.0749788
24x31	0.00773309	7.32739e-10	0.0188679	0.666474	0.130603	0.165732	0.0105891	7.33911e-10
25x11	3.55818e-10	0.0657586	0.00239551	0.666507	0.0946696	0.108132	0.0166461	0.0458917
25x12	0.0215097	0.0283711	0.0213966	0.745738	0.0578075	0.0981794	0.00411205	0.022886
25x13	0.00535978	0.0311806	0.00332693	0.752466	0.0359541	0.108106	3.72178e-10	0.0636069
25x14	5.1564e-10	0.0245437	0.0184706	0.717067	0.0820362	0.157882	5.16456e-10	5.13235e-10
25x15	2.79959e-10	0.0267398	0.0155635	0.665333	0.108774	0.105575	0.0183514	0.059664
25x16	3.74178e-10	0.037495	0.00416847	0.763194	0.0677295	0.082017	3.73438e-10	0.0453964
25x17	0.0230047	0.017182	0.00598664	0.727679	0.0783462	0.119007	0.00649451	0.0223006
25x18	0.0274407	0.0199213	0.00257877	0.74702	0.0812471	0.0855261	0.0131465	0.0231194
25x19	0.0331071	0.0346875	0.00437998	0.720225	0.0359671	0.117664	0.0150643	0.0389054
25x20	5.36774e-10	0.0258958	0.0104316	0.693935	0.0757318	0.102131	0.0216198	0.0702548
25x21	2.76477e-10	0.0148035	0.00726245	0.750039	0.0648014	0.105031	0.0155127	0.0425494
25x22	0.00759695	0.0199462	1.69036e-10	0.816017	0.0410057	0.0693498	0.00251417	0.0435704
25x23	4.02826e-10	0.0164355	0.00309642	0.746754	0.0661887	0.110783	0.0256178	0.0311238
25x24	0.0158156	0.0243551	0.012582	0.72396	0.0619675	0.140711	5.10812e-10	0.0206086
25x25	0.0415808	0.0256526	0.0067149	0.682429	0.0620223	0.145689	0.0163482	0.0195638
25x26	0.0569778	0.0369655	4.54699e-10	0.741212	0.0518355	0.0525021	0.00268848	0.057819
25x27	0.0128454	0.041947	0.00557653	0.708401	0.0950355	0.117005	0.00413181	0.0150578
25x28	0.0165802	0.0347339	0.00248593	0.755432	0.0854007	0.0709788	3.62246e-10	0.0343885
25x29	0.0472873	0.0486424	5.26127e-10	0.702536	0.0917241	0.103495	5.26671e-10	0.00631475
25x30	0.0201309	0.0237428	0.010746	0.733881	0.0752771	0.0852976	0.00790693	0.0430173
25x31	4.87461e-10	0.0356672	0.00219403	0.725283	0.0742799	0.0975396	4.87156e-10	0.0650367
26x11	0.0165018	0.0291437	0.00517186	0.770547	0.0788936	0.06836	0.0230123	0.00837018
26x12	0.0147234	0.0356358	0.00172993	0.756871	0.083279	0.079512	0.00415206	0.0240967
26x13	0.00497234	0.034401	0.00711431	0.753718	0.0636003	0.105194	3.62997e-10	0.0310008
26x14	0.0269423	0.017834	0.00433897	0.76012	0.0609999	0.0925737	0.0124684	0.0247229
26x15	0.0265892	0.0271208	0.0140916	0.751869	0.052905	0.0819708	0.0073675	0.0380862
26x16	0.0210304	0.0221942	0.00126635	0.733319	0.0811716	0.0889642	0.0269756	0.025079
26x17	0.00350631	0.0372697	0.00588961	0.759587	0.0747805	0.0796386	2.99213e-10	0.0393282
26x18	0.0198485	0.0138034	3.68297e-10	0.752239	0.0797947	0.0703602	0.0169611	0.0469926
26x19	0.0113454	0.0144454	0.0194872	0.742792	0.0826061	0.0860569	0.0187653	0.0245023
26x20	3.69511e-10	0.0289681	0.00735854	0.739161	0.0721747	0.092493	0.0199601	0.0398843
26x21	3.60109e-10	0.0313983	0.0172392	0.693677	0.103884	0.113344	0.00900181	0.0314556
26x22	3.41402e-10	0.0264424	0.00673323	0.800028	0.0434437	0.0931389	3.4109e-10	0.0302141
26x23	5.55442e-10	0.0343151	0.0104697	0.725029	0.0769554	0.101023	5.54599e-10	0.0522076
26x24	0.00640369	0.0350236	3.11884e-10	0.74328	0.0652409	0.116184	3.12194e-10	0.0338676
26x25	4.91138e-10	0.0299195	0.0133748	0.700258	0.072841	0.140388	4.91385e-10	0.0432185
26x26	3.50639e-10	0.0499123	0.00510162	0.704457	0.082468	0.0716078	0.0163558	0.0700979
26x27	0.0160591	0.0587975	0.00580624	0.729467	0.059885	0.129985	5.28286e-10	5.29251e-10
26x28	0.00533973	0.0363324	0.00248444	0.734802	0.0843987	0.0928957	2.75325e-10	0.0437468
26x29	4.50502e-10	0.0230447	4.49558e-10	0.734719	0.0993379	0.132364	4.50063e-10	0.0105343
26x30	0.0202921	3.34837e-10	0.00725233	0.600059	0.110324	0.164031	0.0454429	0.0525987
26x31	1.00539e-09	0.0771524	0.0103325	0.561509	0.0778138	0.192412	1.00548e-09	0.0807806
27x11	0.0113006	0.0385012	0.00166773	0.741573	0.0740529	0.0845233	3.16035e-10	0.0483816
27x12	0.0141353	0.0684362	0.00432378	0.686892	0.0797192	0.10475	0.00364616	0.0380974
27x13	0.00512765	0.0434409	0.0131492	0.708108	0.0910831	0.122106	0.0169845	4.62535e-10
27x14	0.00138084	0.0521408	0.0163249	0.663441	0.0717777	0.144228	4.24853e-10	0.0507068
27x15	0.00465961	3.18668e-10	3.19311e-10	0.818241	0.0775907	0.055362	0.0185789	0.0255679
27x16	2.83123e-10	0.0347402	2.81607e-10	0.753753	0.0588465	0.0911188	0.0111519	0.0503892
27x17	0.0353969	0.0243602	0.00442309	0.761612	0.0721571	0.0608242	0.00662235	0.0346042
27x18	2.67861e-10	0.0393912	0.0102318	0.73345	0.1154	0.0708812	0.0111347	0.019511
27x19	0.00221364	0.0417144	3.48794e-10	0.665403	0.0729095	0.15428	0.00669803	0.0567819
27x20	0.0224618	0.0453848	0.0157733	0.764842	0.069031	0.0626831	2.74306e-10	0.0198238
27x21	0.0310402	0.0251522	3.36365e-10	0.76293	0.0390028	0.101068	0.0294104	0.0113973
27x22	0.0115167	0.0338996	3.9884e-10	0.683354	0.0847095	0.151873	3.97063e-10	0.0346462
27x23	0.00154276	0.0273457	0.00637731	0.775385	0.0516733	0.0906836	2.21984e-10	0.0469928
27x24	6.1497e-10	0.0215123	0.00279898	0.691745	0.067231	0.172497	0.0200748	0.0241409
27x25	0.0371564	0.0297048	0.0135091	0.711844	0.092958	0.100099	3.48875e-10	0.0147287
27x26	0.0328576	0.0338674	0.0046665	0.679596	0.058922	0.099941	0.0255427	0.0646071
27x27	0.0169165	0.0493132	0.0111461	0.69655	0.05657	0.129783	5.4466e-10	0.0397215
27x28	4.24021e-10	4.23528e-10	0.00712379	0.631504	0.0974392	0.179671	0.0286753	0.0555867
27x29	6.18569e-10	0.049963	0.0156835	0.659824	0.0709719	0.132269	6.19646e-10	0.0712888
27x30	4.53549e-10	0.0324505	0.000266835	0.708373	0.0887325	0.132758	4.52235e-10	0.0374198
27x31	0.0172354	0.0203283	7.32533e-10	0.744552	0.0797719	0.131795	0.00631723	7.3162e-10
28x12	0.0102298	3.41453e-10	0.00602718	0.796965	0.080188	0.0649806	0.0388773	0.0027324
28x13	2.82648e-10	0.0331597	0.0168885	0.745097	0.0707588	0.0646412	0.0228193	0.0466361
28x14	3.75736e-10	0.0152855	3.74404e-10	0.747117	0.06635	0.0770003	0.0216818	0.0725654
28x15	0.00823813	0.0476927	0.00419917	0.712154	0.0876671	0.140049	4.74662e-10	4.74588e-10
28x16	2.31509e-10	0.0457323	0.00390991	0.75813	0.0726577	0.0709486	0.00191255	0.0467086
28x17	3.65178e-10	0.0414528	3.64885e-10	0.743979	0.071008	0.109582	0.00109423	0.0328844
28x18	0.010629	0.0425684	0.00185029	0.785308	0.0592071	0.0740114	0.0039794	0.0224467
28x19	4.31476e-10	0.0470538	0.0115852	0.737978	0.0805295	0.092806	0.00084453	0.0292027
28x20	6.25683e-10	0.0207746	6.23026e-10	0.75467	0.0824649	0.0906753	0.00598581	0.045429
28x21	0.0129614	0.0199722	0.00270586	0.760661	0.0588304	0.0814678	0.0112292	0.0521719
28x22	0.0136025	0.0105178	0.00239536	0.78544	0.0479161	0.0824192	0.0117376	0.0459714
28x23	6.89886e-10	0.00357573	6.86693e-10	0.679991	0.0895057	0.157537	0.00964604	0.0597444
28x24	0.0187915	4.84306e-10	4.8506e-10	0.765615	0.0707683	0.101863	0.0191003	0.0238613
28x25	0.00505244	0.0540436	0.00595876	0.660365	0.0815995	0.145843	4.39938e-10	0.0471372
28x26	0.0120657	0.0268127	0.0124825	0.758226	0.0597064	0.0593415	3.213e-10	0.0713653
28x27	0.00678751	5.1495e-10	5.15001e-10	0.718316	0.0722911	0.133278	0.0286455	0.0406824
28x28	0.0180388	4.33208e-10	4.31421e-10	0.686931	0.0810475	0.133872	0.053317	0.0267933
28x29	0.0140745	0.0382646	0.0034855	0.727304	0.075961	0.0864689	0.000233707	0.0542075
28x30	0.0170577	0.0601761	0.00550857	0.695749	0.0752743	0.102215	3.70867e-10	0.0440192
28x31	8.91291e-10	0.0189355	8.92538e-10	0.604227	0.11729	0.227203	8.92222e-10	0.032344
29x12	3.59533e-10	0.029547	3.58044e-10	0.770974	0.0604664	0.103623	0.00720485	0.0281845
29x13	0.0119738	0.0569252	0.0158268	0.69578	0.0785499	0.0791592	4.12084e-10	0.0617856
29x14	3.89601e-10	0.0242027	3.90916e-10	0.704774	0.105662	0.0753566	0.0497343	0.0402707
29x15	0.00663532	0.0268411	0.00787866	0.7729	0.0684566	0.0845404	0.0131328	0.0196149
29x16	3.07883e-10	0.0565703	3.066e-10	0.714588	0.0692918	0.0942129	3.0621e-10	0.0653365
29x17	0.0154434	0.0245686	0.0114634	0.803358	0.0548947	0.0775887	0.00119446	0.0114885
29x18	0.000631321	0.0457487	0.0116977	0.740204	0.0757836	0.0663384	3.03331e-10	0.0595966
29x19	3.20946e-10	0.0180733	3.196e-10	0.753012	0.0701219	0.0808409	0.0124507	0.0655009
29x20	0.00473772	0.0314537	0.00375857	0.768613	0.0438115	0.0830861	0.0194177	0.0451216
29x21	2.4739e-10	0.021611	0.00520628	0.786385	0.0416217	0.0980115	0.00129555	0.0458694
29x22	0.0106773	0.036116	0.0036814	0.74478	0.0778478	0.0924002	0.00603205	0.0284652
29x23	0.00942653	0.0389012	0.0118639	0.737391	0.0630797	0.0791663	0.00976325	0.0504079
29x24	4.86434e-06	0.042848	0.00450654	0.659868	0.0787824	0.157498	7.05337e-10	0.0564927
29x25	0.017425	0.0250532	4.26423e-10	0.739944	0.0420566	0.12988	0.015412	0.0302297
29x26	4.34527e-10	4.3499e-10	0.0121912	0.736542	0.0881581	0.113054	0.0223479	0.0277076
29x27	0.0321715	0.0192835	5.6046e-10	0.722563	0.0715863	0.119691	5.59975e-10	0.0347043
29x28	8.73195e-10	0.0443606	8.70528e-10	0.582636	0.14923	0.181139	3.22706e-09	0.0426348
29x29	0.0308388	0.0122641	0.00705333	0.681831	0.0529789	0.129371	0.027222	0.0584409
29x30	0.00785059	0.0139227	0.00737324	0.719112	0.0883946	0.110873	4.29256e-10	0.0524739
2x10	0.0340729	0.0397655	0.0182753	0.710342	0.0801581	0.0617039	0.016091	0.039591
2x11	0.00471814	0.0131229	0.00825477	0.823102	0.0667785	0.0661247	3.11974e-10	0.0178984
2x12	0.0352244	0.0501596	5.58416e-05	0.770975	0.0488719	0.0610722	3.93938e-10	0.0336416
2x13	0.0226936	0.0268898	3.27031e-10	0.786343	0.0479611	0.0715633	0.0177084	0.0268405
2x14	0.0163678	0.022812	0.00442589	0.780997	0.0574187	0.0881446	0.00125617	0.0285777
2x15	3.05902e-10	0.0690184	0.0119741	0.69025	0.107179	0.0678889	0.00965	0.0440397
2x16	5.30679e-10	5.29502e-10	0.00849141	0.792873	0.0504171	0.0795797	0.0223736	0.0462648
2x17	3.50447e-10	0.0370244	0.00870905	0.684585	0.0723933	0.0874162	0.0365477	0.0733246
2x18	0.00227916	0.0264425	0.00639875	0.704865	0.104418	0.0696476	0.0205828	0.0653663
2x8	0.0250503	0.0402439	0.00622311	0.679029	0.101181	0.0999901	0.00637666	0.0419055
2x9	1.72561e-10	0.0333277	0.00423392	0.747821	0.0971192	0.0429961	1.72315e-10	0.074502
30x12	2.23414e-10	0.0197419	0.00337776	0.739441	0.0877337	0.118337	0.0107321	0.0206367
30x13	2.56184e-10	0.0390215	0.00740209	0.676434	0.119492	0.117643	2.55165e-10	0.0400072
30x14	0.0318206	0.0440444	0.00111858	0.720964	0.104634	0.0814871	3.54937e-10	0.0159315
30x15	0.0288362	0.0433021	0.00532539	0.798253	0.0404481	0.0521397	4.2218e-10	0.0316954
30x16	3.60567e-10	0.0361265	3.60674e-10	0.722819	0.0902839	0.116288	3.60712e-10	0.0344824
30x17	2.38714e-10	0.048048	0.0081364	0.694404	0.112462	0.0863491	0.0119489	0.0386523
30x18	0.0251287	0.0286417	0.00224189	0.799747	0.0349177	0.0686143	3.25158e-10	0.0407084
30x19	4.60358e-10	0.0445241	0.000887726	0.746197	0.0731661	0.0849431	0.00962368	0.0406579
30x20	2.87608e-10	0.0145669	0.010773	0.725484	0.0963075	0.124483	0.00630175	0.0220838
30x21	0.0149119	0.0333063	0.00838708	0.665319	0.0856358	0.126573	0.0335066	0.0323608
3x10	0.0140153	0.0229436	0.00368197	0.809923	0.0543748	0.0795502	1.94495e-10	0.0155113
3x11	0.0111558	0.0270149	0.0057237	0.794121	0.0711368	0.0640023	0.0143226	0.0125234
3x12	0.0121842	0.0481101	4.72984e-10	0.658783	0.08474	0.136591	0.034513	0.0250778
3x13	0.0128411	0.0509711	0.0118853	0.683026	0.101556	0.072837	2.8807e-10	0.0668835
3x14	0.00964086	0.025168	3.53409e-10	0.813958	0.0734684	0.0426041	0.0021281	0.0330327
3x15	3.8177e-10	0.0355534	0.00279244	0.711293	0.112276	0.119089	0.0189966	3.79558e-10
3x16	3.74435e-10	3.73362e-10	0.00737835	0.807073	0.0957843	0.0760978	0.00255842	0.0111084
3x17	0.00246995	0.0364164	0.0100908	0.681843	0.108812	0.0682084	0.0108152	0.0813439
3x18	0.0115324	0.0162283	3.11708e-10	0.784177	0.0971318	0.0422398	0.0228396	0.0258518
3x19	4.75781e-10	0.0233574	0.010292	0.759459	0.0477908	0.111619	0.0123778	0.0351047
3x20	1.96809e-10	0.0277365	0.0053053	0.759327	0.0943352	0.040989	0.0122236	0.0600832
3x6	2.1443e-10	0.0579768	0.0121984	0.617208	0.125456	0.113841	0.0192663	0.0540536
3x7	0.0141286	0.0729348	0.013603	0.585861	0.0958447	0.148263	0.00412383	0.065241
3x8	0.0239418	4.53038e-10	0.0105915	0.586874	0.123636	0.12767	0.0549822	0.0723043
3x9	0.0220166	0.0185454	4.92058e-10	0.739859	0.158284	4.92713e-10	0.0240693	0.0372263
4x10	2.04306e-10	0.0297591	0.00743855	0.757664	0.0694291	0.0439727	0.00925925	0.0824769
4x11	5.07851e-10	0.0241476	0.0250081	0.695885	0.0770127	0.103273	0.023658	0.0510152
4x12	0.00725802	0.00956165	0.000828815	0.818338	0.0535596	0.0545491	0.0366311	0.0192735
4x13	0.00445682	0.0642845	0.0127648	0.701866	0.0534851	0.0799576	0.00818975	0.0749956
4x14	0.00782023	0.0293981	0.00383597	0.775725	0.0702384	0.0866467	0.00463272	0.0217027
4x15	0.006091	0.030918	0.00188883	0.804174	0.0528596	0.0716767	2.43046e-10	0.0323918
4x16	2.36834e-08	0.0180276	0.00249574	0.819029	0.0606936	0.0527327	0.0128128	0.0342081
4x17	0.00484436	0.0221406	0.00807731	0.788215	0.0728789	0.0579259	0.00987065	0.0360471
4x18	0.00511964	0.0301012	0.0129449	0.753953	0.0798815	0.0615206	0.0131156	0.043364
4x19	2.53371e-10	0.0227826	0.00934821	0.770284	0.101919	0.039212	0.00421291	0.0522416
4x20	2.36718e-10	0.0479158	0.00585486	0.687869	0.101773	0.0795685	2.36342e-10	0.077019
4x21	4.89737e-10	4.86585e-10	0.00433483	0.682848	0.105957	0.150418	0.009739	0.046703
4x22	0.00236522	0.0448678	0.00352282	0.770754	0.0622105	0.0748234	2.85565e-10	0.0414561
4x23	0.0279359	0.03331	0.0152066	0.609958	0.112944	0.078038	0.0314344	0.0911732
4x24	5.13254e-10	0.0418748	0.0154861	0.538564	0.103632	0.1759	0.033748	0.0907945
4x27	2.10543e-10	0.0346846	2.09523e-10	0.614662	0.105907	0.13037	0.0354472	0.0789297
4x29	2.48117e-10	0.0451462	0.0169038	0.564126	0.103231	0.177544	0.00108963	0.0919598
4x30	0.00877025	0.0144275	4.32187e-10	0.667633	0.100713	0.155805	0.0190649	0.0335865
4x31	0.0234545	0.0627763	0.00317987	0.695531	0.115894	0.0666359	2.70487e-10	0.0325286
4x32	0.0058557	0.0483279	0.00614351	0.678863	0.0979541	0.0980793	2.74082e-10	0.0647761
4x33	2.39364e-10	0.0464982	0.00947658	0.585811	0.10197	0.114622	0.0164011	0.125221
4x6	2.56759e-10	0.057686	0.0301418	0.600639	0.107042	0.129948	0.0165289	0.0580147
4x7	0.095939	0.0578802	0.00961604	0.590739	0.0583628	0.0906836	0.0568651	0.039914
4x8	4.49014e-10	0.0359636	0.00891732	0.627051	0.126632	0.106602	0.0180546	0.0767797
4x9	0.0117063	0.0463011	0.0117881	0.648048	0.145453	0.0505595	0.0227893	0.0633555
5x10	0.021482	0.0400596	0.011325	0.652591	0.0833987	0.120408	0.0303867	0.0403488
5x11	1.85387e-10	0.0498987	0.013087	0.725565	0.076092	0.0880059	1.85547e-10	0.0473516
5x12	3.99372e-10	0.0218404	0.0102286	0.766504	0.0645128	0.0857349	3.99523e-10	0.0511795
5x13	0.0148886	0.0294905	0.0179076	0.710114	0.0438915	0.0661363	0.0579745	0.0595972
5x14	0.00426039	0.0144128	0.00521936	0.79072	0.0550357	0.0954022	0.00254333	0.0324059
5x15	3.24914e-10	3.25331e-10	0.00463654	0.747373	0.099835	0.0732886	0.0340879	0.0407788
5x16	0.0105951	0.0448286	0.019023	0.732117	0.0607434	0.103534	4.07266e-10	0.0291596
5x17	0.0203293	0.0443302	0.0131496	0.736244	0.0514596	0.070268	3.11236e-10	0.0642191
5x18	0.0137018	0.0250468	0.0105971	0.699004	0.11599	0.0972755	0.0383845	4.12539e-10
5x19	3.94579e-10	0.0380903	0.00740386	0.76627	0.0602205	0.0968179	3.9396e-10	0.0311979
5x20	2.71348e-10	0.0456887	0.00730313	0.704355	0.0811957	0.0997071	2.71879e-10	0.0617501
5x21	0.00355662	0.0324333	0.00827356	0.724893	0.0782917	0.0929645	0.00922841	0.0503592
5x22	0.0394611	0.044741	0.000473936	0.721056	0.0702002	0.0810668	0.0114058	0.0315954
5x23	4.00236e-10	0.0446505	0.00780113	0.611967	0.100302	0.129134	0.00174096	0.104405
5x24	0.0436667	0.069496	0.0205538	0.472137	0.124279	0.0898289	0.00734361	0.172695
5x25	0.0450425	0.0436746	0.0108124	0.567686	0.0842733	0.111909	0.0297024	0.1069
5x26	0.0282057	0.0415858	0.010296	0.584186	0.117083	0.131353	0.0108226	0.0764677
5x27	0.00265455	0.0330883	0.0129277	0.598165	0.102427	0.158926	0.0170422	0.0747692
5x28	0.0143395	0.0557015	0.0138487	0.544663	0.118058	0.151265	2.6582e-10	0.102124
5x29	1.96957e-10	0.0378433	0.00995325	0.61723	0.0926073	0.128452	0.0181163	0.0957982
5x30	1.95303e-10	0.0477709	0.00867817	0.647326	0.120075	0.084675	0.0065861	0.084889
5x31	2.79031e-10	0.0353537	2.77635e-10	0.697533	0.0990131	0.0679009	2.78531e-10	0.100199
5x32	0.0131669	0.0444032	0.00276386	0.594129	0.100832	0.0991298	0.0322833	0.113292
5x33	0.0344687	0.0500365	0.0023561	0.629248	0.119753	0.0559494	4.04898e-10	0.108189
5x34	3.15746e-10	0.058583	0.00633434	0.529909	0.125653	0.180142	3.16512e-10	0.0993779
5x6	0.0657209	0.0843933	0.00508972	0.62475	0.115489	0.0803141	7.16677e-10	0.0242423
5x7	0.00946151	0.0768113	0.011865	0.570164	0.0930461	0.10149	0.0227862	0.114376
5x8	0.0116331	0.0581595	0.0180603	0.56983	0.113879	0.205891	0.0225472	1.54362e-09
5x9	0.00670828	0.0337107	0.0109327	0.597801	0.145038	0.0781413	0.0429229	0.0847457
6x10	0.000403571	0.0319958	0.00236927	0.721872	0.0834603	0.0970463	0.0159291	0.0469238
6x11	0.00572869	0.0515388	0.00532448	0.73939	0.0581453	0.100443	2.35301e-10	0.0394297
6x12	0.0147213	0.0350971	0.0115906	0.789973	0.0491543	0.0670873	3.70428e-10	0.0323763
6x13	4.14875e-10	0.0270085	0.00858087	0.807396	0.0671172	0.0587447	4.14212e-10	0.0311524
6x14	3.42585e-10	0.0302011	0.00242245	0.782727	0.0559927	0.0735548	0.00365469	0.051447
6x15	5.50384e-10	0.0335626	0.00574996	0.768026	0.0481177	0.107222	5.49589e-10	0.0373218
6x16	0.000739492	0.0290119	0.0160836	0.708254	0.0337513	0.159817	5.17948e-10	0.052342
6x17	0.120079	0.037298	0.0171711	0.759816	0.0656358	8.13158e-10	8.14945e-10	8.14041e-10
6x18	0.0274471	0.0327704	3.79784e-10	0.754061	0.0849372	0.0694285	0.0168458	0.0145097
6x19	4.13801e-10	0.0446779	0.00315286	0.666622	0.0877643	0.104645	0.0164811	0.0766565
6x2	0.018966	0.0470166	0.0168994	0.622256	0.10672	0.121938	0.0196644	0.0465394
6x20	2.72698e-10	0.0628295	0.0130962	0.591971	0.131153	0.11792	0.022544	0.0604864
6x21	0.0212659	0.0447988	0.00238028	0.714119	0.0983944	0.0714023	0.00125019	0.0463891
6x22	0.0105293	0.0358819	0.0122696	0.736966	0.0451439	0.0662371	2.79487e-10	0.0929725
6x23	0.00900657	0.0519826	0.00584835	0.555862	0.099716	0.195731	0.00596792	0.0758846
6x24	1.94671e-10	0.0553965	0.0134408	0.532297	0.135054	0.155181	0.000502731	0.108127
6x25	0.0252436	0.0584032	0.0116534	0.37179	0.166061	0.208288	0.00154665	0.157014
6x26	0.0157529	0.0407317	0.0108058	0.52807	0.125856	0.16532	0.015934	0.09753
6x27	0.0310816	0.0607409	0.00665969	0.501418	0.131655	0.128477	0.0112351	0.128732
6x28	0.0299995	0.0596841	0.0274215	0.463089	0.165554	0.150205	5.01204e-10	0.104047
6x29	4.03405e-10	0.057917	0.00460478	0.484089	0.17143	0.189578	0.00850873	0.0838737
6x3	5.22424e-10	0.0434635	5.20923e-10	0.664803	0.105576	0.166627	5.20901e-10	0.0195307
6x30	4.12671e-10	0.0376561	0.00463651	0.650121	0.0986624	0.136205	0.0191318	0.0535874
6x31	0.0131761	0.062984	0.0164116	0.52772	0.131415	0.111816	0.0103865	0.126091
6x32	0.01179	0.081548	0.0145257	0.573191	0.1383	0.0587845	0.0185595	0.103301
6x33	0.0363118	0.0321462	0.00588748	0.54935	0.130913	0.0649915	0.0123549	0.168045
6x34	0.044331	0.0659379	0.0122167	0.541625	0.0989108	0.0653168	0.0216204	0.150041
6x4	0.0147556	0.0256131	3.78365e-10	0.71727	0.0981986	0.108592	0.0258485	0.00972275
6x5	6.07775e-10	0.0548042	0.00666788	0.647385	0.0960682	0.133611	0.00290471	0.0585589
6x6	0.0291522	0.040742	0.00356346	0.721981	0.0769219	0.104076	0.000812794	0.0227502
6x7	0.00797638	0.0439912	0.0173433	0.626717	0.108909	0.0932527	0.0119161	0.0898949
6x8	2.30019e-10	0.052025	0.00625451	0.627979	0.122277	0.09803	0.0244532	0.0689809
6x9	0.0197791	0.0483311	0.00449217	0.738967	0.0905053	0.057926	0.00239655	0.0376031
7x10	0.00952799	0.03846	0.00704264	0.754638	0.0675474	0.0950057	2.7716e-10	0.0277786
7x11	4.28698e-10	0.0484105	0.00599824	0.732494	0.0750186	0.108766	4.27422e-10	0.0293128
7x12	0.00159192	0.0515898	0.016614	0.718912	0.0948341	0.091543	0.00563449	0.0192809
7x13	0.00445411	0.0281706	3.08028e-10	0.772195	0.0763837	0.0531399	0.00970643	0.0559503
7x14	0.00029492	0.0279947	0.00825316	0.737712	0.0775409	0.101984	3.05785e-10	0.0462202
7x15	0.00398545	0.0407988	4.78738e-10	0.71068	0.0868714	0.110974	0.000306486	0.0463845
7x16	0.0151722	0.0268108	0.0109416	0.75463	0.0532028	0.0700135	3.14519e-10	0.0692287
7x17	3.40594e-10	0.0404426	0.00677364	0.764101	0.0672128	0.0922937	3.41599e-10	0.0291766
7x18	0.0313972	0.0309992	0.00419233	0.673324	0.0999757	0.0560568	0.0497432	0.054311
7x19	0.029284	0.0562859	3.71181e-10	0.759493	0.0485589	0.0817033	3.71264e-10	0.0246752
7x2	7.12884e-10	0.0393301	7.12726e-10	0.644046	0.0789263	0.205953	7.11338e-10	0.0317444
7x20	0.0249197	0.0638632	0.0068217	0.705058	0.0665511	0.0743573	2.25365e-10	0.0584288
7x21	0.0174225	0.0212154	2.8775e-10	0.748999	0.096504	0.0466543	0.0484759	0.0207293
7x22	0.0174525	0.0371032	0.00551458	0.728577	0.102038	0.0681824	3.7888e-10	0.0411314
7x23	0.0516333	0.0394503	0.0194571	0.706756	0.0884426	0.0692572	0.00290152	0.022102
7x24	0.00955552	0.0385206	0.00748065	0.515077	0.143378	0.127705	0.0288804	0.129402
7x25	0.0482728	0.0632056	0.0185267	0.448029	0.130432	0.125165	0.0107919	0.155578
7x26	2.91745e-10	0.0637977	0.0144833	0.493285	0.153037	0.169664	2.90288e-10	0.105733
7x27	0.0136315	0.0566523	0.0155251	0.519181	0.130549	0.173195	2.82659e-10	0.0912666
7x28	0.0218796	0.066611	0.00773057	0.579883	0.126191	0.136639	2.12006e-10	0.0610655
7x29	0.0257198	0.0401556	0.00529414	0.624506	0.104394	0.125494	0.0231629	0.0512735
7x3	1.94582e-10	0.0357253	0.00235231	0.714601	0.0839889	0.104038	0.0246256	0.0346689
7x30	0.00849586	0.0283911	0.0217588	0.654228	0.0910167	0.13288	0.0145174	0.0487122
7x31	0.00576486	0.0447795	0.0122241	0.653425	0.0850952	0.114723	2.17266e-10	0.0839884
7x32	0.0350813	0.0314104	0.0185366	0.619666	0.11454	0.094373	0.0298739	0.0565185
7x33	0.0439577	0.0469624	0.0622861	0.317488	0.0980794	0.384522	2.02474e-09	0.0467049
7x34	0.0690222	0.0681737	0.00893514	0.521773	0.10408	0.0901094	0.0291896	0.108717
7x4	0.0148412	0.0531975	0.00571846	0.690333	0.108422	0.107183	0.00208288	0.0182219
7x5	2.42237e-10	0.0510534	0.00267707	0.66536	0.093748	0.0987206	0.00984794	0.0785926
7x6	0.0246301	0.0382778	0.0174813	0.635743	0.09652	0.12043	3.63271e-10	0.0669175
7x7	0.00814625	0.0428976	0.0300483	0.609664	0.0839751	0.126724	0.0320201	0.066524
7x8	2.5243e-10	0.0434356	0.00391764	0.774698	0.0596651	0.0754566	0.0014437	0.0413832
7x9	2.74036e-10	0.0336942	0.00754451	0.741306	0.0870554	0.0512771	0.0241204	0.0550021
8x10	2.8472e-10	0.0142608	0.00427591	0.819332	0.0460858	0.0682541	0.0099141	0.0378767
8x11	2.86455e-10	0.0191774	0.000198127	0.792213	0.071096	0.0857044	2.86068e-10	0.0316115
8x12	0.0175438	0.0445152	0.00323385	0.649231	0.0601622	0.155022	0.0212129	0.0490799
8x13	0.034098	0.0499493	0.0252556	0.706826	0.0353769	0.104329	0.0178934	0.0262723
8x14	0.0180612	0.0568385	0.0102626	0.663609	0.102756	0.106448	5.95014e-10	0.0420239
8x15	4.6292e-10	0.0281799	0.0197061	0.72874	0.0900635	0.0964678	0.0113982	0.0254448
8x16	4.42321e-05	0.0235031	0.0115558	0.763146	0.0822703	0.0721568	0.0099066	0.037417
8x17	0.00268364	0.0487407	0.0153706	0.680396	0.0928972	0.107475	4.74672e-10	0.0524373
8x18	0.0147333	0.059487	0.00973314	0.693185	0.0722922	0.103618	0.00417737	0.0427747
8x19	0.0193575	0.00893004	0.0102207	0.788634	0.0431417	0.0697635	0.0170504	0.0429024
8x2	0.0170099	0.0399186	4.27253e-10	0.72524	0.086221	0.102368	4.28027e-10	0.0292425
8x20	0.00779237	0.047129	0.0112567	0.691817	0.0803534	0.0892041	0.00660171	0.0658456
8x21	0.0142838	0.055785	0.00951727	0.736199	0.103076	0.0780526	3.07887e-10	0.0030864
8x22	0.0196216	0.0368528	0.0069868	0.73372	0.107629	0.053776	3.07473e-10	0.0414137
8x23	0.0120064	0.0844493	0.0214382	0.553811	0.143162	0.0744952	0.00952223	0.101115
8x24	0.0165192	0.044922	0.0202193	0.488617	0.117023	0.158306	0.0296706	0.124723
8x25	0.0415188	0.0674812	0.0465056	0.453567	0.14226	0.0621441	0.0192733	0.16725
8x26	0.0311263	0.0713485	0.00905267	0.497185	0.150134	0.112975	2.82321e-10	0.128179
8x27	0.0120168	0.0476937	0.0162852	0.550277	0.125981	0.12783	0.019121	0.100795
8x28	0.0189041	0.0386361	0.0141209	0.58612	0.100218	0.158076	0.0186508	0.0652736
8x29	3.26644e-10	0.0282885	0.0183043	0.595661	0.0925455	0.148812	0.0305211	0.0858677
8x3	0.00871173	0.0416388	5.89811e-10	0.650586	0.0920829	0.12892	0.00826609	0.069795
8x30	3.02348e-10	0.0468591	0.00432331	0.627722	0.111263	0.158234	3.02481e-10	0.0515984
8x31	3.69041e-10	0.0499196	0.0136236	0.649532	0.0928349	0.1572	3.69248e-10	0.0368894
8x32	0.044571	0.0477443	0.0112099	0.561943	0.111756	0.0915978	0.0166413	0.114537
8x33	0.0254994	0.0441626	0.0260181	0.540518	0.103897	0.124039	0.00813508	0.127731
8x34	0.0439067	0.0454117	0.00146831	0.463759	0.116474	0.0926637	0.0261726	0.210144
8x4	0.0122778	0.025897	3.95325e-10	0.640864	0.107273	0.128199	0.0192317	0.0662568
8x5	4.85851e-10	4.85872e-10	0.0107594	0.628373	0.097612	0.148928	0.0368204	0.0775077
8x6	0.0202814	0.0479649	3.41139e-10	0.705638	0.0805289	0.100812	0.0226005	0.0221741
8x7	2.59582e-10	0.0304423	0.0105524	0.691829	0.100485	0.0956653	0.0156158	0.0554099
8x8	0.0121532	0.0319813	0.00609718	0.759117	0.0725077	0.104463	0.00872042	0.00496004
8x9	0.0230358	0.0173076	0.00989392	0.771035	0.0408117	0.0870157	4.48676e-10	0.0509008
9x10	0.00162049	0.0617175	0.00390912	0.754698	0.0532622	0.0842609	3.75737e-10	0.0405322
9x11	0.000948157	0.0163801	3.31412e-10	0.758305	0.0525405	0.119222	0.0225701	0.0300341
9x12	0.016078	0.0389579	0.00962684	0.748143	0.0686435	0.0765945	3.64116e-10	0.0419558
9x13	3.01542e-10	0.0249598	3.00731e-10	0.759192	0.0723587	0.0970561	0.0149486	0.0314842
9x14	0.00845938	0.0355342	0.00289535	0.689276	0.0917807	0.10392	0.00676156	0.0613726
9x15	0.0573457	0.0548503	0.00654931	0.711642	0.0441715	0.0934381	0.000349215	0.0316535
9x16	4.99176e-10	0.0380691	4.96106e-10	0.714819	0.083212	0.130022	4.96307e-10	0.0338779
9x17	0.0104808	5.02373e-10	0.00585045	0.640146	0.119087	0.15959	0.0435131	0.0213322
9x18	0.0279166	0.0287287	0.0121299	0.683209	0.0777338	0.0914747	0.0188021	0.0600051
9x19	1.98161e-10	0.0430211	0.0023039	0.694389	0.130746	0.0630898	1.97814e-10	0.0664509
9x20	0.0221125	0.0271281	0.00552961	0.691384	0.0898519	0.0992479	0.0257739	0.0389724
9x21	2.59395e-10	0.0283789	0.010256	0.741198	0.0862865	0.0768181	2.58261e-10	0.0570623
9x22	0.0186499	0.0325621	0.00627603	0.788806	0.0622018	0.0554313	3.45441e-10	0.0360733
9x23	3.79688e-10	0.0301357	0.0097478	0.631189	0.12634	0.123434	0.0118886	0.0672647
9x24	0.0125401	0.0725661	0.00523352	0.523173	0.166599	0.12728	0.0073953	0.0852132
9x25	1.64376e-10	0.0541214	0.0158071	0.497015	0.120634	0.16148	0.0339829	0.116959
9x27	0.013345	0.036012	0.00904865	0.59498	0.111561	0.159691	0.0199335	0.0554287
9x28	0.00241014	0.0342053	0.0092546	0.650789	0.0844435	0.129841	0.025618	0.0634389
9x29	2.32928e-10	0.0383158	0.0193216	0.690367	0.0846328	0.107357	0.00244549	0.0575602
9x3	0.0113026	0.0691927	0.00154279	0.700129	0.090801	0.114781	5.14578e-10	0.0122512
9x30	3.75094e-10	0.0416077	0.0223046	0.602167	0.116438	0.168842	0.0115555	0.0370846
9x31	1.50604e-10	0.0335844	0.0132447	0.663102	0.0859197	0.110542	0.020352	0.0732549
9x32	0.0368945	0.0376011	0.00205775	0.582104	0.156654	0.117302	0.0154252	0.0519611
9x33	0.00139425	0.0424055	0.0116953	0.524347	0.0978566	0.205235	0.0180719	0.0989947
9x34	0.0544784	0.0536756	0.00310032	0.587719	0.112056	0.0650865	0.00670563	0.117179
9x4	4.58852e-10	0.0327221	0.00528898	0.718425	0.107041	0.101099	0.0140576	0.021366
9x5	0.00986294	0.035382	0.00841035	0.760047	0.0648128	0.0760825	3.28215e-10	0.0454022
9x6	0.0294042	0.0598093	0.00305455	0.730814	0.0611721	0.0755765	3.43277e-10	0.0401697
9x7	3.11571e-10	0.0268319	0.00761797	0.812745	0.0509111	0.0805772	0.00793755	0.0133792
9x8	4.23788e-10	0.0484618	0.00884436	0.761975	0.0468502	0.0895358	4.23287e-10	0.0443332
9x9	1.86101e-10	0.0225263	0.00539962	0.758876	0.074214	0.0905303	0.00960601	0.0388482

## Sheet: major_B5
	B-cells	CAFs	Endothelial	Epithelial	Myeloid	Plasma Cells	PVL	T-cells
10x10	0.0240791	0.0630648	0.0181326	0.444148	0.0682996	0.267736	0.0800264	0.0345135
10x11	0.0525079	0.0275264	0.0390061	0.453935	0.1054	0.110982	0.14125	0.0693935
10x12	0.0569954	0.0440409	0.0167574	0.441599	0.0905036	0.148716	0.138445	0.062943
10x13	0.0179895	0.0777031	0.0442362	0.422347	0.110398	0.151937	0.0725046	0.102885
10x14	0.0122178	0.0575124	0.0425869	0.419542	0.0898482	0.189407	0.116028	0.0728579
10x15	0.0346357	0.0773229	0.013755	0.35342	0.104718	0.243972	0.0893311	0.0828454
10x16	0.0439237	0.10076	0.00159564	0.331191	0.111877	0.183372	0.105235	0.122045
10x17	8.01634e-10	0.036399	8.01943e-10	0.502107	0.155187	0.159726	0.0697503	0.0768304
10x18	0.0684436	0.101814	0.024268	0.416898	0.126735	0.143375	0.0950654	0.023401
10x19	0.00501599	0.125599	0.0676276	0.286651	0.136297	0.210749	0.0364649	0.131595
10x20	0.024302	0.102268	0.0397954	0.258449	0.162471	0.150025	0.0509582	0.211731
10x21	0.205476	0.0890892	0.0308144	0.0967173	0.161882	0.0798361	0.0226453	0.313539
10x22	0.163216	0.091702	0.019789	0.206818	0.160592	0.0409023	0.0343143	0.282667
10x23	0.247821	0.0888537	0.00954846	1.67315e-10	0.186859	1.68085e-10	0.0752247	0.391693
10x24	0.151973	0.105533	0.0150733	0.182078	0.182519	0.104317	0.0281718	0.230335
10x25	0.147101	0.146028	0.00600054	0.175268	0.252497	0.0734369	0.0408522	0.158816
10x8	0.12122	0.0953526	0.0298278	0.392375	0.0313253	0.181165	0.0958456	0.0528883
10x9	0.0121482	0.0940067	0.0118823	0.452589	0.0394443	0.290156	0.0422473	0.0575256
11x10	0.0298128	0.086087	0.0171552	0.427217	0.0437933	0.251304	0.0760254	0.0686051
11x11	0.109877	0.153463	0.0163037	0.444467	0.0791975	0.131621	0.0333126	0.0317573
11x12	1.04598e-09	0.108903	1.04082e-09	0.369494	0.0798701	0.327146	0.027037	0.0875493
11x13	0.0226162	0.0756482	0.0305934	0.439961	0.0553742	0.300107	0.0210472	0.054653
11x14	0.0378315	0.0785242	0.0403109	0.361579	0.0825488	0.209392	0.0882993	0.101514
11x15	0.0485076	0.140408	0.0267903	0.418398	0.0899518	0.179168	0.0512632	0.0455128
11x16	8.32328e-10	0.219921	0.0359871	0.290567	0.132931	0.202456	8.30886e-10	0.118138
11x17	0.125257	0.125045	0.1249	0.125208	0.125215	0.124826	0.124788	0.124761
11x18	0.016566	0.132974	0.0586228	0.376691	0.16367	0.0707094	0.0821752	0.0985926
11x19	0.0864289	0.121049	0.014246	0.366958	0.1993	0.0613117	0.0566845	0.094022
11x20	0.0388995	0.128748	0.0985857	0.218566	0.159632	0.148578	0.0648372	0.142154
11x21	0.220023	0.136667	0.0415098	0.0775604	0.174987	0.0712797	0.0496195	0.228353
11x22	0.135973	0.135394	0.0064124	0.209969	0.119796	0.109039	0.0823332	0.201084
11x23	0.110422	0.0966785	0.0150531	0.249856	0.229874	4.15085e-10	0.0463111	0.251805
11x24	0.135106	0.159954	0.0403832	0.189728	0.196706	0.0568002	0.0272788	0.194044
11x25	0.0159432	0.125927	0.0805325	0.188283	0.163749	0.135929	0.110698	0.178938
11x9	0.0371627	1.39717e-09	0.0352196	0.330173	0.120425	0.282269	0.155521	0.0392305
12x10	0.0778445	0.0730971	0.0159657	0.441325	0.05326	0.204392	0.134116	1.00858e-09
12x11	0.0697428	0.0703633	0.0395946	0.401972	0.0464796	0.258171	0.113676	8.37822e-10
12x12	0.165009	0.143751	0.0360277	0.501889	0.102115	1.20816e-09	0.0512074	1.20443e-09
12x13	0.112247	0.11663	0.0105077	0.506635	0.0570011	8.67671e-10	0.144451	0.052528
12x14	0.103359	0.106754	0.0175363	0.353078	0.0584801	0.197773	0.115931	0.0470881
12x15	0.0845194	0.100605	0.0383044	0.331088	0.159286	0.171409	0.0704269	0.0443617
12x16	0.00488856	0.0614857	0.0428323	0.454817	0.124161	0.118514	0.0898349	0.103467
12x17	0.0624368	0.068272	0.0166368	0.38772	0.0790114	0.192151	0.113543	0.0802292
12x18	0.0924927	0.116632	7.62672e-10	0.398906	0.167739	0.133678	0.0318205	0.0587318
12x19	0.0546301	0.111703	0.00979519	0.345326	0.153402	0.152278	0.0416684	0.131197
12x20	0.073489	0.138622	0.0605824	0.121291	0.148142	0.183737	0.146728	0.127408
12x21	0.102439	0.134932	0.0192372	0.188834	0.171125	0.10213	0.0607734	0.220531
12x22	0.156325	0.0582137	0.0272879	0.298491	0.138401	0.0864332	0.109867	0.124981
12x23	0.0575332	0.111804	4.55576e-10	0.303796	0.194348	0.16301	0.0176277	0.151881
12x24	0.0909685	0.183826	0.0240213	0.195377	0.255859	0.124415	0.0605831	0.0649508
12x25	0.136775	0.165189	0.0437519	0.211737	0.169424	0.111107	0.0319216	0.130095
12x9	0.0283739	0.126616	0.0118011	0.369133	0.0628209	0.176398	0.127977	0.0968789
13x10	0.0926578	0.105599	0.0209491	0.445822	0.0653933	0.125617	0.0988246	0.0451377
13x11	0.0641429	0.0844462	1.13592e-09	0.429402	0.106158	0.128083	0.108481	0.0792868
13x12	1.37739e-09	0.0325606	0.069579	0.297604	0.12841	0.322787	0.117534	0.031526
13x13	0.0601611	0.257312	0.0287469	0.263448	0.169899	1.35751e-09	0.109206	0.111227
13x14	0.0623623	0.0902016	0.0394522	0.389562	0.101214	0.208236	0.0581953	0.0507754
13x15	0.0215173	0.090289	0.0334056	0.382398	0.109143	0.205379	0.107712	0.0501562
13x16	0.0395618	0.0633269	0.0505046	0.305638	0.100597	0.221502	0.153346	0.0655239
13x17	0.0478548	0.0273015	0.0938319	0.289938	0.240343	1.17381e-09	0.178138	0.122593
13x19	0.0868463	0.188753	0.0138925	0.241185	0.138692	0.123474	0.0834318	0.123726
13x20	0.101629	0.260326	0.0392336	0.150295	0.174379	0.128037	0.0317715	0.114329
13x21	0.0665137	0.170042	0.0333637	0.235069	0.123059	0.151155	0.0627911	0.158006
13x22	0.0495663	0.165046	0.0244997	0.285421	0.155407	0.103845	0.0932681	0.122946
13x23	0.0720076	0.137438	0.0415644	0.234102	0.0836233	0.238137	0.12128	0.0718468
13x24	0.0800938	0.142297	0.128467	0.248104	0.111884	0.14077	0.0974377	0.050946
13x25	0.0283805	0.152088	0.0769332	0.21635	0.109919	0.203437	0.0365066	0.176386
14x11	0.0313624	0.0746306	0.04665	0.425611	0.0880369	0.151809	0.114287	0.0676132
14x12	0.0917245	0.0618597	1.05007e-09	0.484545	0.154103	1.05016e-09	0.0913329	0.116434
14x13	0.0764238	0.150381	0.0356728	0.391183	0.0855373	0.231256	0.00491856	0.0246276
14x14	1.01117e-09	0.0819542	0.012987	0.375566	0.142072	0.0954129	0.112116	0.179893
14x15	0.0531756	0.100979	0.0244766	0.246223	0.122787	0.173608	0.185616	0.0931341
14x16	0.0929272	0.240933	0.0342629	0.316121	0.140739	0.0986066	0.0279373	0.0484729
14x17	0.0875721	0.127874	0.00795443	0.184353	0.189341	0.160008	0.124596	0.118301
14x18	0.0360765	0.132713	0.0188124	0.200792	0.196021	0.161967	0.0685777	0.18504
14x19	0.0962805	0.245088	0.103523	8.29235e-10	0.19412	0.156422	0.0147202	0.189846
14x20	0.0813719	0.19476	0.0548013	0.218167	0.138619	0.208789	0.0142619	0.0892304
14x21	0.0408725	0.218636	0.0729989	0.179614	0.106405	0.186585	0.0858939	0.108995
14x22	0.0772556	0.100861	0.0285922	0.316236	0.159538	0.0748305	0.129702	0.112984
14x24	0.108855	0.122901	0.00941229	0.391809	0.124948	5.58935e-10	0.168874	0.0732009
15x13	0.00662855	0.0778401	7.08919e-10	0.426956	0.117657	0.208669	0.0757023	0.0865473
15x14	0.0570221	0.0345972	1.36869e-09	0.457557	0.190602	0.180893	0.0793292	1.36729e-09
15x15	0.0191991	0.109145	1.05371e-09	0.33647	0.125694	0.236538	0.0613572	0.111598
15x16	1.04676e-09	0.117275	0.00630532	0.291985	0.237154	0.189437	0.0827177	0.0751256
15x17	0.0200884	0.103111	0.0296534	0.27962	0.142499	0.192549	0.0288553	0.203623
15x18	0.0163142	0.178716	0.0445827	0.200209	0.139932	0.159932	0.0128248	0.24749
15x19	0.0730464	0.147939	0.0509838	0.165927	0.115475	0.249088	0.087416	0.110124
15x20	0.0494086	0.0939969	0.0510115	0.308773	0.137107	0.145093	0.159455	0.0551557
15x22	0.0947262	0.044889	0.0582983	0.388189	0.164089	0.097581	0.152227	5.56956e-10
15x23	0.0986206	0.149047	0.0046794	0.377024	0.120422	0.132638	0.0632524	0.0543173
15x24	0.0959875	0.132281	0.0383201	0.321569	0.0507694	0.143477	0.0846739	0.132922
15x25	0.0204666	0.143678	0.0275955	0.210654	0.128045	0.166481	0.127168	0.175911
16x12	0.122043	0.0341591	0.0130099	0.429033	0.0743943	0.140257	0.187103	1.07497e-09
16x13	0.0683572	0.0848927	0.0347014	0.35211	0.0845258	0.191561	0.098726	0.0851256
16x14	0.0581636	0.0641542	0.0207632	0.417408	0.0585583	0.28476	0.0425732	0.0536197
16x15	1.18586e-09	0.0800072	0.0100375	0.326681	0.181462	0.181064	0.0729192	0.147829
16x16	0.119136	0.126441	1.15989e-09	0.310194	0.110179	0.245509	0.00394473	0.0845953
16x17	0.0840039	0.0896785	1.40558e-09	0.39425	0.265331	1.40368e-09	0.0461635	0.120572
16x18	0.115501	0.0426738	0.034597	0.29261	0.186393	0.205168	0.123057	1.05483e-09
16x19	0.0678732	0.172077	1.41972e-09	0.32495	0.137427	0.12785	0.0598284	0.109995
16x20	0.0555963	0.0666143	1.41878e-09	0.30649	0.128137	0.254102	0.101314	0.0877466
16x21	0.0858458	0.0675825	0.0286493	0.313992	0.156181	0.113047	0.106242	0.128461
16x22	0.0295271	0.102474	0.0166117	0.464612	0.136992	9.5406e-10	0.154502	0.0952823
16x23	1.0741e-09	1.07537e-09	0.032257	0.39975	0.139607	0.0820631	0.211212	0.135111
16x24	0.0743371	0.126428	0.0119215	0.275275	0.154047	0.142943	0.0906273	0.124421
16x25	0.0267485	0.130902	0.0281286	0.0991627	0.169385	0.156551	0.0859981	0.303125
17x13	7.99207e-10	0.0742263	0.0183724	0.395699	0.161845	0.186509	0.0636138	0.0997344
17x14	0.999996	5.14542e-07	5.14095e-07	5.15183e-07	5.14913e-07	5.14001e-07	5.15535e-07	5.15495e-07
17x15	1.77634e-09	0.120974	0.0209945	0.341962	0.188876	0.217041	1.76894e-09	0.110151
17x16	0.104697	0.0515337	0.0116132	0.340382	0.119357	0.0868562	0.167936	0.117625
17x17	0.0630603	0.127298	0.0379929	0.361384	0.140029	0.178435	1.11506e-09	0.091801
17x19	1.29369e-09	0.115806	1.29074e-09	0.269321	0.0880319	0.314195	0.132526	0.0801205
17x20	0.0784423	0.0674694	0.0386864	0.390349	0.120046	0.174879	0.046922	0.0832058
17x21	1.15747e-09	0.0172073	0.0259748	0.213527	0.16362	0.370742	0.100672	0.108257
17x22	0.0841481	0.104632	0.00815624	0.36345	0.182331	0.136211	0.0705833	0.0504892
17x23	0.0960711	0.15842	1.19452e-09	0.318108	0.13569	0.165971	0.0117845	0.113955
17x24	0.00832191	0.0696232	9.62912e-10	0.292875	0.162448	0.273149	0.0715068	0.122077
17x25	0.0688439	0.0958259	0.0181683	0.233468	0.134482	0.212143	0.131312	0.105757
18x14	0.147713	0.095857	0.0410961	0.398838	0.166835	1.64491e-09	0.0829057	0.0667558
18x15	0.120621	0.138616	0.0563589	0.326956	0.086476	0.148642	1.73714e-09	0.122329
18x16	0.111653	0.170718	1.54154e-09	0.314674	0.180344	0.190143	0.0324699	1.5426e-09
18x18	0.0534592	0.0755287	1.43444e-09	0.365905	0.0728859	0.304438	0.0577849	0.0699986
18x19	0.0193438	0.0665906	0.0263362	0.299731	0.0462966	0.375528	0.12831	0.0378638
18x21	2.31807e-09	0.0969178	0.0367933	0.339721	0.164219	0.215231	2.31438e-09	0.147118
18x22	0.0469451	0.129642	0.0227291	0.356584	0.148475	0.197247	0.0826065	0.015772
18x23	0.0867329	0.150621	0.00727253	0.312465	0.148174	0.168858	0.0759964	0.0498803
18x24	0.0280767	0.125358	0.0269207	0.340641	0.120074	0.207157	0.0910189	0.0607539
18x25	0.0504553	0.116562	0.0178851	0.340323	0.114482	0.218278	0.056702	0.0853132
18x26	0.0457425	0.0633231	1.12635e-09	0.224302	0.141657	0.2981	0.180411	0.0464639
19x17	0.0497998	0.200262	0.0426612	0.29289	0.0973231	0.260065	0.0048909	0.0521084
19x19	0.0448619	0.15316	0.0183591	0.298495	0.183671	0.177611	0.0344359	0.089406
19x20	0.0395594	0.0943439	0.0812569	0.290812	0.143079	0.135283	0.102633	0.113033
19x21	1.05281e-09	0.0722809	0.0202594	0.321476	0.0560236	0.366592	0.0280782	0.13529
19x22	0.0830295	0.19634	1.39902e-09	0.379733	0.15993	0.106484	0.0585012	0.0159834
19x23	1.09061e-09	0.0595384	0.0262019	0.34685	0.217015	0.163171	0.0396247	0.147598
19x24	0.0460219	0.100353	0.0253199	0.294305	0.17813	0.227663	0.0618079	0.0663992
19x25	1.31642e-09	0.0619238	1.32035e-09	0.323594	0.162995	0.365163	0.0537931	0.0325317
19x26	0.0303909	0.0582407	0.0172983	0.345187	0.134653	0.131108	0.106201	0.176921
20x16	0.0867158	0.0456932	1.00768e-09	0.426098	0.120367	0.118919	0.111446	0.090761
20x18	0.000480083	0.192106	0.00922906	0.272918	0.143743	0.167849	1.82184e-09	0.213675
20x19	0.120351	0.102978	0.0691511	0.344311	0.0848948	0.217376	1.45969e-09	0.0609383
20x20	1.19608e-09	0.0731606	0.020738	0.319612	0.243795	0.192779	0.117782	0.0321336
20x21	1.29125e-09	1.28895e-09	0.0343471	0.42112	0.218628	0.102953	0.14447	0.0784816
20x22	0.0214634	0.0844346	0.0519858	0.38424	0.121826	0.193928	0.142123	1.46316e-09
20x23	0.0332942	0.15594	1.15008e-09	0.278247	0.147476	0.242585	0.0597892	0.0826691
20x24	0.115654	0.0695158	0.0172197	0.229978	0.193651	0.222834	0.0718938	0.0792536
20x25	0.190463	0.0258994	0.0119265	0.276602	0.167512	0.169863	0.157734	1.40905e-09
20x26	0.0430137	0.0364746	1.2102e-09	0.274855	0.18491	0.256656	0.141609	0.0624819
21x18	0.0175729	0.0454867	0.0119792	0.346239	0.148772	0.213763	0.146043	0.0701447
21x19	0.0366273	0.0780175	1.42478e-09	0.299724	0.122099	0.28574	0.0518355	0.125957
21x20	0.0701314	0.123026	0.0163518	0.462514	0.205389	0.0769378	0.024599	0.0210511
21x21	0.00471153	0.130906	0.0640707	0.279972	0.0842146	0.247552	0.0387843	0.149788
21x22	0.0976536	1.12014e-09	0.0274733	0.284273	0.148936	0.287759	0.153905	1.12221e-09
21x23	0.103448	0.145665	0.0215185	0.390875	0.0752561	0.126081	0.0392997	0.0978552
21x24	0.0463365	0.123224	0.0488071	0.343422	0.0957618	0.205408	0.0561945	0.0808459
21x25	0.00840635	0.0931578	0.0254088	0.381043	0.187397	0.166925	0.0363853	0.101276
21x26	0.0920604	0.0619821	0.0411886	0.402582	0.100936	0.136631	0.094952	0.0696681
22x18	0.0637784	0.100397	1.24009e-09	0.426127	0.128419	0.152726	0.0858546	0.0426973
22x19	0.0344121	0.0384223	0.0742712	0.364147	0.140951	0.150634	0.148505	0.0486573
22x20	0.129255	1.98481e-09	0.0222617	0.486164	0.107187	1.98442e-09	0.168631	0.0865017
22x21	0.0830575	0.114706	2.6104e-09	0.353284	0.261788	2.61879e-09	0.0608915	0.126273
22x22	0.0515362	0.131793	9.45224e-10	0.447358	0.167435	0.0723205	0.0389892	0.0905683
22x23	0.00916959	0.118859	0.0511627	0.290692	0.0902782	0.296128	0.0408166	0.102894
22x24	0.157725	0.252319	0.0154354	1.50415e-09	0.101975	1.49884e-09	0.0240141	0.448532
22x25	0.0107527	0.0814252	0.0341243	0.341185	0.104693	0.291737	0.037295	0.0987869
23x17	0.063648	0.0589002	0.0503829	0.403405	0.0965301	0.15934	0.0879859	0.0798071
23x18	0.0696145	0.100366	0.0183105	0.374828	0.137636	0.0850416	0.132614	0.0815897
23x20	0.0162669	0.0623683	0.00176539	0.459044	0.102249	0.182223	0.0736329	0.10245
23x22	0.0216027	0.0643968	1.52876e-09	0.222767	0.129897	0.32418	0.108658	0.128498
23x23	0.105448	0.184332	1.67463e-09	0.329405	0.0787646	0.138694	0.104408	0.0589491
23x24	1.38726e-09	0.147374	0.0438856	0.252439	0.10976	0.290089	0.0388997	0.117553
23x25	0.107821	0.0489541	0.102244	0.324625	0.0763057	1.09051e-09	0.250351	0.0896997
23x26	0.087158	0.0559455	0.126484	0.228924	0.154968	0.115251	0.192828	0.0384408
24x21	0.0847448	0.201617	1.23494e-09	0.14251	0.259268	0.0819526	0.0199553	0.209954
24x22	0.117773	0.295666	0.0145367	0.245753	0.147705	0.16406	0.0145066	1.16031e-09
24x23	0.0690314	0.0749355	0.0537124	0.156675	0.12526	0.153761	0.225906	0.140719
24x24	0.044402	0.163275	0.0613046	0.386794	0.102672	0.130709	2.19621e-09	0.110843
24x25	0.145531	0.0762504	0.0163865	0.265663	0.124	0.0976473	0.158261	0.116261
24x26	0.0500598	0.0681587	0.0143793	0.345799	0.140499	0.195973	0.102368	0.0827636
25x25	0.140007	0.137064	0.0327794	0.331776	0.102731	0.16869	0.086952	9.53466e-10
25x26	0.0424023	0.152296	0.0224696	0.433863	0.139747	6.25434e-10	0.120558	0.0886647
2x25	0.0952759	0.126324	0.015618	0.351722	0.0969645	0.19249	0.0896573	0.0319473
3x22	0.140059	0.111026	0.00735696	0.383285	0.207578	3.56731e-10	0.0540447	0.0966493
3x23	0.0577915	0.0796874	0.0242968	0.209659	0.217149	0.07191	0.175863	0.163643
3x24	0.0495554	0.15063	0.00648724	0.215423	0.115662	0.328541	0.0385341	0.0951677
3x25	0.0643516	0.0814294	5.80308e-10	0.663319	0.103585	5.81454e-10	5.82098e-10	0.0873151
4x12	0.0200425	0.107037	0.0480403	0.375102	0.113644	0.137529	0.106394	0.092211
4x13	0.0435635	0.0970972	0.0442981	0.401775	0.211903	0.0671768	0.0247462	0.109441
4x14	0.103674	0.100168	0.00947839	0.249088	0.208212	0.0945886	0.0407247	0.194066
4x15	0.0775511	0.0766118	0.0711195	0.287249	0.219291	1.35458e-10	0.0630897	0.205088
4x16	0.00855389	1.68394e-10	1.67518e-10	0.927901	0.00255384	1.67851e-10	1.68994e-10	0.0609914
4x17	0.0528507	0.055183	0.00436537	0.561931	0.168286	1.617e-10	0.0513609	0.106023
4x18	0.0541212	1.77547e-10	1.77423e-10	0.725848	0.116688	1.77055e-10	0.0667148	0.0366274
4x19	0.00872736	0.0434421	1.71894e-10	0.70718	0.0722175	0.0382034	0.0289005	0.101329
4x20	0.031612	0.0226137	3.29238e-10	0.74302	0.0900353	3.30366e-10	0.0200776	0.0926411
4x21	0.0191935	0.0471772	0.00131641	0.632463	0.131177	0.0552037	0.0585744	0.0548941
4x22	0.0190498	0.0733744	1.44659e-10	0.560151	0.158791	0.0483525	0.0686892	0.0715922
4x23	0.0495618	0.141703	0.0136904	0.281972	0.257393	0.0633994	0.0374675	0.154813
4x24	0.0532095	0.196277	0.0128926	0.474005	0.150737	3.52151e-10	0.0321557	0.0807238
4x25	0.0567715	0.104836	0.00882925	0.466558	0.193159	4.77968e-10	0.0433036	0.126543
5x10	0.0393114	0.0760836	0.0252436	0.387082	0.088825	0.209973	0.107026	0.0664554
5x11	0.0593834	0.0649831	0.021541	0.419577	0.0776524	0.18607	0.115542	0.0552506
5x12	0.0401195	0.0876445	0.0161438	0.43339	0.123364	0.0819417	0.0999528	0.117444
5x13	0.00500619	0.0945693	0.0271299	0.458126	0.0796831	0.120743	0.107695	0.107047
5x14	0.0582539	0.094347	0.0336268	0.342489	0.166193	0.118783	0.0602342	0.126074
5x15	0.0695508	0.0222421	0.00859977	0.509346	0.142815	7.04301e-11	0.0211458	0.2263
5x16	0.0250681	1.19249e-10	0.0349441	0.412581	0.236881	1.19317e-10	0.1042	0.186326
5x17	0.0204894	0.018789	0.0049247	0.657435	0.163166	1.36171e-10	0.0485966	0.086599
5x18	0.0327475	0.0192626	0.0182817	0.60769	0.110492	1.27247e-10	0.0874283	0.124098
5x19	0.0134308	0.036333	0.0170844	0.549671	0.112292	0.0471768	0.083352	0.140659
5x20	0.0181542	0.0234094	3.51176e-10	0.650394	0.110214	3.51458e-10	0.094654	0.103175
5x21	0.0531081	0.0775954	1.68794e-10	0.592805	0.111381	0.0749557	0.0362959	0.0538592
5x22	3.83439e-06	0.0813329	0.0204288	0.484753	0.171241	0.0879052	0.0447957	0.10954
5x23	4.2573e-10	0.185045	0.00555588	0.222165	0.350707	0.0845777	0.0335165	0.118432
5x24	0.0704661	0.131219	0.0554744	0.265581	0.265208	0.0646096	0.00410469	0.143337
5x25	0.0673668	0.0769098	0.016062	0.247323	0.27718	0.0737292	0.0165531	0.224876
6x10	0.0124232	0.109046	0.0583765	0.37889	0.0761492	0.172376	0.0725845	0.120155
6x11	0.0568983	0.0888136	0.0206217	0.476444	0.0993627	0.143036	0.051351	0.0634727
6x12	0.0680038	0.0960121	0.0476307	0.436287	0.0601207	0.197209	0.039331	0.0554052
6x13	0.0279508	0.0706993	0.0538976	0.395633	0.114563	0.139591	0.117817	0.0798478
6x14	0.0483377	0.0826992	0.0170845	0.444826	0.125253	0.102334	0.0328781	0.146589
6x15	0.0888696	0.0805672	0.0220481	0.271545	0.19176	0.0591988	0.00992301	0.276089
6x16	0.0476842	0.0641089	0.0294726	0.163413	0.287938	1.36088e-10	0.0502526	0.357131
6x17	0.0773088	0.0461678	0.00300799	0.371214	0.196329	0.0502461	0.0404654	0.215261
6x18	0.0482063	0.023085	0.0189689	0.459014	0.155664	0.0657911	0.0845714	0.1447
6x19	0.0387438	2.01702e-10	0.00431172	0.819378	0.040211	2.0126e-10	0.0348366	0.0625187
6x20	0.0456828	0.073946	0.0140132	0.529696	0.206068	1.52736e-10	0.0212607	0.109334
6x21	0.00527469	0.0755431	0.00744983	0.580687	0.152444	0.055351	0.0195552	0.103695
6x22	0.0643638	0.0734688	0.0141738	0.4304	0.267347	0.022589	0.0230136	0.104644
6x23	0.0481663	0.0969719	0.0318437	0.150819	0.246486	0.0986328	0.0385093	0.288571
6x24	0.104382	0.0679225	0.0185578	0.072143	0.292702	0.0515915	0.0322413	0.360461
6x25	0.1278	0.0896475	0.0227578	1.69218e-10	0.301875	0.0821578	0.0405203	0.335242
6x8	0.0601514	0.0858083	0.0196132	0.444593	0.0914507	0.167243	0.0768524	0.0542887
6x9	0.0746358	0.163063	0.00285313	0.382746	0.0965909	0.154401	0.00196965	0.12374
7x10	0.0498748	0.0916853	9.70682e-10	0.500181	0.163925	0.132372	0.00754151	0.0544205
7x11	0.0141813	0.116292	0.00846954	0.457909	0.0891124	0.203497	0.0279805	0.0825589
7x12	0.0430597	0.0664499	0.0267463	0.505219	0.109209	0.164707	0.0179926	0.0666155
7x13	0.0254774	0.0513178	0.00521857	0.50358	0.102951	0.186037	0.0820565	0.0433614
7x14	0.0715539	0.0928414	4.19793e-10	0.444896	0.128678	0.0971068	0.0431956	0.121729
7x15	0.00597713	0.0668858	0.0216738	0.513065	0.156196	0.178079	0.000344396	0.0577791
7x16	0.0888597	0.06318	0.00913092	0.304344	0.217154	0.0781401	0.0499675	0.189224
7x17	0.0861824	0.0592643	0.00582676	0.37689	0.195237	1.54159e-10	0.0392031	0.237397
7x18	0.0666604	1.87168e-10	1.87793e-10	0.661044	0.108307	1.87929e-10	1.88453e-10	0.163989
7x19	0.0495182	0.0258461	0.00584367	0.479439	0.17726	1.62216e-10	0.0340157	0.228077
7x20	0.0697074	0.0870601	2.53495e-10	0.322813	0.230389	0.0381053	0.0708344	0.181091
7x21	0.0919638	0.109577	0.0068276	0.250629	0.218694	0.0546385	0.0236148	0.244056
7x22	0.0229222	0.105278	0.00810284	0.376753	0.27673	0.0164841	0.0294543	0.164276
7x23	0.089324	0.089536	0.0165102	0.133409	0.312099	0.0209218	0.0415326	0.296667
7x24	0.0496093	0.0904646	0.0437717	0.0145107	0.389152	0.027564	0.0326286	0.352299
7x25	0.109496	0.0333578	3.34966e-10	0.366923	0.242797	3.35335e-10	0.0448117	0.202614
7x6	0.0510915	0.104551	0.0453158	0.351664	0.0956929	0.201422	0.0786571	0.0716054
7x7	0.0617468	0.110202	0.00891572	0.344075	0.0838892	0.130939	0.196281	0.0639501
7x8	9.90111e-10	0.0691741	0.0589643	0.391862	0.106677	0.195747	0.0955336	0.082042
7x9	0.0593327	0.0605997	0.0308001	0.368433	0.0645951	0.182993	0.146032	0.0872139
8x10	0.0793373	0.0746226	7.12197e-10	0.558502	0.090761	0.0977686	0.0341958	0.0648126
8x11	0.0727615	0.0958443	0.0043335	0.421947	0.0979753	0.221964	0.0507425	0.0344319
8x12	6.54197e-10	0.0820801	0.0262596	0.426308	0.0679419	0.246267	0.0893713	0.061772
8x13	0.00286352	0.113518	0.0193512	0.510724	0.0847734	0.191282	0.0175069	0.0599808
8x14	0.0266035	0.0544658	0.0168229	0.445156	0.10402	0.201173	0.0674465	0.0843114
8x15	5.74086e-10	0.0531856	0.0168554	0.496913	0.104331	0.184427	0.0737403	0.0705489
8x16	0.0323624	0.0508941	4.11262e-10	0.467467	0.12162	0.173228	0.0785715	0.0758572
8x17	0.0313076	0.0713437	0.0161673	0.451328	0.154213	0.0877314	0.0570317	0.130877
8x18	0.11137	0.0881733	0.0213056	0.370996	0.171793	2.97268e-10	0.0941998	0.142162
8x19	0.0640402	0.0816069	3.0575e-10	0.360952	0.227295	3.06701e-10	0.0339685	0.232137
8x20	0.14491	0.0574675	0.00548197	0.226225	0.236382	2.02e-10	0.00882577	0.320708
8x21	0.0801436	0.0900026	0.0159595	0.126575	0.29164	0.0397682	0.0127987	0.343112
8x22	0.0543034	0.0526807	0.00232238	0.264287	0.377695	1.37211e-10	0.0252483	0.223463
8x23	0.0992842	0.060296	0.0202638	0.231477	0.327654	1.47485e-10	0.048853	0.212172
8x24	0.142209	0.106342	0.0254452	0.0206418	0.338527	0.0129035	0.0192489	0.334683
8x25	4.1291e-10	4.11312e-10	0.0268177	0.604961	0.170724	0.026596	0.0659377	0.104964
8x6	0.0559116	0.0897227	0.0417217	0.330351	0.0742375	0.209691	0.0935448	0.10482
8x8	0.00215754	0.0690699	0.024166	0.440088	0.103829	0.156431	0.0629195	0.141339
8x9	8.57128e-10	0.0757052	8.52984e-10	0.420838	0.0739634	0.266066	0.0250341	0.138393
9x10	0.0366607	0.0697963	0.0114451	0.499795	0.0908564	0.143484	0.0939777	0.0539848
9x11	0.00326066	0.0712175	0.0484642	0.508583	0.0863162	0.14091	0.0689259	0.0723231
9x12	0.0490984	3.57219e-10	0.0186627	0.507489	0.138844	0.0486038	0.169411	0.0678902
9x13	0.031763	0.0842032	0.0699297	0.34504	0.0798244	0.179529	0.138525	0.0711858
9x15	0.0642912	0.0505955	0.0371611	0.433301	0.0953635	0.183528	0.0835042	0.0522558
9x17	0.0155067	0.0538767	0.00897377	0.411469	0.131374	0.172422	0.0957627	0.110616
9x18	0.149347	0.0786537	0.0173265	0.484891	0.168087	5.44789e-10	0.0270979	0.0745967
9x19	0.0491756	0.087362	0.0317338	0.39946	0.136512	0.0687889	0.0293933	0.197575
9x20	0.17699	0.0651059	0.0413749	0.130181	0.208695	2.10338e-10	0.0424894	0.335163
9x21	0.18337	0.0852661	0.00865687	0.0821359	0.201736	0.036215	0.0113023	0.391318
9x22	0.0728991	0.0549392	0.000561964	0.337076	0.230206	0.0154807	1.43063e-10	0.288836
9x23	0.0638049	0.0897264	0.0148011	0.20495	0.299774	1.38347e-10	0.056408	0.270536
9x24	0.111385	0.0389492	0.0101881	0.237454	0.278581	0.0205741	0.0326618	0.270207
9x25	0.0943554	0.0510997	0.0155554	0.302191	0.191716	0.0750924	0.0611499	0.208841
9x7	0.0653504	0.0776818	0.0610055	0.428704	0.0756914	0.14628	0.0301615	0.115126
9x8	0.0627795	0.108597	0.00387606	0.377108	0.0583777	0.220415	0.0824842	0.0863626

## Sheet: major_D4
	B-cells	CAFs	Endothelial	Epithelial	Myeloid	Plasma Cells	PVL	T-cells
10x10	0.0868517	0.286019	0.0545747	0.287094	0.0987515	0.08078	0.0390643	0.0668652
10x11	0.0844233	0.330089	0.0392716	0.165159	0.142053	0.103025	0.0857548	0.0502242
10x12	0.122562	0.237282	0.0312753	0.307423	0.0857756	0.139462	0.0762202	4.01889e-10
10x13	0.0590475	0.244993	0.0294302	0.322655	0.100303	0.127392	0.029573	0.0866072
10x14	0.0186229	0.275093	0.0351371	0.329353	0.1037	0.151945	0.0441561	0.041993
10x15	0.052817	0.198022	0.00235562	0.518396	0.0991794	0.0754331	0.0274997	0.0262972
10x16	0.0505884	0.295198	0.0213768	0.2918	0.115179	0.180095	0.00652866	0.0392338
10x17	0.0456083	0.212189	0.0113462	0.480996	0.0676329	0.0796282	0.0239351	0.0786641
10x18	0.0432526	0.180157	0.00782356	0.533986	0.0797972	0.0786778	0.0494116	0.0268941
10x19	0.0354961	0.216946	0.0380216	0.534732	0.0351885	0.0686108	0.0242817	0.0467237
10x20	0.0617434	0.240476	0.0272997	0.517771	0.0563506	0.0287551	0.0231383	0.0444659
10x21	0.024958	0.169455	0.0150155	0.620371	0.0326721	0.0221657	0.0543097	0.0610523
10x22	0.0244292	0.152943	0.00686092	0.563273	0.068391	0.0133508	0.0605618	0.11019
10x23	0.0301021	0.235003	0.0240577	0.491761	0.0928964	1.22243e-10	0.0286188	0.0975614
10x24	0.0221614	0.160207	0.0152291	0.552663	0.0902137	0.0406157	0.0419191	0.0769908
10x25	0.000274055	0.239728	0.0165344	0.352469	0.128193	0.140691	0.0473763	0.0747344
10x26	3.35659e-10	0.252554	0.0100204	0.398999	0.117707	0.1599	0.0327518	0.0280689
10x27	0.0283596	0.218848	0.024933	0.387106	0.0969014	0.0850641	0.0841456	0.0746416
11x10	0.147858	0.348087	0.0130603	0.14813	0.0797819	0.0968744	0.0756685	0.0905394
11x11	0.100246	0.288669	0.0322643	0.213751	0.106335	0.236975	0.0217597	6.87883e-10
11x12	0.0497633	0.306974	0.0359662	0.283474	0.141001	0.0897446	5.9663e-10	0.0930767
11x13	0.0699398	0.250341	0.0374143	0.347711	0.085453	0.0833408	0.0375451	0.0882546
11x14	0.0576725	0.26275	0.0220967	0.372505	0.0715049	0.10281	0.0506931	0.0599675
11x15	0.0122744	0.239509	0.000832414	0.324686	0.100085	0.201678	0.0719628	0.0489732
11x16	0.0376685	0.272699	0.0161688	0.306924	0.102477	0.191491	0.0394931	0.0330787
11x17	5.45256e-07	5.46566e-07	5.45585e-07	0.999996	5.47056e-07	5.4552e-07	5.45192e-07	5.46704e-07
11x18	0.0396824	0.19509	0.00999006	0.51085	0.0561112	0.103263	0.0338327	0.0511815
11x19	0.0339222	0.15407	0.0102521	0.58328	0.0387568	0.0862197	0.0253414	0.0681577
11x20	0.0476237	0.237227	0.0125471	0.392392	0.125442	0.083408	0.0323281	0.0690316
11x21	0.0189116	0.217202	0.0197984	0.469577	0.0944807	0.0337373	0.0311514	0.115142
11x22	0.0190675	0.176905	0.0158422	0.564226	0.0847324	1.12402e-10	0.037414	0.101813
11x23	0.0224385	0.237606	0.0410444	0.455757	0.0955345	0.0507221	0.0265929	0.0703044
11x24	0.0545257	0.259276	0.0221918	0.364889	0.0759439	0.0984343	0.0529415	0.0717977
11x25	0.0199091	0.225998	0.0217332	0.370902	0.127594	0.13475	0.047159	0.0519542
11x26	0.0456936	0.274111	0.0231711	0.281398	0.118345	0.125611	0.0367953	0.0948747
11x27	0.020645	0.230073	0.0279341	0.259952	0.131988	0.165174	0.0655012	0.0987322
12x10	0.092751	0.2731	0.00437981	0.221176	0.103902	0.17086	0.0601705	0.0736617
12x11	0.112594	0.370976	0.0427635	0.14258	0.175515	0.0591791	5.39366e-10	0.096393
12x12	0.0752494	0.254224	0.00587327	0.186886	0.143679	0.139549	0.0783493	0.116189
12x13	0.060399	0.269135	0.0142583	0.23951	0.119819	0.0837532	0.0743973	0.138728
12x14	0.069294	0.295081	0.012088	0.341708	0.078007	0.126054	0.025559	0.0522088
12x15	0.0343972	0.214527	2.03181e-10	0.467782	0.0540049	0.110276	0.0531118	0.0659009
12x16	0.0157574	0.172927	0.00364907	0.520893	0.0678644	0.125689	0.0441668	0.0490526
12x17	0.0183145	0.217069	0.017713	0.304098	0.0752574	0.282288	0.042976	0.0422844
12x18	0.0402144	0.161068	0.00446847	0.516283	0.0418574	0.162044	0.0385238	0.03554
12x19	0.0266953	0.183633	0.0148721	0.568534	0.0572794	0.0677426	0.0462193	0.0350244
12x20	0.0282804	0.194553	0.0162827	0.495527	0.0810791	0.0597294	0.0458279	0.07872
12x21	0.0190945	0.227025	0.028854	0.345148	0.120554	0.110367	0.0313964	0.117561
12x22	0.0314739	0.240152	0.028207	0.404339	0.111145	0.0359971	0.0570495	0.0916364
12x23	0.0478349	0.266777	0.0108635	0.292084	0.13179	0.140135	0.0648238	0.0456916
12x24	3.57943e-10	0.299387	0.0272938	0.244011	0.0888884	0.173214	0.0678781	0.0993275
12x25	0.0659449	0.2342	0.0274361	0.22555	0.109516	0.172363	0.0982707	0.0667188
12x26	0.0075761	0.240955	0.034898	0.178088	0.166104	0.122128	0.0697226	0.180528
12x27	0.0625884	0.211094	0.111597	0.128913	0.171323	0.0654629	0.0879969	0.161026
13x10	0.141554	0.32417	0.0290757	0.374719	0.0716903	4.81929e-10	0.00827183	0.0505189
13x11	0.0821319	0.34179	0.0849669	3.79341e-10	0.1686	0.116534	0.0642482	0.141729
13x12	0.0876529	0.287204	0.01677	3.52407e-10	0.250363	0.0570005	0.0234273	0.277583
13x13	0.0809759	0.259747	0.0095476	0.259166	0.151118	0.0632373	0.00474602	0.171462
13x14	0.0361982	0.247762	0.0101399	0.344073	0.0793161	0.116763	0.0320639	0.133685
13x15	0.0444715	0.217654	0.0141007	0.438526	0.0784499	0.102812	0.0272025	0.0767831
13x16	0.0466638	0.185377	0.0192421	0.493269	0.0538004	0.10185	0.0512704	0.0485273
13x17	0.0282636	0.263066	0.0034632	0.427325	0.0644088	0.186546	0.00931306	0.0176146
13x18	0.0317219	0.191319	0.0138279	0.528419	0.0757649	0.115932	0.0095824	0.0334327
13x19	0.00422576	0.262073	0.0103403	0.337631	0.0997067	0.167888	0.0257102	0.092424
13x20	0.0297091	0.242568	0.00527204	0.350703	0.0888371	0.167444	0.045186	0.0702804
13x21	0.0401238	0.220971	0.0242539	0.209451	0.190279	0.126902	0.0521993	0.13582
13x22	0.0457794	0.391343	0.00765705	0.106948	0.200847	0.126689	3.86762e-10	0.120737
13x23	0.0565915	0.27072	0.0270664	0.203349	0.188075	0.177442	0.040247	0.0365081
13x24	0.02763	0.28838	0.0248714	0.201306	0.174443	0.179972	0.0367456	0.066653
13x25	2.49554e-05	0.244988	0.0229724	0.298293	0.107862	0.185492	0.0468268	0.0935409
13x26	0.0600133	0.208516	0.0689852	0.308361	0.130502	0.08662	0.0519024	0.0850991
13x27	0.0340805	0.267663	0.0585305	0.18814	0.185454	0.0780779	0.0715356	0.116518
14x10	0.187481	0.28684	0.106928	0.195104	0.119751	0.0570296	0.046866	6.57864e-10
14x11	0.0868685	0.253403	0.0382674	0.0728428	0.219106	0.133055	0.0580613	0.138397
14x12	0.0785958	0.247408	0.0192177	0.159686	0.219305	0.0798774	0.018791	0.177119
14x13	0.0646705	0.219842	0.0193996	0.278793	0.159691	0.0769244	2.521e-10	0.18068
14x14	0.0423921	0.190803	0.00747207	0.466418	0.0616199	0.102161	0.0341869	0.094947
14x15	0.0635605	0.274337	0.00453219	0.38598	0.0718711	0.105502	0.0372736	0.0569438
14x16	0.0170996	0.216227	0.0163869	0.475148	0.0681807	0.11931	0.0328991	0.0547483
14x17	0.0325962	0.256685	0.0206886	0.375936	0.0502519	0.199964	0.0279192	0.0359585
14x18	0.0419492	0.206077	0.0186083	0.466007	0.0882927	0.0959955	0.0425561	0.0405139
14x19	0.0135826	0.185362	0.0306893	0.572154	0.0570221	0.0578119	0.0516978	0.0316803
14x20	0.00656699	0.198504	0.01403	0.492159	0.108921	0.0825593	0.030501	0.066758
14x21	0.0236788	0.289991	0.00992812	0.260931	0.13695	0.184992	0.00622134	0.0873079
14x22	0.0873065	0.272951	0.0210917	0.19236	0.121793	0.158087	0.10299	0.0434205
14x23	0.0460585	0.313816	0.0192883	0.148023	0.187117	0.202952	0.015366	0.0673792
14x24	0.043356	0.153428	0.0359305	0.193581	0.166619	0.240211	0.115032	0.051842
14x25	0.0420937	0.294311	0.0474113	0.164604	0.112444	0.201643	0.0472979	0.0901939
14x26	0.0191879	0.291679	0.0140652	0.274787	0.134734	0.157224	0.0420739	0.0662494
14x27	0.0624279	0.267982	0.0349377	0.279954	0.136717	0.112069	0.0521479	0.0537646
15x10	0.0534512	0.285449	0.0325152	0.208317	0.185633	0.0746726	0.0226865	0.137276
15x11	0.106171	0.309131	0.0286492	5.78027e-10	0.191082	0.178509	5.7824e-10	0.186457
15x12	0.161587	0.319852	0.018372	3.27278e-10	0.258056	3.27365e-10	0.0727806	0.169353
15x13	0.084172	0.29294	0.0249174	0.115441	0.234496	0.0732118	0.0186413	0.156181
15x14	0.0439207	0.194258	0.0433425	0.424415	0.0572295	0.14556	0.0254487	0.065826
15x15	0.0227729	0.194223	0.0224579	0.435824	0.096927	0.17514	2.66117e-10	0.0526554
15x16	0.0167043	0.157484	0.0039651	0.525306	0.0779404	0.124926	0.0545304	0.0391439
15x17	0.0579504	0.247352	0.0180753	0.380644	0.0605531	0.126134	0.045572	0.063719
15x18	0.027037	0.174087	0.000945571	0.549157	0.0618466	0.0943445	0.0498883	0.0426942
15x19	0.024858	0.244594	0.00618925	0.4023	0.108624	0.104856	0.0238483	0.0847313
15x20	0.0249692	0.216023	5.31135e-10	0.394996	0.106678	0.188743	0.0411259	0.0274645
15x21	4.07627e-10	0.205573	0.0212394	0.198533	0.14578	0.259419	0.0548785	0.114578
15x22	0.123885	0.237101	0.032769	0.129989	0.1579	0.173431	0.0955475	0.0493767
15x23	0.0710025	0.219408	0.0426649	0.098293	0.218061	0.122366	0.116643	0.111563
15x24	0.0695831	0.224691	0.0539534	0.0723156	0.209646	0.119894	0.051653	0.198264
15x25	0.0484371	0.274637	0.0260982	0.185049	0.186338	0.0865473	0.00279828	0.190095
15x26	0.0580022	0.285295	0.0286405	0.236719	0.151737	0.128453	0.023154	0.087999
15x27	0.0350876	0.198457	0.0264475	0.379846	0.151374	0.0656127	0.0299098	0.113265
16x10	0.026435	0.246741	0.0555012	0.168919	0.154785	0.267203	0.0111065	0.0693087
16x11	0.175744	0.294447	0.030903	8.3793e-10	0.192263	8.37535e-10	0.0556853	0.250958
16x12	0.157843	0.290732	0.0572948	5.47694e-10	0.28072	5.47565e-10	0.0458566	0.167553
16x13	0.103108	0.247044	0.0732042	0.181426	0.106621	0.121913	0.0943013	0.0723819
16x14	0.01782	0.23816	0.0347312	0.236499	0.0976192	0.255018	0.031124	0.0890288
16x15	0.0407518	0.269237	0.0253349	0.276637	0.110506	0.132244	0.00977121	0.135519
16x16	0.0474357	0.241687	3.78728e-10	0.450825	0.106908	0.108127	3.8051e-10	0.0450171
16x17	0.0207596	0.247733	3.26501e-10	0.469237	0.0891184	0.0830319	0.0438655	0.0462547
16x18	0.0152886	0.196632	0.0141361	0.349253	0.136738	0.203588	0.0115791	0.0727845
16x19	0.0161949	0.205346	0.0202037	0.400803	0.104839	0.157353	0.0255422	0.0697188
16x20	0.0723712	0.254584	3.61172e-10	0.29717	0.153746	0.094042	0.0178199	0.110267
16x21	0.012192	0.256464	0.0241087	0.217192	0.188624	0.182146	4.76291e-10	0.119274
16x22	0.0305511	0.255053	0.00920829	0.191841	0.180226	0.15431	0.0772992	0.101512
16x23	0.0626265	0.253149	0.0328174	0.111619	0.168947	0.081989	0.0859085	0.202944
16x24	0.0807305	0.286168	0.0402247	0.196574	0.171355	0.0802092	0.0387505	0.105988
16x25	0.0347567	0.239492	0.0178597	0.378193	0.147354	0.0920421	0.00220381	0.0880986
16x26	0.0310457	0.23198	0.0109189	0.309332	0.163104	0.0775278	0.0660836	0.110008
16x27	0.0759288	0.239735	0.0210624	0.404174	0.14074	4.30507e-10	0.055451	0.0629093
17x10	0.081766	0.281807	0.0262172	1.39007e-09	0.15495	0.165603	0.0609888	0.228668
17x11	0.210545	0.322203	0.0563211	0.141272	0.134034	0.135625	1.03163e-09	1.0294e-09
17x12	0.0911978	0.300967	0.0474142	0.15088	0.132662	0.132463	0.0359946	0.108422
17x13	0.131309	0.206889	0.0475357	0.306012	0.154276	0.147581	0.00639691	6.96151e-10
17x15	0.0999024	0.271639	0.0180034	0.363989	0.147546	5.25802e-10	0.0185124	0.0804077
17x16	0.0528533	0.25003	3.56385e-10	0.284866	0.163682	0.0369222	0.051979	0.159667
17x17	0.0734096	0.213159	0.0133806	0.28785	0.161494	0.0568026	0.0353014	0.158604
17x18	0.0461889	0.22641	0.0224903	0.266151	0.170355	0.123547	0.0357262	0.109132
17x19	0.0278768	0.218061	0.0249175	0.214949	0.248904	0.111863	0.0648645	0.0885652
17x20	0.0820982	0.223325	0.0409246	0.282172	0.134393	0.131861	0.0233565	0.0818697
17x21	0.0282425	0.281465	0.0373832	0.197123	0.193006	0.118982	0.019074	0.124724
17x22	0.00485859	0.204298	0.0342252	0.198472	0.208959	0.137681	0.0440338	0.167473
17x23	0.0709134	0.206299	0.0369422	0.122048	0.18825	0.13271	0.0629215	0.179917
17x24	0.0647114	0.176552	0.0062147	0.39008	0.163365	0.0768934	0.0286064	0.0935769
17x25	0.0176194	0.204762	0.00494273	0.376107	0.110594	0.0998062	0.0793278	0.10684
17x26	0.0116383	0.258551	0.0223541	0.49285	0.0751528	0.104221	0.0032297	0.032003
17x27	0.00583703	0.198086	0.0353631	0.444873	0.0859879	0.130634	0.0254998	0.0737191
18x11	0.037931	0.160157	0.0291415	0.454632	0.0192061	0.207733	0.0463729	0.0448259
18x12	0.0555849	0.188732	0.013467	0.30616	0.141141	0.241302	0.0536129	9.57904e-10
18x13	0.0461653	0.301661	0.0147764	0.275819	0.077759	0.180277	0.00397923	0.0995626
18x14	0.0635649	0.286958	0.0361395	0.255592	0.107076	0.11998	0.00938372	0.121306
18x15	0.0387018	0.181091	0.0378059	0.301576	0.143783	0.14489	0.0433562	0.108797
18x16	0.0406332	0.241304	0.036135	0.165544	0.178915	0.113019	6.32315e-10	0.224449
18x17	0.0949496	0.165234	0.027747	0.131252	0.201597	0.141135	0.0209148	0.21717
18x18	0.0654868	0.185815	0.0322298	0.314519	0.127654	0.106533	0.0292565	0.138506
18x19	0.0230406	0.210948	0.0192371	0.312271	0.115057	0.191425	0.0119698	0.116051
18x20	5.83957e-07	0.999996	5.82677e-07	5.82872e-07	5.84956e-07	5.83229e-07	5.83619e-07	5.83232e-07
18x21	0.0428883	0.284009	0.0244719	0.2032	0.196547	0.161698	6.06752e-10	0.0871863
18x22	0.00502514	0.241027	0.0387787	0.186913	0.164735	0.196538	0.0313162	0.135667
18x23	0.0567183	0.324107	0.0150302	0.118908	0.226101	0.0940644	2.99142e-10	0.16507
18x24	0.0447939	0.189566	0.0191413	0.289893	0.156582	0.0681874	0.0460928	0.185743
18x25	0.0168962	0.143449	0.000568108	0.475038	0.102252	0.142464	0.0312938	0.088039
18x26	0.0321113	0.172795	0.0236072	0.407842	0.11977	0.119669	0.00205333	0.122152
18x27	0.00102257	0.209261	0.0324102	0.321928	0.120892	0.22289	4.33409e-10	0.0915964
19x11	0.114754	0.26158	0.0546748	0.140544	0.193242	0.137866	0.0221077	0.0752308
19x12	0.054475	0.235536	0.0256036	0.270876	0.138115	0.107784	0.0347222	0.132888
19x13	0.0613683	0.217893	0.0388585	0.289402	0.173305	0.142406	0.0158277	0.0609389
19x14	0.00734157	0.208338	0.0330453	0.378013	0.0767269	0.181805	0.0150506	0.0996797
19x15	0.132801	0.239821	0.0108217	0.197752	0.163515	0.133962	5.00264e-10	0.121327
19x16	0.0529267	0.193455	0.014054	0.308957	0.0717853	0.246147	0.00878979	0.103885
19x17	0.13417	0.141435	6.393e-10	0.167855	0.158164	0.10135	0.0594319	0.237593
19x18	0.0682367	0.223598	0.0101587	0.278685	0.12009	0.149279	0.0168826	0.133071
19x19	0.0363731	0.224865	0.0395842	0.297154	0.121158	0.180498	6.09822e-10	0.100368
19x20	0.0336025	0.217601	0.0204193	0.338	0.114429	0.12341	0.0367433	0.115795
19x21	0.0652863	0.234215	0.0389025	0.187438	0.174433	0.172005	0.0314056	0.0963145
19x22	0.038328	0.229135	0.0118446	0.229182	0.178164	0.24243	0.00406279	0.0668534
19x23	0.00935692	0.306088	0.0105272	0.208709	0.155106	0.17554	0.0301519	0.104522
19x24	0.0652896	0.218919	0.0137073	0.240767	0.219569	0.163431	0.0248076	0.0535088
19x25	0.068161	0.191185	0.0321609	0.246677	0.174037	0.117925	0.0731366	0.0967171
19x26	0.0160105	0.23295	0.0210017	0.256236	0.15074	0.178078	0.0335605	0.111423
19x27	0.024072	0.187905	0.0333348	0.381233	0.136406	0.207982	2.93993e-10	0.0290666
20x11	0.113668	0.370961	0.0357891	0.137844	0.16307	1.05211e-09	1.05223e-09	0.178668
20x12	0.166937	0.285448	0.0570287	0.251228	0.114241	5.52835e-10	5.55224e-10	0.125118
20x13	0.0633578	0.235021	0.0149369	0.29328	0.138439	0.145419	0.0260219	0.0835242
20x14	0.0203809	0.19413	0.0299579	0.22633	0.135783	0.254591	0.0414972	0.0973303
20x15	0.0228058	0.18448	0.00069121	0.285163	0.0853293	0.20403	0.04193	0.17557
20x16	0.0820083	0.234536	0.0218068	0.263365	0.158593	0.0965091	6.43294e-10	0.143181
20x17	0.0356063	0.223585	0.0254768	0.305809	0.133958	0.172002	0.0268974	0.0766647
20x18	0.0795712	0.242077	0.060916	0.256249	0.175835	0.0978242	0.000795178	0.0867327
20x19	0.0047815	0.140531	0.0155798	0.441294	0.130076	0.123032	0.0492908	0.0954148
20x20	0.0653937	0.21472	0.0341731	0.239694	0.160348	0.126279	0.0381369	0.121256
20x21	0.0574109	0.264826	0.0204589	0.199561	0.149879	0.197546	0.0566202	0.0536966
20x22	0.0300204	0.26878	0.0207333	0.140242	0.17128	0.281853	0.0030041	0.0840869
20x23	0.0225951	0.254071	0.00740192	0.187488	0.221557	0.170379	2.4365e-10	0.136508
20x24	0.0298442	0.260596	0.0108712	0.26707	0.222301	0.106058	1.7525e-10	0.103259
20x25	0.0252875	0.247923	0.0187668	0.29737	0.178636	0.0916704	0.0533518	0.086995
20x26	0.0277696	0.29357	0.0251966	0.23267	0.132527	0.18021	0.0259813	0.0820751
20x27	0.0266859	0.228159	0.00618753	0.331594	0.14758	0.140721	0.0178035	0.10127
21x11	0.0831724	0.250653	0.0364681	0.220345	0.115759	0.138111	0.0384792	0.117013
21x12	0.0573844	0.240215	0.0466592	0.232018	0.123008	0.128495	0.0449623	0.127259
21x13	0.0856851	0.307601	0.0307964	0.271679	0.0849133	0.11748	0.0296038	0.0722417
21x14	0.0843071	0.251982	0.0197971	0.333529	0.109108	0.110676	0.0363686	0.0542321
21x15	0.0599093	0.18017	4.92525e-10	0.274833	0.141919	0.186665	0.0550249	0.101478
21x16	0.0199406	0.19318	0.013228	0.225671	0.198155	0.218135	0.054456	0.077234
21x17	0.0321561	0.180841	0.0120057	0.367637	0.126659	0.163112	0.00764435	0.109944
21x18	0.0454543	0.232794	4.80973e-10	0.244284	0.175679	0.175717	0.0165917	0.10948
21x19	0.0583021	0.16459	0.00756368	0.173662	0.157382	0.189589	0.103369	0.145542
21x20	0.0421336	0.256451	0.00641148	0.23923	0.145357	0.15077	0.0248585	0.134789
21x21	0.0185363	0.249867	0.0147053	0.14099	0.23253	0.200131	0.0255051	0.117735
21x22	0.0526236	0.257486	0.026473	0.238977	0.136715	0.172854	0.0304483	0.0844227
21x23	0.0391533	0.1908	0.0402361	0.309931	0.142025	0.182361	0.0382925	0.0572001
21x24	0.019233	0.292546	0.0104922	0.307468	0.163185	0.10723	0.035517	0.0643287
21x25	0.0385723	0.188481	0.0127796	0.461265	0.109522	0.114728	1.39953e-10	0.0746509
21x26	0.01805	0.165647	0.0115501	0.445508	0.100545	0.159541	0.0242132	0.0749465
21x27	0.0223389	0.260916	0.0124915	0.279179	0.100722	0.218717	0.0188428	0.0867924
22x11	0.122788	0.281368	0.0518506	0.366328	0.0990415	8.32513e-10	8.34546e-10	0.0786237
22x12	0.0976592	0.208442	0.0346207	0.249332	0.152256	0.0932689	0.0417372	0.122684
22x13	0.0935409	0.322305	0.0125471	0.280961	0.142754	6.95914e-10	0.0267084	0.121184
22x14	0.0773161	0.225031	0.0201057	0.404214	0.0568711	0.076532	0.0750217	0.0649088
22x15	0.114202	0.318429	0.0329077	0.20752	0.136102	0.116517	0.00538294	0.0689394
22x16	0.0222556	0.19339	4.70882e-10	0.326384	0.174796	0.139988	4.72195e-10	0.143186
22x17	0.0211642	0.184407	0.0036309	0.185036	0.163953	0.247688	0.0252313	0.16889
22x18	0.0620534	0.216614	0.0242516	0.22648	0.169476	0.114425	4.02637e-10	0.186701
22x19	0.0916861	0.199349	0.0294041	0.233683	0.134752	0.128187	0.00446884	0.17847
22x20	7.01714e-10	0.19693	0.0389063	0.246901	0.111069	0.309799	7.00652e-10	0.0963948
22x21	0.0367011	0.216078	0.0263127	0.294267	0.205095	0.0515664	0.0857683	0.0842116
22x22	0.031903	0.16622	0.0185528	0.510168	0.0594215	0.0802555	0.0418026	0.091677
22x23	0.00206209	0.0497802	1.35553e-10	0.874715	0.00297624	0.0171563	0.0267008	0.026609
22x24	1.51313e-10	0.187738	1.51145e-10	0.603125	0.058408	0.0664431	0.0178992	0.0663862
22x25	0.0192558	0.179239	0.0116932	0.64802	0.0417952	0.0458292	0.0127922	0.0413752
22x26	0.0289684	0.209589	0.0160556	0.455517	0.0993153	0.063567	0.0274068	0.0995805
22x27	0.0275138	0.219833	0.00609389	0.334228	0.126348	0.16628	0.0244314	0.0952718
23x11	0.0653972	0.351989	0.0283013	0.13447	0.0940985	0.231048	0.0227001	0.071996
23x12	0.0925762	0.242253	0.0331104	0.221368	0.128764	0.070122	0.0798635	0.131944
23x13	0.1401	0.31435	0.0169818	0.286225	0.142419	5.71159e-10	0.00761735	0.0923062
23x14	0.0783026	0.2839	0.021112	0.335545	0.101908	0.124634	0.00250227	0.0520952
23x15	0.0127543	0.237474	0.0286842	0.276106	0.140953	0.130213	3.96411e-10	0.173816
23x16	0.159115	0.332269	0.00137297	0.221809	0.163315	6.02973e-10	0.0204609	0.101658
23x17	0.0551852	0.245786	0.00966889	0.177903	0.197592	0.147317	0.0212056	0.145343
23x18	4.40927e-10	0.249103	4.38797e-10	0.223846	0.189338	0.14872	0.0237026	0.16529
23x20	0.0903068	0.275308	0.0161449	0.321956	0.14622	0.0739315	0.0174313	0.0587019
23x21	0.0297937	0.211841	0.0101996	0.456578	0.129778	0.0315583	0.00604205	0.124209
23x22	0.0175372	1.07616e-10	1.07389e-10	0.982463	1.07669e-10	1.07361e-10	1.07588e-10	1.07541e-10
23x23	0.0208415	0.104125	6.97339e-11	0.827873	0.00201175	0.029535	6.98697e-11	0.0156145
23x24	0.0158443	0.0424697	9.54839e-11	0.869165	9.57648e-11	0.0586779	0.00434627	0.0094967
23x25	1.96213e-10	0.218954	0.00195087	0.471525	0.0635733	0.137314	0.0098894	0.0967936
23x26	0.0306045	0.207584	0.000728077	0.544237	0.0827871	0.0255035	0.0292567	0.0792996
23x27	0.0442978	0.253622	1.22003e-08	1.22462e-08	1.22376e-08	0.623305	0.0787745	1.2195e-08
24x11	0.0534076	0.17366	0.039369	0.271846	0.131413	0.207391	0.0550519	0.0678624
24x13	0.0956523	0.238262	0.0248769	0.345442	0.0760729	0.121676	9.36843e-10	0.0980179
24x14	0.0758196	0.188703	0.0294788	0.255357	0.141744	0.176026	6.6716e-10	0.132872
24x15	0.084815	0.188662	0.0208215	0.331727	0.0793979	0.173436	9.26129e-10	0.121141
7x10	0.0441095	0.314046	1.48959e-09	0.291604	0.0883964	0.18065	0.0477326	0.0334611
7x11	0.0204793	0.243351	0.0359416	0.238042	0.0899507	0.298598	0.0153064	0.0583312
7x12	0.0293748	0.30455	0.0180174	0.253513	0.15366	0.106936	0.0478165	0.0861335
7x13	0.0304139	0.308098	0.0218561	0.351917	0.105077	0.0583915	0.0110969	0.113149
7x14	0.0298448	0.263548	0.0110096	0.416589	0.0845038	0.0413482	0.0771858	0.0759714
7x15	0.00273051	0.2464	0.0284553	0.303958	0.137295	0.166869	0.0636114	0.0506805
7x16	0.0493276	0.274783	0.0144111	0.482013	0.0853273	2.44802e-10	0.0168478	0.0772905
7x17	0.0194718	0.229661	0.0295437	0.392722	0.119585	1.96454e-10	0.102335	0.106681
7x18	0.0265305	0.250536	0.00297044	0.338052	0.18844	0.0662907	0.0258173	0.101364
7x19	0.0458384	0.204154	0.0066701	0.599145	0.0286368	2.59441e-10	0.069759	0.0457973
7x20	2.2984e-10	0.32199	0.0524028	0.285206	0.126503	0.0485189	0.02323	0.142149
7x21	0.0239688	0.253305	0.0200677	0.389761	0.103194	0.0761998	0.0124636	0.121039
7x22	0.041616	0.272419	0.00338645	0.278281	0.208753	0.0656639	0.0170035	0.112877
7x23	0.0211691	0.153121	0.00279917	0.638872	0.0549087	0.043085	0.0341806	0.0518639
7x24	0.0469755	0.21819	0.00641149	0.472179	0.0774098	0.110723	0.0346366	0.0334742
7x25	0.0168433	0.0805422	1.01633e-10	0.828452	0.0154671	0.0218752	0.00697182	0.0298483
7x26	0.0175814	0.230397	0.00712432	0.555228	0.0774997	0.0245106	1.58052e-10	0.0876595
7x27	0.0331104	0.137119	0.0229837	0.611279	0.0734411	0.0648208	0.0341508	0.0230951
8x10	0.214021	0.23028	0.00727055	0.286231	0.100584	0.120036	0.0415774	9.73086e-10
8x11	0.0994746	0.218967	0.0364155	0.257795	0.114663	0.143702	0.08744	0.0415425
8x12	0.0873297	0.310641	0.0101301	0.315595	0.100925	0.0943041	0.0196187	0.0614571
8x13	0.0317721	0.220126	0.00315114	0.544761	0.0656503	2.41187e-10	0.0427032	0.0918359
8x14	0.0380189	0.296957	0.0202909	0.28485	0.0745187	0.162456	0.0420673	0.0808409
8x15	0.028814	0.247812	0.00581008	0.470731	0.0939862	0.0605305	0.056502	0.0358147
8x16	0.0333027	0.118194	2.62165e-10	0.669636	0.0331087	0.0636944	0.0730025	0.00906115
8x17	0.0427817	0.209472	0.0177314	0.387972	0.135044	0.0832587	0.0560448	0.0676956
8x18	0.0274845	0.0925127	2.37985e-10	0.790078	0.0188727	0.0334517	0.014519	0.0230809
8x19	0.0103177	0.217053	0.00785126	0.464729	0.0659136	0.0536333	0.0490239	0.131478
8x20	0.0565579	0.246833	0.0112277	0.404488	0.109417	0.0301677	0.0676945	0.0736152
8x21	0.00243438	0.0794297	0.00442935	0.830865	0.00578529	0.040277	0.0178705	0.0189088
8x22	0.0484212	0.239689	0.0569627	0.294075	0.154935	9.13731e-11	0.070984	0.134933
8x23	0.00735559	0.263102	0.0128888	0.387935	0.139773	0.0628995	0.0328155	0.0932311
8x24	0.0276572	0.269622	0.0134568	0.422883	0.0865726	0.0791815	0.0344895	0.0661368
8x25	0.0114722	0.149306	0.00622383	0.671442	0.0414687	0.0561873	0.0249237	0.0389761
8x26	0.0260181	0.131871	0.0115831	0.660825	0.0409167	0.0513452	0.0420186	0.0354219
8x27	0.00644713	0.153579	1.72574e-10	0.546942	0.097178	0.101032	0.0386183	0.0562032
9x10	1.95062e-07	0.266566	1.1879e-09	0.288248	0.173763	0.170276	0.0694185	0.0317283
9x11	0.115743	0.300881	0.0184855	0.232782	0.147368	0.159856	1.15098e-09	0.0248838
9x12	0.0688757	0.232318	0.021169	0.36228	0.127077	0.137991	0.0290239	0.0212656
9x13	0.00553337	0.2408	0.0169529	0.464166	0.0616406	0.0653753	0.0584801	0.0870511
9x14	0.0143632	0.191496	0.0142172	0.59973	0.0633374	0.077678	1.63828e-10	0.0391789
9x15	2.30454e-10	0.155349	0.0133478	0.638303	0.0443949	0.101828	0.0320698	0.0147078
9x16	0.0297328	0.208344	2.704e-10	0.36591	0.0933352	0.186871	0.0821884	0.0336176
9x17	0.0343995	0.182202	0.00972865	0.553252	0.0770665	0.0697013	0.00291545	0.0707347
9x18	0.0363414	0.141914	0.00691124	0.719346	0.0374093	0.0231481	1.84531e-10	0.0349299
9x19	0.0206285	0.0338096	1.02447e-10	0.898643	0.00313669	0.0177756	0.0070098	0.0189964
9x20	0.076321	0.22641	0.0277047	0.360821	0.125284	0.0478979	0.0429901	0.0925712
9x21	0.0350014	0.182771	0.0270927	0.599025	0.0164853	0.0167271	0.0808578	0.0420402
9x22	0.0454191	0.216503	0.037472	0.456387	0.0824569	0.0303516	0.0388969	0.0925138
9x23	0.0177228	0.179198	0.0142783	0.50263	0.079156	0.0402822	0.0580369	0.108697
9x24	0.0273481	0.183575	0.0268767	0.459526	0.0894557	0.0733719	0.0633388	0.0765078
9x25	0.00976249	0.204246	0.0339743	0.469727	0.081191	0.0762727	0.0392381	0.0855882
9x26	0.00781727	0.165084	0.025371	0.477921	0.0786903	0.101633	0.0909933	0.0524903
9x27	0.02749	0.172728	0.0233908	0.465512	0.0724048	0.189252	3.48866e-10	0.0492217

## Sheet: major_C3
	B-cells	CAFs	Endothelial	Epithelial	Myeloid	Plasma Cells	PVL	T-cells
10x10	0.0523702	0.161658	0.0651284	0.378804	0.0915245	0.14167	0.108845	3.13397e-10
10x11	0.0192085	0.331125	0.0326741	0.254466	0.0362681	0.296852	0.0294075	1.4494e-09
10x12	0.0479842	0.275377	0.156031	0.173821	0.0492244	0.251326	0.0462366	7.45858e-10
10x13	0.0494948	0.192413	0.0188115	0.440423	0.0734119	0.1591	0.0348758	0.0314705
10x14	0.0828696	0.337951	0.0452764	0.247907	0.1536	0.103629	0.000910676	0.0278573
10x15	0.0666948	0.290533	0.0661549	2.80487e-10	0.197446	0.288381	0.0907911	2.80922e-10
10x16	0.075455	0.363565	0.0166452	0.202489	0.144199	0.124022	1.77565e-10	0.073626
11x10	0.0685716	0.198042	0.139856	0.400083	0.0319568	0.0773616	0.0700918	0.0140367
11x11	0.0395914	0.189538	0.0799461	0.203709	0.0606536	0.216168	0.199965	0.0104297
11x12	0.0526812	0.157209	0.0780097	0.130465	0.105497	0.370811	0.0387215	0.0666064
11x13	0.0742245	0.353198	0.0209282	0.193987	0.056685	0.261729	2.46918e-10	0.0392483
11x14	0.043506	0.152479	0.021558	0.677226	0.00888106	0.0682988	0.028051	2.38879e-10
11x15	0.0413399	0.197984	0.0129413	0.220893	0.0778285	0.408769	0.00989462	0.0303493
11x16	0.00962244	0.173124	0.0872842	0.183136	0.0592046	0.38292	0.0645901	0.0401191
11x17	0.125259	0.125302	0.124811	0.12478	0.125094	0.124779	0.124696	0.125277
11x9	0.0703039	0.311067	0.102508	9.80269e-10	0.164549	0.146658	0.204913	9.80152e-10
12x10	0.0589765	0.188867	0.112523	0.339296	0.0479897	0.113896	0.0888811	0.0495712
12x11	0.0546257	0.219565	0.201741	4.28517e-10	0.0895071	0.232587	0.118903	0.0830712
12x12	0.0514979	0.243419	0.0260378	0.1075	0.11206	0.244065	0.0312198	0.184201
12x13	0.0569335	0.312528	0.00937507	0.147756	0.0797068	0.349327	2.06845e-10	0.0443735
12x14	0.0443344	0.125986	0.011061	0.583524	2.01638e-10	0.196778	0.0330164	0.00529989
12x15	0.0587554	0.199092	0.00507041	0.248789	0.0615389	0.368481	0.0239034	0.0343692
12x16	0.0520086	0.168483	0.0208191	0.195809	0.111895	0.352658	0.0453326	0.0529955
12x17	0.0850982	0.196766	0.0140482	0.304296	0.12351	0.236307	0.0264747	0.0134996
12x9	0.104798	0.0395466	0.00875588	0.824142	5.28471e-10	5.28626e-10	0.0227575	5.28174e-10
13x10	0.0803764	0.21061	0.0212634	0.569518	3.37605e-10	0.107823	0.00476768	0.00564176
13x11	0.0927994	0.19734	0.0519642	2.50668e-10	0.242758	0.287438	0.00493578	0.122765
13x12	0.0839719	0.22177	0.057475	3.71141e-10	0.109172	0.360001	0.0686363	0.0989745
13x13	0.0585506	0.205071	0.00549509	0.396083	0.0449262	0.170419	0.0235744	0.0958818
13x14	0.0706465	0.213323	0.00789542	0.487297	0.0123554	0.178336	2.01548e-10	0.0301468
13x15	0.0432479	0.246106	0.019409	1.13731e-10	0.082314	0.51972	0.0382584	0.0509454
13x16	0.0715679	0.1789	0.0263984	0.252149	0.106456	0.239986	0.0634659	0.0610776
13x17	0.0545522	0.162834	0.00465624	0.235934	0.152392	0.307862	0.0166364	0.0651342
13x18	0.0761468	0.127853	0.031379	0.273674	0.0761656	0.30551	0.0434861	0.0657852
13x8	0.101895	0.14693	0.00278766	0.583827	0.0320675	0.0828205	0.0283931	0.0212796
14x10	0.10483	0.332576	0.0409851	0.228666	0.146218	0.0912802	5.86741e-10	0.0554449
14x11	0.0614615	0.17843	0.0962809	2.95312e-10	0.240561	0.207738	0.0175073	0.198021
14x12	0.0272671	0.177379	0.0172075	0.104125	0.140083	0.366558	0.0928803	0.0745002
14x13	0.0754377	0.366792	0.0157909	3.50232e-10	0.10597	0.238993	0.0582237	0.138793
14x14	0.0183655	0.223745	0.0169374	0.182741	0.058308	0.380194	0.0138295	0.10588
14x15	0.0480476	0.187844	0.0311824	2.02155e-10	0.103286	0.548902	0.0329229	0.047815
14x16	0.0582114	0.132171	0.0140893	0.111146	0.129629	0.416795	0.074849	0.0631098
14x17	0.0593858	0.200209	0.0288959	0.162964	0.126383	0.364302	0.0169332	0.0409285
14x18	0.10097	0.270291	0.00903304	0.150986	0.168876	0.228937	1.79951e-10	0.0709077
14x19	0.0232406	0.311809	0.00279049	0.223903	0.0977801	0.240824	3.28937e-10	0.0996529
14x8	0.0604742	0.317804	0.0454108	8.7854e-10	0.133316	0.241182	0.0967869	0.105025
14x9	0.00701371	0.220837	5.43646e-10	0.414026	0.114203	0.178515	0.0355853	0.0298204
15x10	0.0884536	0.375061	0.0398959	2.29356e-10	0.213267	0.0513004	0.0946394	0.137383
15x11	0.0441102	0.318346	0.038438	3.95421e-10	0.0724425	0.207811	0.260065	0.0587868
15x12	0.082121	0.228463	0.0420581	0.123232	0.0857966	0.267281	0.171048	4.15525e-10
15x13	0.0499154	0.207664	0.0246239	0.0846466	0.11852	0.279464	0.0261572	0.209009
15x14	0.0625004	0.204176	0.0197992	0.177079	0.111548	0.356126	2.33784e-10	0.0687709
15x15	0.0444842	0.186581	0.0142799	0.333072	0.106382	0.271981	0.0181361	0.0250845
15x16	0.0539194	0.211508	0.019261	0.188514	0.119557	0.294929	0.0489943	0.0633169
15x17	0.0389226	0.190454	0.0377284	0.146468	0.111435	0.356021	0.0600291	0.058942
15x18	0.102466	0.206951	0.011246	0.312638	0.0801604	0.209269	0.0349778	0.0422908
15x19	0.0958282	0.167598	2.07916e-10	0.48377	0.081056	0.138638	2.08534e-10	0.03311
15x8	0.0325197	0.227771	0.0879825	0.291786	0.0480949	0.247395	0.0644509	9.52021e-10
15x9	0.0842463	0.311926	0.117547	3.43554e-10	0.265017	0.15318	0.0478694	0.0202148
16x10	0.0258891	0.242449	0.0214188	0.486099	0.0329964	0.123079	0.0680687	2.71034e-10
16x11	0.0355727	0.264905	0.0314252	0.149594	0.0893554	0.324502	0.0585405	0.046105
16x12	0.0261204	0.178744	0.0230929	0.277725	0.06718	0.335801	0.0655357	0.0258008
16x13	0.0546919	0.269995	0.0231167	0.212311	0.103472	0.237158	2.58374e-10	0.0992562
16x14	0.0650819	0.223203	0.0114877	0.28547	0.0804472	0.287584	3.61135e-10	0.046726
16x15	0.0573663	0.220034	0.00623183	0.285497	0.151812	0.208796	0.0193112	0.0509515
16x16	0.0568098	0.18965	0.0103446	0.302801	0.117771	0.206845	2.74656e-10	0.115779
16x17	0.108132	0.154992	1.86841e-10	0.246351	0.134804	0.244329	0.0260967	0.0852955
16x18	0.103485	0.174141	0.00598598	0.331365	0.119057	0.214214	1.80904e-10	0.0517524
16x19	0.0808873	0.0575009	1.85346e-10	0.781489	1.85234e-10	0.0509045	0.016136	0.0130819
16x20	0.110177	0.197423	0.000575912	0.456447	0.0794283	0.110947	0.00432374	0.0406791
16x7	0.0475518	0.228569	0.024239	0.129236	0.0814155	0.435685	0.0296374	0.0236664
16x8	0.0032444	0.237681	0.0350656	0.188407	0.222821	0.227779	0.0850017	5.63502e-10
16x9	0.0371672	0.341946	0.0072523	0.544082	0.0695518	3.99911e-10	3.99698e-10	3.9973e-10
17x10	0.0736222	0.306557	0.0168183	2.10367e-10	0.0852732	0.451564	0.0296762	0.0364896
17x11	0.0471132	0.270857	0.0271379	0.118452	0.0479136	0.353933	0.0592613	0.0753313
17x12	0.027356	0.177556	0.0151183	0.407189	0.0341553	0.229885	0.0678948	0.0408452
17x13	0.0534087	0.233261	0.0261531	0.404767	0.0531539	0.155147	0.0461459	0.0279634
17x15	0.0484621	0.235067	0.0209259	0.413425	0.0551758	0.193709	0.00170449	0.0315299
17x16	0.0597704	0.187873	0.0115514	0.46344	0.0419494	0.212189	0.00459057	0.0186365
17x17	0.0698521	0.1819	2.07997e-10	0.696359	2.0848e-10	0.030736	0.000428081	0.0207244
17x18	0.0598667	0.180934	0.019307	0.652141	1.49252e-10	0.0606245	0.0271264	1.49745e-10
17x19	0.0478797	0.21481	0.0136397	0.471031	0.00726431	0.179041	0.0267336	0.0396008
17x20	0.0959138	0.185388	2.45559e-10	0.537656	0.0415973	0.106046	0.0147215	0.0186772
17x7	0.0840184	0.313746	0.0638576	0.209391	0.0806448	0.248343	9.18764e-10	9.14268e-10
17x8	0.0270172	0.235993	0.0539649	0.123633	0.332063	0.150268	0.0449494	0.0321114
17x9	0.0268988	0.232497	0.0302213	0.376069	0.0542071	0.220909	0.0591972	3.15036e-10
18x10	0.0188576	0.139311	0.0532063	0.281753	0.0306339	0.353073	0.106713	0.0164532
18x11	0.037066	0.11696	0.0151473	0.530522	0.0386622	0.192624	0.0543944	0.014624
18x12	0.0362262	0.240588	0.0160138	0.562491	0.0164088	0.116507	1.26497e-09	0.0117653
18x13	0.0476929	0.171651	0.00127171	0.611328	0.0135062	0.0855558	0.0689948	2.86633e-10
18x14	0.0356608	0.172833	0.0196253	0.690235	1.6985e-10	0.0459783	0.0356672	1.7034e-10
18x15	0.0300019	0.0836956	0.0129967	0.73582	0.00028108	0.109926	0.0272788	3.47642e-10
18x16	0.0423897	0.173523	0.001607	0.649072	0.0126673	0.110086	0.0106551	3.24506e-10
18x17	0.0244508	0.0613561	1.7351e-10	0.809937	1.7274e-10	0.104256	1.73447e-10	1.7308e-10
18x18	0.019338	0.0745177	0.0102127	0.859262	1.29335e-10	0.0346544	0.0020151	1.29486e-10
18x19	0.0590311	0.032505	3.2318e-10	0.787998	3.22835e-10	0.0744284	0.0460379	3.22766e-10
18x6	0.0300995	0.197881	0.0185632	0.383274	0.109822	0.197202	0.0410686	0.0220898
18x7	5.39976e-10	0.369295	0.0320683	0.29073	0.10068	0.181732	0.0239031	0.00159162
18x8	0.0599969	0.165335	0.0587671	0.139973	0.046174	0.362134	0.145469	0.0221522
18x9	0.000916789	0.167057	0.0192477	0.150157	0.0548025	0.521349	0.0183488	0.0681216
19x10	0.0577908	0.142716	0.023008	0.414885	0.00320677	0.279895	0.0479514	0.0305467
19x11	0.062928	0.0787893	0.00757014	0.725184	2.77431e-10	0.0355998	0.0774183	0.0125104
19x12	0.0159724	0.122395	3.57132e-10	0.69957	3.55836e-10	0.110609	0.0447005	0.00675336
19x13	0.0579787	0.110622	0.017011	0.779525	1.9959e-10	0.0162756	0.00997777	0.00860995
19x14	0.031203	0.14763	0.0166127	0.681026	2.0482e-10	0.0543732	0.0651131	0.00404221
19x15	0.0681364	0.178473	0.00846211	0.650449	0.00588651	0.0667179	0.0218744	1.13774e-10
19x16	0.0202366	0.15759	0.0263878	0.386358	0.0575181	0.287415	0.0644943	3.827e-10
19x17	0.024077	0.161682	0.00995183	0.637031	1.89779e-10	0.162203	0.00505541	1.89508e-10
19x18	0.0215256	0.00218179	1.56884e-10	0.914005	1.57074e-10	0.0622878	1.57351e-10	1.56862e-10
19x19	0.0184717	0.0900889	0.00782724	0.781789	1.96967e-10	0.0975058	1.97215e-10	0.00431746
19x6	0.0327594	0.274863	0.00429205	0.304056	0.0507138	0.256557	0.00952865	0.06723
19x7	0.0404483	0.088664	0.0312804	0.00787257	0.0559943	0.712535	0.0250248	0.0381809
19x8	0.0402016	0.176072	0.0244304	0.100302	0.0903211	0.539001	0.0296717	3.09319e-10
19x9	0.0542019	0.196324	0.0551454	2.14041e-10	0.0837591	0.49918	0.0768805	0.0345092
20x10	0.0921524	0.151471	0.0175808	0.436366	0.030654	0.165681	0.0427237	0.0633719
20x11	0.078538	0.176829	0.00967576	0.542581	0.0749749	0.096085	0.0178703	0.00344575
20x12	0.0668495	0.0963394	0.0258937	0.772268	2.03898e-10	2.04292e-10	0.0386494	2.03639e-10
20x13	0.0580866	0.115029	0.00909465	0.784909	1.46717e-10	0.0208122	0.0120687	1.47184e-10
20x14	0.0692096	0.139218	0.0168863	0.657381	0.00901728	0.0612033	0.0393623	0.00772203
20x15	0.0454231	0.15167	0.00827982	0.536531	0.0541719	0.154157	0.025759	0.0240082
20x16	0.0725139	0.162364	0.0164779	0.566299	0.0180703	0.15889	1.58648e-10	0.00538457
20x17	0.063753	0.162006	0.00714618	0.568295	0.00916029	0.185643	0.00399689	1.68212e-10
20x18	0.0485853	0.146199	0.00361219	0.506452	0.0223222	0.209306	0.0635234	1.55889e-10
20x6	0.0515012	0.273083	0.0123088	0.242243	0.0104698	0.312327	0.0215305	0.0765361
20x7	0.0339863	0.199006	0.0735013	0.0364345	0.0849806	0.458356	0.0411795	0.0725552
20x8	0.0730898	0.181037	0.0146401	0.255717	0.081022	0.321396	0.0449169	0.0281814
20x9	0.0990607	0.194512	0.0346905	0.464994	2.57147e-10	0.157502	0.0234698	0.025771
21x10	0.0848535	0.115024	0.0204187	0.506602	0.0258054	0.132319	0.0646035	0.050374
21x11	0.0722914	0.196231	0.0262555	0.323091	0.0957395	0.176845	0.0457813	0.0637649
21x12	0.103972	0.186057	0.0185855	0.476156	0.0404636	0.0975747	0.0356425	0.0415486
21x13	0.0212229	0.0717503	1.44535e-10	0.875509	1.44791e-10	0.029633	0.00188467	1.44577e-10
21x14	0.0594859	0.145056	0.0108584	0.63097	0.0526288	0.0788554	0.00300532	0.0191404
21x15	0.0346107	0.194314	0.00886486	0.316572	0.112429	0.233914	0.0257359	0.0735589
21x16	0.0119069	0.164297	0.0228169	0.61561	0.0113026	0.156645	0.0097166	0.00770535
21x17	0.044335	0.139388	0.00767415	0.490271	0.0354643	0.209931	0.0619282	0.0110076
21x18	0.0756839	0.126813	0.00930183	0.606992	2.93443e-10	0.168203	0.0130068	2.92611e-10
21x6	0.0598006	0.133645	0.0389967	0.21336	0.0111899	0.454126	0.0476297	0.0412522
21x7	0.070659	0.185799	0.0348611	0.379692	0.0629488	0.227384	2.77486e-10	0.0386561
21x8	0.0721557	0.165649	3.30344e-10	0.397192	0.0336617	0.156026	0.111969	0.0633458
21x9	0.0784076	0.164086	0.0311292	0.23621	0.116278	0.256425	0.0699979	0.0474655
22x10	0.0879745	0.13381	0.0383772	0.263127	0.0316326	0.27666	0.117487	0.050932
22x11	0.0896396	0.149683	0.00567302	0.550074	0.0467826	0.0977924	0.0363075	0.0240475
22x12	0.0979111	0.142309	0.0105257	0.339586	0.108659	0.143759	0.103903	0.0533474
22x13	0.039292	0.169553	0.0124235	0.656732	0.0126325	0.0939478	2.67433e-10	0.0154183
22x14	0.0409068	0.141379	0.00705161	0.63912	0.0562947	0.0519429	0.0167496	0.0465555
22x15	0.0869434	0.136332	0.0195207	0.482116	0.098068	0.0909619	0.0381255	0.047932
22x16	0.0346323	0.153256	0.0073609	0.381972	0.0863177	0.233343	0.0462191	0.0568994
22x17	0.0662713	0.120899	0.0131581	0.433706	0.04094	0.255716	0.0518328	0.0174777
22x5	0.0754193	0.190575	0.032583	6.87079e-10	0.127891	0.471508	0.0438241	0.0581992
22x6	0.0296436	0.154466	0.035506	0.074848	0.0769934	0.513328	0.0519891	0.0632261
22x8	0.136625	0.170078	0.0120232	2.17671e-10	0.166857	0.225474	0.0576586	0.231284
22x9	0.0526277	0.141346	0.0148704	0.291507	0.0914237	0.213658	0.0702066	0.124361
23x13	0.0718088	0.218786	0.0322322	0.189291	0.121905	0.263367	0.0724406	0.0301693
23x14	0.111522	0.197611	0.0263154	0.174049	0.112879	0.155255	0.0671279	0.15524
23x15	0.119326	0.187479	0.0569957	0.0533828	0.120582	0.186938	0.0182168	0.25708
23x16	0.0586305	0.19348	0.0325662	0.248446	0.124782	0.155824	0.00261634	0.183655
4x11	0.0570655	0.167312	0.0201536	0.330656	0.0279936	0.249283	0.147537	1.24153e-09
4x12	0.0871879	0.235917	0.0207779	0.4725	0.0231796	0.110572	4.22395e-10	0.0498669
5x11	0.0938041	0.190947	0.201939	0.0539492	9.37956e-10	0.286293	0.173068	9.32555e-10
5x12	0.0242356	0.278439	0.0239072	0.453094	0.106816	0.100008	4.10629e-10	0.0135008
6x11	0.0321109	0.218254	0.0955259	0.177865	0.109018	0.282707	0.08452	9.71498e-10
6x12	0.0194491	0.246403	0.0459522	0.385279	0.0845531	0.188534	3.42419e-10	0.0298291
6x13	0.0259137	0.141989	3.01169e-10	0.769797	3.0223e-10	0.057466	0.00483476	3.02474e-10
7x11	0.0729961	0.173579	0.142767	0.127106	0.065577	0.286963	0.131012	6.8982e-10
7x12	0.0440262	0.285786	0.0795731	0.266014	0.0653276	0.158991	0.0612866	0.0389952
7x13	0.0336413	0.339403	0.0349723	0.257001	0.0375034	0.253354	3.37977e-10	0.0441243
7x14	0.0692515	0.269085	0.0156274	0.262388	1.9258e-10	0.345804	0.0367962	0.00104824
8x10	0.0950761	0.184658	0.0747181	0.375244	0.0446128	0.137844	0.0878461	6.60818e-10
8x11	0.0624125	0.172034	0.127365	0.199735	0.0622969	0.303456	0.0727008	7.9546e-10
8x12	0.0316099	0.257921	0.0449959	0.263481	0.0543729	0.292669	7.07112e-10	0.0549507
8x13	0.0819319	0.337351	0.027944	0.202994	0.0604525	0.225765	0.0286879	0.0348728
8x14	0.101553	0.500362	0.0422207	3.07813e-10	0.105675	0.226715	0.0234743	3.07675e-10
8x15	0.0683142	0.310641	0.0142455	0.251456	0.0648113	0.266371	0.0241621	2.69702e-10
9x10	0.0791726	0.175167	0.0561923	0.66787	0.0215978	4.77392e-10	4.79155e-10	4.76515e-10
9x11	0.0475697	0.270113	1.2547e-09	0.308032	0.0751353	0.251505	0.0476446	1.25475e-09
9x12	0.042198	0.266402	0.0125785	0.184879	0.0754226	0.357172	0.0385158	0.0228327
9x13	0.031737	0.251299	0.0377567	0.482435	0.0245562	0.0889652	0.0546464	0.0286042
9x14	0.0386138	0.243529	0.0572227	3.12017e-10	0.33513	0.230062	0.0325507	0.0628923
9x15	0.0360706	0.303919	0.0462871	0.249344	0.14758	0.160449	0.0535754	0.00277494
9x16	0.0278701	0.289509	0.036525	0.235124	0.141797	0.236315	0.0149839	0.017876

## Sheet: major_H3
	B-cells	CAFs	Endothelial	Epithelial	Myeloid	Plasma Cells	PVL	T-cells
10x10	0.0243401	0.0232731	0.0200252	0.38845	0.0667724	0.357059	0.105288	0.0147914
10x11	1.0417e-09	1.04146e-09	0.0495165	0.359194	0.0548224	0.372428	0.0994527	0.0645864
10x12	1.00308e-09	0.0562291	0.0118911	0.392302	0.0566558	0.373467	0.0413964	0.0680584
10x13	1.02747e-09	0.0184493	1.02504e-09	0.379068	0.0909094	0.421945	0.0499621	0.0396658
10x14	7.90344e-10	0.0477467	0.0107279	0.40805	0.116125	0.323343	0.0450593	0.048949
10x15	0.0715086	0.0766824	0.0421003	0.411778	0.0501465	0.320561	0.000855291	0.0263686
10x16	0.0622465	0.0995913	0.0463842	0.337978	0.108686	0.238695	0.0602116	0.0462076
10x17	0.0338617	0.0466272	0.0216598	0.62606	0.0217306	0.181243	0.0688181	6.58034e-10
10x18	0.0160331	0.0339567	0.0286129	0.596098	0.04791	0.158127	0.0500322	0.0692307
10x19	0.016625	0.0299314	0.0351156	0.570053	0.034749	0.173872	0.0450105	0.0946432
10x20	0.0564103	0.0494149	0.0261546	0.458783	0.0966748	0.12172	0.075494	0.115349
10x21	0.106915	0.077934	0.0279254	0.258861	0.125266	0.220466	0.0565977	0.126036
10x22	0.0471267	0.0547085	0.0411343	0.353302	0.0953399	0.211981	0.0847686	0.11164
10x23	0.0188336	0.0974206	0.0149721	0.368484	0.0772793	0.327333	0.0130392	0.0826384
10x26	0.139701	0.100097	0.0540057	0.367831	0.118623	0.138076	0.017568	0.0640978
10x30	0.0359945	0.0728182	0.00619159	0.376586	0.145057	0.313668	1.24643e-09	0.0496851
10x31	0.0529781	0.0508422	0.0272195	0.707781	0.0235975	0.0922268	5.66365e-10	0.0453551
10x32	0.00333451	0.0602247	0.0288884	0.487201	0.0207986	0.281301	0.0573222	0.0609295
10x33	6.27389e-10	0.0913824	0.0218584	0.463264	0.104165	0.245437	0.00285199	0.0710415
10x34	0.0606667	0.0580261	0.0182333	0.362731	0.0499209	0.327983	0.0462969	0.0761421
11x10	0.0293459	1.06957e-09	0.0329637	0.461643	0.0391469	0.289351	0.147549	1.067e-09
11x12	1.55329e-09	0.0381942	0.0285142	0.417533	0.0771187	0.35887	1.54415e-09	0.0797691
11x13	1.01667e-09	0.00892565	0.0250487	0.419622	0.0290537	0.441301	0.0760488	1.01156e-09
11x14	0.00611509	0.0986811	0.0338081	0.379996	0.0526125	0.402847	1.49984e-09	0.0259403
11x15	0.0021784	0.060252	0.00252097	0.385812	0.0901508	0.298015	0.0959458	0.0651246
11x16	0.0931496	0.0992062	0.0366658	0.262673	0.0777668	0.29315	0.0721015	0.0652872
11x17	0.046071	0.0460844	0.0230583	0.545276	0.0573899	0.110573	0.106873	0.0646748
11x18	0.026357	4.27776e-10	0.0317991	0.595598	0.0293187	0.182073	0.0885825	0.0462711
11x19	0.0245179	0.0801171	0.0260603	0.501955	0.0957711	0.145684	0.0546698	0.071225
11x20	0.0627076	0.0777007	0.0529591	0.457515	0.079603	0.127473	0.0291768	0.112864
11x21	0.0831332	0.0888779	0.0330557	0.191564	0.13223	0.102067	0.081636	0.287436
11x22	0.0513647	0.0634921	0.0366449	0.168195	0.134415	0.326907	0.0221384	0.196843
11x23	0.0499202	0.0597205	0.0351844	0.265281	0.168239	0.252452	0.0561182	0.113085
11x26	0.0915781	8.36027e-10	0.0165471	0.648326	8.3813e-10	0.177892	0.0110229	0.0546342
11x27	0.0233006	0.0705864	0.0368248	0.373188	0.102681	0.30025	1.2878e-09	0.0931692
11x32	0.0744219	0.0759854	0.023573	0.353394	0.0828895	0.273311	0.027394	0.0890316
11x33	0.0339345	0.0558699	1.09918e-09	0.270856	0.0974977	0.376997	0.0334036	0.13144
11x34	0.0351677	0.0636091	0.0537692	0.411468	0.06886	0.24943	0.00811046	0.109585
12x10	0.0104654	0.065183	0.0282487	0.373461	0.0501152	0.436066	0.0194601	0.0170011
12x11	0.0129349	0.0534182	0.00964972	0.395405	0.0769848	0.391681	0.0599255	1.02014e-09
12x12	8.38024e-10	0.0268831	0.0119269	0.263358	0.056333	0.49044	0.0854489	0.0656095
12x13	1.65578e-09	0.00143981	0.0667335	0.413182	0.14132	0.377325	1.64619e-09	1.64725e-09
12x14	0.0218406	0.0604503	1.55456e-09	0.408983	0.0522025	0.411848	1.54912e-09	0.044676
12x15	0.0597723	0.0582656	0.0287476	0.441204	0.0619077	0.328793	1.17006e-09	0.0213097
12x16	0.0606983	0.0466673	0.0213742	0.310617	0.109528	0.255589	0.0802836	0.115243
12x17	0.0210898	0.133195	0.0280626	0.407207	0.0886105	0.237472	0.0456359	0.0387271
12x18	0.0505652	0.0404886	3.54334e-10	0.697813	0.0393304	0.119503	0.0372875	0.0150129
12x19	0.0774674	0.0706845	0.00382821	0.561036	0.0602927	0.123476	0.0761937	0.0270213
12x20	6.32388e-10	0.117252	0.0317496	0.508732	0.105495	0.122503	0.0202724	0.0939958
12x21	4.02015e-10	0.0990817	0.0326913	0.326397	0.106356	0.152896	0.112265	0.170312
12x22	0.080277	0.0848618	0.0545082	0.322753	0.0947326	0.147476	0.0662477	0.149143
12x23	0.045597	0.0873062	0.0252362	0.230783	0.104533	0.326973	0.0402761	0.139296
12x24	0.0511078	0.0593175	0.0260949	0.277611	0.104039	0.387933	0.0589674	0.0349292
12x25	0.107854	0.0690489	8.04086e-10	0.328136	0.0698335	0.271056	0.0452809	0.108791
12x26	0.0361863	5.95175e-10	0.0203631	0.725315	0.0414718	0.113979	0.0379686	0.0247167
12x27	0.0684434	0.104946	0.0316594	0.257905	0.149002	0.251845	0.0515665	0.0846328
12x28	0.0336328	0.0543889	0.0196352	0.494249	0.0572344	0.32932	0.0115398	1.2324e-09
12x31	0.0387895	0.0344849	3.83287e-10	0.720223	0.0182558	0.0913836	0.049005	0.0478579
12x32	0.0532018	0.0679021	0.0235351	0.590765	0.0549275	0.116755	0.0708376	0.022076
12x33	0.0711475	0.144103	0.0367524	0.362044	0.043107	0.223214	0.0457396	0.0738927
12x34	0.0758756	0.083378	0.0249149	0.372295	0.0802294	0.204438	0.0319796	0.126889
13x10	1.10521e-09	1.10434e-09	0.0143208	0.403921	0.0517911	0.425963	0.0916566	0.0123473
13x11	0.0588231	0.071503	0.0245849	0.366514	0.0486409	0.342241	0.0463057	0.0413874
13x12	1.17943e-09	0.0188973	1.17251e-09	0.432581	0.0718508	0.424645	0.0273216	0.0247035
13x13	1.13509e-09	0.0313056	0.0729824	0.29534	0.107978	0.426285	0.025971	0.0401375
13x14	1.13819e-09	0.0651803	1.13475e-09	0.40502	0.0677584	0.394257	0.0280168	0.039767
13x15	0.0347194	1.29194e-09	0.032395	0.351383	0.0550784	0.44884	0.0775834	1.29455e-09
13x16	0.0804977	0.0680985	1.04504e-09	0.366776	0.101436	0.275352	0.0595244	0.0483153
13x17	0.0733429	0.0471218	0.0492718	0.184267	0.121635	0.183368	0.0573954	0.283598
13x18	0.0483111	0.0933711	0.0228278	0.35871	0.107664	0.110589	0.0406183	0.217908
13x19	0.0581025	0.090556	0.0140365	0.280343	0.138414	0.157646	0.0481813	0.21272
13x20	8.33832e-10	0.091916	0.0208346	0.194993	0.170856	0.148992	0.0520992	0.32031
13x21	0.090361	0.0927525	0.0578906	0.290256	0.136001	0.0939167	0.046032	0.19279
13x22	0.101629	0.116393	0.024214	0.215081	0.086516	0.204597	0.0504153	0.201154
13x23	0.0703994	0.0623842	0.0277599	0.176141	0.122571	0.285239	0.031948	0.223558
13x24	0.0388554	0.0793458	0.0277258	0.335701	0.0634311	0.324138	0.0543314	0.0764721
13x25	0.0449544	0.0705681	0.0281901	0.313984	0.0999393	0.276679	0.0679488	0.0977363
13x26	0.0620591	0.116276	0.0195845	0.511652	0.0650756	0.198764	8.46723e-10	0.0265891
13x27	0.0328466	0.0522068	0.0607047	0.571053	0.0659445	0.181466	8.98594e-10	0.0357786
13x28	0.0769934	0.100491	0.0197746	0.401547	0.0659341	0.285861	9.02286e-10	0.049399
13x33	0.0875737	0.0638164	0.0404381	0.471868	0.0258772	0.19699	0.0420435	0.0713933
13x34	0.081505	0.0880217	0.0161007	0.265025	0.098548	0.232584	0.0772072	0.141009
14x10	0.0354408	6.19608e-10	0.0486537	0.24396	0.0581969	0.495997	0.106574	0.0111783
14x11	7.50079e-10	0.0984573	0.0586195	0.253486	0.111988	0.356601	0.0308949	0.0899535
14x12	0.0624103	0.0745902	0.0354327	0.364726	0.0366159	0.277295	0.124281	0.0246483
14x13	0.0265198	0.0550214	0.0402956	0.362875	0.0347365	0.362645	0.0669868	0.0509195
14x14	1.19633e-09	0.0597214	0.0170298	0.395585	0.0267429	0.394954	0.0358407	0.070126
14x15	1.02702e-09	0.0331108	0.0111293	0.390935	0.0463945	0.408817	0.0752188	0.0343944
14x16	1.33894e-09	0.0582415	0.0271447	0.327281	0.0641179	0.367203	0.0432787	0.112733
14x17	0.104137	0.0742442	0.038279	0.0996414	0.0954128	0.251573	0.0231856	0.313527
14x18	0.00314639	0.0166239	0.00899032	0.717847	0.00982615	0.121296	0.034661	0.0876092
14x19	0.011534	5.76502e-10	0.0222798	0.663994	0.0533779	0.146253	0.0490949	0.0534663
14x20	0.0481328	0.130029	0.0488534	0.338873	0.158078	0.0835614	0.0371042	0.155368
14x21	0.0562613	0.0791306	0.0345657	0.234457	0.114153	0.171741	0.0490041	0.260688
14x22	0.0721478	0.0585344	0.0431574	0.367363	0.103325	0.230255	0.125217	6.14444e-10
14x23	0.0478458	0.0631256	0.02484	0.299067	0.146995	0.220573	0.0516551	0.145898
14x24	0.0496306	0.0599932	0.0610988	0.258961	0.115288	0.347817	0.049402	0.0578092
14x25	0.00140917	0.0853513	0.0398652	0.241736	0.0994202	0.275534	0.0759589	0.180725
14x26	0.0634273	0.105177	0.0268526	0.346195	0.0911709	0.309753	0.00916328	0.0482607
14x27	0.0538011	0.0209865	0.0307064	0.581903	0.0288977	0.249635	7.6832e-10	0.0340711
14x28	0.0704964	0.058776	0.0196657	0.4182	0.132965	0.202256	0.0507226	0.0469183
14x29	0.0227381	0.0433728	0.0132821	0.595083	0.0585984	0.209003	0.00824171	0.0496806
14x30	0.0132009	0.0435731	8.52753e-10	0.655017	0.0328123	0.117127	0.0906316	0.047638
14x34	0.120898	0.0377179	0.032548	0.401233	0.143402	0.029086	0.0760075	0.159108
15x10	3.73216e-10	0.048649	0.0293847	0.258978	0.0688543	0.460921	0.0863993	0.0468137
15x11	0.0367659	0.0419775	0.0178137	0.293733	0.0709645	0.50956	0.0291859	7.37501e-10
15x12	0.0162493	0.0763759	0.033971	0.340623	0.0397756	0.365895	0.0928264	0.0342838
15x13	6.38027e-10	0.0995304	0.0926649	0.110791	0.0686001	0.533721	0.0463188	0.0483736
15x14	1.29438e-09	1.29187e-09	0.0687803	0.420842	0.0253399	0.402538	0.0617875	0.0207116
15x15	0.0316071	0.0547793	0.0254164	0.506267	0.0911216	0.259755	8.16235e-10	0.0310536
15x16	0.0311559	0.0321894	9.89328e-10	0.388826	0.1048	0.357337	0.0542652	0.0314263
15x17	0.0846294	0.171249	0.0228705	0.134915	0.110338	0.231603	0.0566412	0.187753
15x18	0.0322159	0.0721311	0.0209175	0.516869	0.120102	0.149131	0.0349226	0.0537108
15x19	0.0695578	0.0400059	0.0353546	0.526899	0.0996314	0.112838	0.0596425	0.0560701
15x20	0.0492876	0.0708759	0.0549573	0.189401	0.15185	0.127763	0.10481	0.251056
15x21	0.0895951	0.079227	0.0152366	0.223847	0.182632	0.211223	0.0704209	0.127818
15x22	0.0384675	0.0487823	0.0198188	0.250403	0.154884	0.375667	0.0575381	0.0544384
15x23	0.131422	0.11083	0.0322092	0.295423	0.0775279	0.345453	0.00713505	9.84311e-10
15x24	0.0789557	0.0833307	0.0401855	0.25765	0.125578	0.209943	0.0917537	0.112604
15x25	0.183191	0.111782	0.0534823	0.17032	0.167897	2.89303e-10	0.0646501	0.248677
15x26	0.143301	0.0663179	0.0262567	0.154385	0.119732	0.267168	0.0497748	0.173064
15x27	0.0264716	0.0884551	0.0126448	0.401474	0.18824	0.130424	0.0194103	0.13288
15x28	0.0489625	0.0887991	0.00581869	0.463515	0.179128	0.0664574	0.0432918	0.104027
15x29	0.0290788	0.0561734	0.0244615	0.492345	0.0885339	0.214317	0.0516536	0.0434371
15x30	0.0129395	0.0392867	0.0255895	0.457171	0.0794402	0.216715	0.112905	0.0559522
15x31	0.0371303	8.91209e-10	0.0348748	0.542199	0.0319536	0.228771	0.0785257	0.0465448
15x32	0.0106506	0.0446392	0.00999696	0.540252	0.0264516	0.190732	0.0716265	0.105651
15x33	0.0169049	0.116858	0.0549175	0.536272	0.0233987	0.199885	1.18167e-09	0.0517641
15x34	0.0687282	0.0768437	0.0204605	0.255186	0.102325	0.290965	0.0560812	0.12941
15x9	3.80304e-10	0.0871531	0.0338108	0.304937	0.0456242	0.432392	0.0662195	0.0298632
16x10	0.0347706	0.0557846	0.0263582	0.246145	0.0901574	0.409513	0.116404	0.0208673
16x11	0.00669286	0.037827	0.0216973	0.354472	0.0339693	0.387599	0.108576	0.0491665
16x12	0.0818892	0.0812514	0.0257541	0.320052	0.0409477	0.334412	0.0900055	0.0256883
16x13	1.18653e-09	0.0325734	0.0104506	0.288471	0.0291704	0.580443	0.0588922	1.18358e-09
16x14	0.0668284	0.0392293	1.76133e-09	0.268318	0.0594618	0.499523	0.0410093	0.0256298
16x15	1.57741e-09	0.0746663	1.57696e-09	0.454325	1.58315e-09	0.350911	0.0188825	0.101216
16x16	0.0184219	0.0169268	0.00875856	0.470311	0.064505	0.419553	0.00152346	1.5414e-09
16x17	0.0118575	0.00866268	0.0207309	0.38962	0.113067	0.37997	0.0603551	0.015738
16x18	0.00469254	0.0813629	0.0178316	0.461801	0.077671	0.290911	0.0141117	0.0516188
16x19	0.0543955	0.0770333	0.0362234	0.199369	0.170157	0.255444	0.0517656	0.155613
16x20	0.14362	0.0726843	0.0760656	0.291846	0.150539	0.164066	1.01016e-09	0.101179
16x21	0.0441564	0.0939646	0.0693537	0.177433	0.0461574	0.443837	5.09053e-10	0.125098
16x22	0.0624002	0.0950089	0.0738002	0.165451	0.104394	0.270422	0.0589501	0.169574
16x23	0.0108378	0.065841	1.38369e-09	0.186244	0.125845	0.473899	0.0695019	0.0678315
16x24	0.113819	0.127107	0.0625539	0.120314	0.0906371	0.135167	0.0989248	0.251478
16x25	0.174364	0.0681214	0.0550623	0.106632	0.119744	0.172245	0.0788037	0.225028
16x26	0.180335	0.0876404	0.0996538	8.55799e-10	0.243202	0.120735	0.100911	0.167523
16x27	0.0276314	0.152739	0.0146084	0.14171	0.166422	0.313253	9.64182e-10	0.183636
16x28	0.0352454	0.106216	0.0264574	0.245766	0.15753	0.21785	0.0211287	0.189806
16x29	0.0331939	0.0706366	0.039396	0.257962	0.0929692	0.355359	0.0197876	0.130695
16x30	2.85397e-09	0.0841006	0.0256258	0.406554	0.0775053	0.336649	0.0443276	0.0252379
16x31	0.0258788	0.0680324	0.0108703	0.667757	0.0175011	0.0693006	0.0806533	0.0600062
16x32	0.0221116	0.110478	0.0217685	0.532881	0.042316	0.13705	0.0534413	0.0799537
16x33	0.0199932	0.068646	0.0307028	0.478554	0.0375801	0.210188	0.051919	0.102417
16x34	0.0360295	0.0695071	0.0799613	0.35986	0.0850274	0.26799	0.101625	1.00033e-09
16x9	0.0115757	0.0409661	0.0363021	0.361268	0.0460638	0.392476	0.0775335	0.0338143
17x10	0.0763717	0.0611569	0.0235423	0.346816	0.0795101	0.314748	0.0794712	0.0183842
17x11	6.13767e-10	0.0320471	0.0364324	0.257963	0.048521	0.444313	0.145409	0.0353144
17x12	0.00383617	0.119471	0.0491557	0.348393	0.0418566	0.384574	0.0303538	0.0223594
17x13	0.0174593	0.0279527	0.0161618	0.325109	0.0661107	0.501459	0.0457469	9.41291e-10
17x14	1.05276e-09	0.0423581	0.00515811	0.427921	0.0495519	0.431082	1.0491e-09	0.0439287
17x15	0.0822439	1.26305e-09	0.0478583	0.36205	0.0460295	0.349518	0.1123	1.26278e-09
17x16	0.0531249	0.0442272	0.0251057	0.319738	0.0579304	0.412359	0.0875146	1.19888e-09
17x17	0.00823708	0.0283883	0.0372523	0.481685	0.0664416	0.269457	0.0659645	0.0425745
17x18	0.025413	0.0858465	0.0304788	0.366432	0.0675912	0.39087	6.68662e-10	0.0333686
17x19	0.099625	0.0505895	0.0267423	0.403198	0.136192	0.258894	0.0247597	1.04125e-09
17x20	0.0313491	0.0589727	0.0355519	0.275753	0.176154	0.242954	0.0183909	0.160875
17x21	0.0058984	0.0473235	0.0631178	0.370333	0.117262	0.331765	0.0316744	0.032626
17x22	0.00549679	0.0143572	0.00666606	0.398992	0.0447556	0.400265	0.0806561	0.0488113
17x23	0.0019832	0.0500324	0.0444521	0.255671	0.11594	0.370025	0.0705552	0.0913412
17x24	0.0256978	0.103236	0.0130023	0.203056	0.156074	0.367313	0.0776591	0.0539608
17x25	0.17672	0.0855352	0.0388871	0.178698	0.176039	0.104448	0.0755014	0.164171
17x26	0.134454	0.123045	0.0384189	0.158473	0.182675	0.10934	3.85385e-10	0.253594
17x27	0.204633	0.0946936	0.0234066	3.90289e-10	0.144841	3.89847e-10	0.0475913	0.484834
17x28	0.15989	0.0845966	0.0234348	0.110476	0.121882	0.120868	0.0502411	0.328611
17x29	0.036694	0.103636	0.0119144	0.213795	0.162931	0.337727	7.79742e-10	0.133301
17x30	0.0514206	0.0267604	0.0338736	0.292753	0.157616	0.275479	0.0391435	0.122955
17x31	0.0910553	0.103014	0.0303842	0.25016	0.187729	0.167722	0.0290619	0.140873
17x32	0.0717263	0.119618	0.0477492	0.215877	0.124099	0.191248	0.126719	0.102962
17x9	0.0263953	0.0872487	0.0261542	0.356775	0.039842	0.364891	0.0577933	0.0409011
18x10	0.0144717	0.0949285	0.0233751	0.377814	0.05757	0.32209	0.0499645	0.0597868
18x11	0.0419839	0.0559448	0.0116337	0.431167	0.0393792	0.316052	0.0739942	0.0298452
18x12	0.0370881	0.028822	0.0253564	0.3734	0.0637441	0.383719	0.061162	0.0267082
18x13	1.24923e-09	0.0791392	0.0201402	0.283199	0.0656128	0.517191	1.25342e-09	0.0347179
18x14	1.24236e-09	0.0463025	0.0216966	0.379966	0.0870105	0.447578	1.24125e-09	0.0174468
18x15	0.00893732	0.0598109	0.0241932	0.296291	0.0910542	0.427773	0.0371945	0.0547453
18x16	0.0603925	0.0464684	1.35815e-09	0.3572	0.0187758	0.438568	0.0785954	1.36123e-09
18x17	0.00104618	0.0169821	0.0466452	0.318396	0.100079	0.383774	0.0802532	0.0528245
18x19	0.0957577	0.0121069	0.0898251	0.265338	0.114937	0.16877	0.107494	0.145771
18x20	0.129647	0.066304	0.043833	0.167086	0.174228	0.143795	0.0501932	0.224914
18x21	0.0819972	0.0648702	0.0252006	0.363464	0.0492761	0.290484	0.0697326	0.054975
18x22	9.51948e-10	0.0580167	0.0182984	0.439972	0.123357	0.285687	0.0318788	0.0427892
18x23	1.14556e-09	0.0752333	0.0478149	0.322275	0.0590343	0.424084	0.0341417	0.0374165
18x24	0.0519325	0.119046	0.000935758	0.222658	0.0933937	0.349697	0.130778	0.0315595
18x25	0.0392425	0.0900542	0.0216248	0.318914	0.0944561	0.303865	0.0518494	0.0799937
18x26	0.10651	0.0506618	5.44627e-10	0.185123	0.185659	0.210583	0.0832911	0.178173
18x27	0.0552835	0.0602292	0.0198897	0.20273	0.12484	0.229217	0.0310221	0.276788
18x28	0.0989934	0.0656774	0.0254308	0.220068	0.0582524	0.214289	0.0372577	0.280032
18x29	0.0927423	0.0629254	0.0664625	0.367244	0.0877912	0.170976	0.0990492	0.0528088
18x30	0.00900946	0.0933568	0.00492414	0.197819	0.105938	0.373711	0.0670946	0.148147
18x31	0.153507	0.0815509	0.069326	0.232611	0.161671	0.130417	0.00361092	0.167306
18x32	0.0464132	0.0374438	0.0241554	0.253142	0.0721452	0.45651	0.0945758	0.0156144
18x9	0.0986493	0.0475188	1.13045e-09	0.307795	0.045436	0.313675	0.124369	0.0625575
19x10	0.00339618	0.0695924	0.0179833	0.312509	0.0957369	0.438646	0.0195843	0.042552
19x11	0.00832608	0.110708	0.019249	0.349637	0.0853168	0.426763	9.81703e-10	9.84621e-10
19x12	0.0394315	0.0321617	0.0344332	0.327662	0.0636744	0.370655	0.0728207	0.0591613
19x13	0.00785939	1.60062e-09	0.0345105	0.286086	0.00774423	0.464336	0.07633	0.123134
19x14	1.39336e-09	0.0776544	1.38916e-09	0.280626	0.065422	0.524528	0.0061926	0.0455774
19x15	0.000759818	7.7213e-10	0.0195508	0.32414	0.0875788	0.402457	0.0903114	0.075202
19x16	0.0486863	0.110514	1.24497e-09	0.342759	0.0637541	0.378029	0.0562572	1.24561e-09
19x17	0.0629355	0.0891878	0.0953024	0.207198	0.0756508	0.305377	0.0802752	0.0840734
19x18	0.0720646	0.0406975	0.0218447	0.340087	0.16174	0.204494	0.0590551	0.100017
19x19	0.0808595	0.0604599	0.194346	0.219625	0.0633782	0.121357	0.0951377	0.164836
19x20	0.0750522	0.0628656	0.0381044	0.318783	0.153163	0.257569	0.0817947	0.0126679
19x21	0.0203516	0.13565	0.00989603	0.338907	0.12926	0.256903	0.0515937	0.0574386
19x22	0.0180781	0.0507955	0.0368142	0.364923	0.0573054	0.4144	0.0305104	0.027174
19x23	1.33504e-09	0.0498971	0.0357634	0.381125	0.11235	0.337914	0.0122295	0.0707206
19x24	1.59719e-09	0.0812437	0.0121235	0.335312	0.11878	0.260916	0.0849962	0.106628
19x25	1.05941e-09	0.0420558	0.013464	0.287362	0.0393999	0.474968	0.119398	0.023352
19x26	0.0277962	0.0588709	0.0353023	0.43093	0.101854	0.274599	0.0104447	0.0602022
19x27	0.0386695	0.114453	0.00128692	0.167664	0.103938	0.437731	0.00650558	0.129753
19x28	0.0336425	0.0804529	0.0210311	0.243552	0.119919	0.219999	0.136168	0.145236
19x29	0.0233969	0.0522715	0.043305	0.272634	0.0554552	0.374213	0.178725	1.07973e-09
19x30	0.0647879	0.094504	0.0337751	0.418514	0.104976	0.249091	9.77546e-10	0.0343517
19x31	0.0843466	0.0659201	0.0526758	0.325747	0.125256	0.262555	0.0502938	0.0332051
19x9	0.0386893	0.0502699	0.0249503	0.363385	0.0411998	0.426372	0.0345838	0.0205503
20x10	1.06975e-09	1.07155e-09	1.06988e-09	0.447034	0.0675727	0.348497	0.0616471	0.0752487
20x11	1.50678e-09	0.0627411	0.0359107	0.315004	0.0344696	0.492276	0.0595982	1.50859e-09
20x12	0.0232615	1.3384e-09	0.054212	0.405155	0.0489817	0.412571	0.0558185	1.3379e-09
20x13	1.08511e-09	0.0354577	0.0296603	0.357598	0.087351	0.420356	0.0198777	0.0496993
20x14	8.99795e-10	0.0572473	0.055508	0.22239	0.0494616	0.491772	0.0862053	0.0374162
20x15	0.047635	0.119928	0.0469187	0.36453	0.00658424	0.317204	0.0663007	0.0309
20x16	0.010021	0.050172	0.0353968	0.336353	0.0707652	0.424179	0.0601643	0.0129491
20x17	0.0561842	0.054559	0.0298297	0.348105	0.0740063	0.381939	0.0352733	0.0201032
20x18	0.0667184	0.0644083	0.0319054	0.322537	0.128737	0.156573	0.0335242	0.195597
20x19	0.0650698	0.134597	0.0704276	0.185189	0.186597	0.108098	0.0385901	0.211431
20x20	0.0734175	0.0806475	0.029554	0.298774	0.0991682	0.318816	0.0880441	0.0115785
20x21	7.29601e-10	0.0148114	0.0338009	0.442184	0.103354	0.297871	0.0598761	0.0481016
20x22	0.0407992	0.091719	0.021712	0.33905	0.1072	0.326179	0.0331376	0.0402035
20x23	0.0245175	0.0651328	0.0131129	0.337745	0.109084	0.31787	0.0740857	0.0584519
20x24	0.0012986	0.0324038	0.0186747	0.452016	0.0864063	0.322315	0.0355665	0.0513188
20x25	9.38133e-10	0.0656458	0.00996133	0.375453	0.019363	0.310936	0.101003	0.117638
20x26	0.0301874	0.0428724	0.0425256	0.28542	0.110365	0.378259	0.0805424	0.0298284
20x27	0.083459	0.0826922	0.0426703	0.342918	0.134278	0.238122	0.0431974	0.0326632
20x28	1.28608e-09	0.0347587	0.0342906	0.284608	0.10427	0.363557	0.096631	0.081884
20x29	0.0740732	0.0794133	0.0212071	0.313763	0.182899	0.175838	0.123783	0.0290234
20x30	0.0549693	0.105613	0.0467006	0.297812	0.146675	0.28559	0.0626405	1.539e-09
20x31	0.0213137	0.10478	0.0363297	0.120108	0.18503	0.230582	0.231355	0.0705008
20x9	0.028792	0.0895142	0.0457986	0.342276	0.0561654	0.380868	0.0451604	0.0114257
21x10	0.0270939	0.0424465	0.0212112	0.3981	0.0138467	0.2925	0.193876	0.0109251
21x11	0.00581444	0.0432115	0.0406569	0.382515	0.0482154	0.382874	0.0967134	1.26819e-09
21x12	0.0267598	0.103136	0.0208668	0.42509	0.0969633	0.29959	0.00191858	0.0256751
21x13	1.38911e-09	0.0269717	1.38181e-09	0.352146	0.0913631	0.40194	0.0604494	0.0671295
21x14	0.0856397	0.0802244	0.0658956	0.249536	0.0700615	0.313531	0.135111	8.03676e-10
21x15	0.032199	0.0866156	0.0309397	0.337123	0.0336538	0.418255	0.0361912	0.0250224
21x16	0.045486	0.0646822	0.0460453	0.319569	0.0348669	0.322685	0.099144	0.0675214
21x17	7.16357e-10	0.115162	0.0156525	0.344043	0.0677103	0.379154	0.0250146	0.0532642
21x18	0.20234	0.0854741	0.0617678	0.224197	0.100466	0.274912	0.0508426	8.89107e-10
21x19	0.152066	0.104198	0.0837787	0.169962	0.180627	0.141794	0.0798905	0.0876836
21x20	0.0202713	1.03122e-09	0.00883992	0.384235	0.142049	0.33436	0.110245	1.03435e-09
21x21	0.00163384	0.0704516	0.0497608	0.368208	0.0912664	0.319249	0.00394626	0.0954836
21x22	0.0546077	0.0452315	0.0529955	0.439391	0.035106	0.332958	0.00696485	0.0327454
21x23	1.26778e-09	0.0399224	0.0173476	0.366433	0.00926659	0.336203	0.12606	0.104767
21x24	1.81737e-09	1.81871e-09	0.0144558	0.372209	0.170933	0.296346	0.130491	0.0155653
21x25	0.0206988	0.114328	0.0418267	0.322933	0.0837171	0.313416	0.0347643	0.0683171
21x26	0.00776841	0.0562889	0.00662799	0.306216	0.118293	0.288441	0.181187	0.0351785
21x27	1.36282e-09	0.120225	0.0269637	0.343505	0.137227	0.324197	0.047883	1.36458e-09
21x28	0.00277141	0.161742	0.0314739	0.220043	0.120454	0.299018	0.125167	0.0393311
21x29	0.0658421	0.0587435	0.0390522	0.362151	0.194154	0.152276	0.0719181	0.0558634
21x30	1.06897e-09	0.118194	0.0179087	0.277589	0.206212	0.216407	0.13315	0.03054
21x31	0.140862	0.159839	0.0291555	0.366799	0.0996138	0.0883431	0.115387	1.22535e-09
21x9	2.21937e-09	2.21866e-09	2.2138e-09	0.311698	0.0670758	0.446551	0.14063	0.0340457
22x10	0.0329057	9.05069e-10	0.0565516	0.407679	0.0226982	0.359712	0.120454	9.0575e-10
22x11	1.04325e-09	1.04453e-09	0.045566	0.390365	0.00619343	0.464242	0.0536297	0.0400037
22x12	0.0119291	0.0589163	0.0203963	0.394937	0.074851	0.43897	1.08452e-09	1.08057e-09
22x13	0.0235796	0.0512575	0.0360183	0.445707	1.88012e-09	0.429132	1.88266e-09	0.0143058
22x14	0.0290194	0.0448313	0.0018909	0.347994	0.0420647	0.440017	0.0374399	0.0567424
22x15	0.00783867	0.0922978	0.0013924	0.314536	0.0803376	0.354417	0.0910724	0.0581091
22x16	0.0285196	0.0708274	0.0377545	0.236286	0.0700775	0.476558	0.0515681	0.0284087
22x17	0.0538564	0.0626127	0.0396522	0.235118	0.0445008	0.484081	0.0620054	0.0181733
22x18	0.0468168	0.0282837	0.032859	0.399152	0.0873323	0.271127	0.0607332	0.0736956
22x19	0.130541	0.102533	0.0692459	0.143391	0.155928	0.0842228	0.0735198	0.240619
22x20	0.0206806	0.0240344	0.0244428	0.377008	0.0459171	0.27212	0.117635	0.118163
22x21	0.0196848	0.0501974	0.040566	0.382264	0.0394265	0.380987	0.0868736	1.08121e-09
22x22	0.0236065	0.0680745	0.0505764	0.350903	0.127016	0.228225	0.0775906	0.0740088
22x23	0.0288078	0.0575796	0.0321763	0.419083	0.121599	0.340755	1.00834e-09	1.00838e-09
22x24	1.30933e-09	0.0934133	0.0395228	0.360665	0.102016	0.256821	0.100936	0.0466255
22x25	1.07517e-09	0.123661	0.0215209	0.32618	0.159823	0.226519	0.0771852	0.0651102
22x26	0.0459464	0.0517994	0.0423126	0.29452	0.136045	0.295791	0.133586	9.67014e-10
22x27	0.0404646	0.0460638	0.0126235	0.193458	0.0877932	0.433897	0.185701	2.06571e-09
22x28	9.58106e-10	0.0676539	0.0143116	0.350975	0.105784	0.301937	0.153913	0.00542516
22x29	0.0201475	0.179144	0.038039	0.215842	0.120838	0.22816	0.0897307	0.1081
22x30	0.0495363	0.0599043	0.0153128	0.403647	0.0896518	0.230833	0.117384	0.0337305
22x9	0.0529084	0.0604914	0.0389005	0.352784	0.0513422	0.286446	0.0552032	0.101924
23x10	8.35653e-06	0.050313	0.0306686	0.410857	0.0763828	0.37064	1.77245e-09	0.0611304
23x11	0.0195938	0.0548394	0.0298937	0.375083	0.0949051	0.344012	0.040479	0.0411937
23x12	0.0449265	0.0517718	0.0427068	0.232799	0.0858234	0.406678	0.0817881	0.0535064
23x13	0.00321717	1.53713e-09	0.0396409	0.426056	0.0397421	0.353217	0.138127	1.53941e-09
23x14	1.32501e-09	0.0744182	0.0100162	0.348432	0.0818458	0.446011	1.3249e-09	0.0392777
23x15	0.0736418	0.0875722	0.0120391	0.370177	0.0252716	0.366971	0.0411775	0.02315
23x16	2.45704e-08	0.0911803	0.0350369	0.34451	0.0736035	0.329053	0.0639923	0.0626249
23x17	0.0377166	7.17623e-10	0.0286987	0.337386	0.0526326	0.432859	0.0994386	0.011269
23x18	0.031677	0.0517007	0.0348403	0.520599	0.060111	0.210871	0.0466435	0.0435569
23x19	9.18722e-10	0.0760427	0.0378897	0.333888	0.130665	0.268327	0.0437998	0.109388
23x20	0.0479012	0.0500701	0.00567888	0.39604	0.0943857	0.304315	0.084341	0.0172684
23x21	0.0390974	0.0453642	6.18711e-10	0.500098	0.0897139	0.276387	0.04934	6.18703e-10
23x22	0.0287349	0.0787082	0.0315283	0.497043	0.0512742	0.244486	0.0407245	0.0275013
23x23	8.44258e-10	0.0826853	0.0239342	0.429376	0.0453282	0.32042	0.0450347	0.0532213
23x24	0.0373129	0.084677	0.0181198	0.378231	0.0716799	0.251443	0.119874	0.0386631
23x25	9.95e-10	0.123241	0.038375	0.282438	0.149974	0.268347	0.0915236	0.0461015
23x26	0.0498945	0.107286	0.0352128	0.237276	0.119407	0.344892	0.106032	1.25609e-09
23x27	9.88351e-10	0.0853326	0.0614076	0.205644	0.179716	0.296422	0.141827	0.0296502
23x28	1.29372e-09	0.0581419	0.0127659	0.324902	0.140925	0.350334	0.0964172	0.0165148
23x29	1.29493e-09	0.113806	0.0445893	0.311016	0.0450988	0.384041	0.0354366	0.0660133
23x30	9.54485e-10	0.184933	0.026342	0.272758	0.144801	0.238982	0.111101	0.0210829
23x9	0.090152	0.0692376	0.020705	0.459651	0.0562978	0.250244	0.0331132	0.0205989
24x10	7.66158e-10	0.0389715	0.0333041	0.373151	0.0463302	0.417762	0.0444835	0.0459979
24x11	0.0173171	0.0801989	0.0409444	0.330695	0.0271082	0.45277	0.0126495	0.0383166
24x12	1.27335e-09	0.0900851	0.0233837	0.451075	0.106774	0.328682	1.27905e-09	1.28045e-09
24x13	0.0130309	0.0274687	0.0236417	0.388993	0.0443529	0.36344	0.0895648	0.0495078
24x16	0.0434764	0.0384224	0.0457077	0.355176	0.0764997	0.349181	0.0546878	0.0368482
24x17	7.13173e-10	0.0901679	0.0060148	0.389553	0.042028	0.442772	7.11341e-10	0.0294641
24x18	0.00126904	0.0576954	0.026456	0.389384	0.0926798	0.401276	0.0312399	6.33845e-10
24x19	0.0621937	0.0731508	0.0262109	0.416554	0.0490404	0.351763	1.23456e-09	0.0210872
24x20	1.00115e-09	0.066392	0.013488	0.457665	0.11909	0.294855	0.0020926	0.0464168
24x21	1.03688e-09	0.023463	0.0206801	0.363265	0.0425577	0.443269	0.0753177	0.0314474
24x23	9.76758e-10	0.0918367	0.0289088	0.368626	0.0958709	0.373274	9.73021e-10	0.0414836
24x24	1.47828e-09	0.0203225	0.0442382	0.285637	0.0658698	0.379878	0.165991	0.0380635
24x25	1.13588e-09	0.144883	0.0358166	0.299071	0.150097	0.28291	0.0772397	0.00998313
24x26	1.12443e-09	0.0752288	0.0367326	0.257729	0.153678	0.277987	0.137745	0.0608997
24x27	0.0485206	0.0810107	0.0387657	0.293663	0.13491	0.297893	0.105236	1.17505e-09
24x28	0.0502668	0.0595054	9.40534e-10	0.335836	0.0826837	0.320861	0.115515	0.0353329
24x29	1.3478e-09	0.0673208	0.0528695	0.29	0.157331	0.35438	0.0780987	1.3444e-09
25x11	0.0193597	0.0274125	0.0488051	0.376914	0.123221	0.358003	0.005013	0.0412713
25x12	0.0472093	0.0973761	0.0724782	0.450132	0.038448	0.223388	1.2059e-09	0.070969
25x13	0.0276852	0.0385307	0.0347085	0.407181	0.0244629	0.340654	0.0990423	0.027736
25x14	8.86154e-10	0.083196	0.0744624	0.272868	0.117929	0.392326	0.0592191	8.83928e-10
25x15	9.28222e-10	0.0614386	0.0243671	0.394056	0.0523492	0.336995	0.0528023	0.0779924
25x16	0.0354914	0.0492831	0.0351341	0.407877	0.0850579	0.318873	0.0642825	0.00400012
25x17	1.70688e-09	0.0657483	0.00310318	0.358899	0.0502816	0.440209	0.0753508	0.00640802
25x18	0.0410692	0.0889745	0.0184124	0.365455	0.0737736	0.337168	0.0321724	0.0429754
25x19	8.45806e-10	0.0846616	0.00849631	0.38913	0.0689922	0.324235	0.0550991	0.0693854
25x20	0.0710999	0.0372148	0.0220391	0.434598	8.48769e-10	0.357642	0.0605271	0.0168793
25x21	7.34716e-10	0.0390688	0.0310534	0.393252	0.0555656	0.373167	0.0687069	0.0391859
25x22	0.0260306	0.0527022	0.0117174	0.479922	0.074537	0.235134	0.0495181	0.0704383
25x23	0.103176	0.128032	1.38997e-09	0.482538	0.050793	0.154358	1.39666e-09	0.0811028
25x24	1.40673e-09	0.113425	0.017663	0.43966	0.074701	0.348657	0.00589415	1.40782e-09
25x25	0.00709835	0.118365	0.0485988	0.318421	0.155846	0.230951	0.0247043	0.0960149
25x26	0.00303664	0.0644429	0.0449294	0.392111	0.117252	0.166851	0.164592	0.0467845
25x27	1.07508e-09	0.057204	0.00793954	0.398412	0.0907635	0.367921	0.0551673	0.0225927
25x28	0.000478137	0.0787855	0.00253551	0.432242	0.125659	0.26809	0.0664463	0.0257626
25x29	1.81759e-09	1.81674e-09	0.0436283	0.256979	0.121574	0.361421	0.216398	1.81886e-09
26x11	0.0442584	0.0669853	0.0595183	0.346338	0.0504809	0.2895	0.0908828	0.0520362
26x12	0.0197847	0.0343746	0.0599035	0.361365	0.0615972	0.413847	0.0491285	1.21555e-09
26x13	8.44912e-10	0.0594426	0.0343752	0.328583	0.0591325	0.494262	0.0242038	8.45618e-10
26x14	1.24087e-09	0.0566059	0.0367961	0.401044	0.0155922	0.413937	0.0394758	0.0365489
26x15	7.43232e-10	7.40438e-10	0.019785	0.371642	0.0672794	0.353194	0.0856303	0.10247
26x16	0.0304319	0.0161237	0.0317095	0.445495	0.0506247	0.333103	0.0819434	0.0105694
26x17	7.6649e-10	0.0568985	0.0387504	0.33757	0.0716096	0.417346	0.0360967	0.0417288
26x18	7.16588e-10	0.0338114	0.0271252	0.32299	0.0330281	0.401097	0.0955957	0.086353
26x19	0.0591475	0.0424747	0.0190131	0.302613	0.0735059	0.416738	0.0865084	1.06459e-09
26x20	0.0705454	0.116895	0.0509397	0.394718	0.0239085	0.286893	0.0561002	1.4699e-09
26x21	0.020195	0.0828754	0.0109601	0.439112	0.0739459	0.331727	8.15047e-10	0.0411848
26x22	0.0114728	0.0805485	0.0116328	0.32954	0.0468273	0.401803	0.074006	0.0441689
26x23	0.0435729	0.0418861	0.00644431	0.51381	0.0568504	0.220058	0.0933663	0.0240115
26x24	0.0235875	0.0531156	0.0139294	0.426446	0.0789942	0.264035	0.056209	0.0836835
26x25	0.0874085	0.0780274	0.059098	0.34333	0.0704722	0.236006	0.0971134	0.028545
26x26	0.0408005	0.0907465	0.0511486	0.335776	0.102063	0.21901	0.0709034	0.0895512
26x27	0.0174495	0.0702875	0.0162786	0.362422	0.0843452	0.424251	0.00199578	0.0229704
26x28	7.22924e-10	0.0360853	0.0122083	0.422157	0.192432	0.132831	0.147845	0.0564413
27x11	0.0298308	0.105495	0.156381	0.247343	0.0943332	0.249559	0.0851094	0.0319489
27x12	0.00330945	0.16344	0.0437726	0.274995	0.0288188	0.46138	1.75227e-09	0.0242841
27x13	0.00166523	0.0918742	0.012097	0.369069	0.0546265	0.470668	1.45818e-09	1.45394e-09
27x14	0.0504362	0.072107	0.0359733	0.274131	1.28298e-09	0.47011	0.0344387	0.0628041
27x15	0.0896163	0.0729996	8.93527e-10	0.338568	0.0501492	0.355524	0.0867854	0.00635783
27x16	0.0802896	0.0885879	0.017659	0.416144	0.0403042	0.291595	0.0466439	0.018776
27x17	0.0193812	0.0296933	0.065819	0.366473	0.064308	0.367555	0.0593233	0.0274478
27x18	7.63245e-10	0.0347499	0.0557699	0.379678	0.11879	0.311915	0.0854657	0.0136318
27x19	0.0269559	0.0643163	0.0480845	0.291678	0.0486049	0.411991	0.0732442	0.0351258
27x20	0.0164162	0.0779515	0.0428302	0.369051	0.0506904	0.350956	0.0655894	0.0265148
27x21	0.0135601	0.102974	0.0424504	0.361909	0.0587644	0.338714	0.0529571	0.0286706
27x22	0.0688638	0.0807059	0.0242276	0.490821	0.0358078	0.190938	0.0753457	0.0332899
27x23	6.77111e-10	0.0921869	0.0396991	0.43579	0.102676	0.272267	0.0573802	6.73423e-10
27x24	0.0547349	1.80616e-09	0.0648985	0.457822	0.10587	0.274706	0.0419693	1.80167e-09
27x25	7.47775e-10	0.0626637	0.0391488	0.207718	0.12952	0.430516	0.0932147	0.037218
27x26	0.00959118	0.146122	0.0284962	0.175107	0.169767	0.280144	0.107191	0.0835819
27x27	1.18291e-09	0.138855	0.0174548	0.305011	0.101036	0.321085	0.0565364	0.0600224
28x11	0.00851141	0.142864	0.024386	0.209053	0.187121	0.255707	0.159593	0.012765
28x12	0.0400698	0.0293808	0.0316598	0.371573	0.0404745	0.275821	0.165165	0.0458565
28x13	0.0539777	0.0559927	0.0445065	0.334623	0.0282738	0.359711	0.100751	0.0221647
28x14	0.0596229	0.0355794	0.00697896	0.342813	1.75722e-09	0.41389	0.112329	0.0287866
28x15	0.0614265	0.113329	0.0492739	0.278622	0.0400055	0.382386	0.0550982	0.0198591
28x16	6.08786e-10	0.0432869	0.0762562	0.347886	0.0469678	0.336947	0.108039	0.0406169
28x17	0.0515433	0.0997734	0.0230452	0.345224	0.0449198	0.308796	0.0946781	0.0320207
28x18	0.0342937	0.0600722	0.0135926	0.46248	0.0617332	0.276365	0.0914629	5.54065e-10
28x19	0.0136203	0.130531	0.0178529	0.218949	0.0228482	0.521711	0.0251891	0.0492988
28x20	0.0545617	0.070565	0.051813	0.345946	0.0598346	0.328997	0.0882828	6.70397e-10
28x21	0.00997647	0.0916397	0.0573193	0.275631	0.0838644	0.380603	0.0462595	0.0547057
28x22	0.0403177	0.0847638	0.0359589	0.394491	0.0690391	0.262225	0.0720317	0.0411734
28x23	1.26529e-09	0.0466473	0.038163	0.364822	0.120328	0.322567	0.107472	1.26617e-09
28x24	0.0277277	0.0301763	0.0172214	0.436623	0.0627958	0.323346	0.0683847	0.0337258
28x25	0.0434484	0.159626	0.0372299	0.260654	0.0886171	0.24471	0.0917719	0.0739421
28x26	0.0483466	0.0544869	0.0139505	0.400646	0.0444492	0.28401	0.131213	0.0228975
29x11	0.035627	0.0616656	0.0151578	0.333438	0.0425836	0.33657	0.113293	0.0616654
29x12	0.047475	0.0715515	0.0499366	0.463668	0.0445126	0.273204	0.0178632	0.0317888
29x13	1.16904e-09	0.0697502	0.0106943	0.430474	0.0986827	0.311606	0.0153449	0.0634473
29x14	1.20129e-09	0.0396353	0.00933552	0.35767	0.0743109	0.410804	0.0822492	0.0259947
29x15	0.022003	0.0186885	0.0210526	0.415033	0.0603797	0.327757	0.0976087	0.037477
29x16	0.0274906	0.0692927	0.0312371	0.426335	0.0590416	0.254487	0.120628	0.0114878
29x17	0.0430116	0.0562397	0.0223694	0.452327	0.0628425	0.295771	0.0674392	8.4426e-10
29x18	0.0283528	0.0721581	0.0360186	0.541151	0.0357413	0.171395	0.099353	0.0158296
29x19	5.27567e-10	0.129329	0.0369209	0.251977	0.051051	0.445537	0.063345	0.0218402
29x20	0.0145506	0.0666994	0.0290634	0.360429	0.0527091	0.29249	0.144367	0.0396905
29x21	2.72805e-10	0.0542678	0.0268923	0.397741	0.0543888	0.307514	0.0883711	0.0708249
29x22	0.0379296	0.0815258	0.0176364	0.408028	0.0369576	0.195395	0.124913	0.0976149
29x23	0.0059738	0.0807981	0.027364	0.366578	0.070965	0.351737	0.0619827	0.0346017
29x25	0.0357503	0.105163	1.02882e-09	0.396209	0.0526122	0.292358	0.0578124	0.0600947
30x11	0.0233609	0.0118958	0.0181075	0.314873	0.118372	0.443073	0.0703178	1.63041e-09
30x12	0.0217292	0.0352003	1.02858e-09	0.424662	0.0689009	0.294913	0.0863765	0.0682183
30x13	0.034708	0.0375062	0.0259718	0.537815	0.0247473	0.287342	0.0136998	0.03821
30x14	1.11846e-09	0.0270844	0.00561328	0.411703	0.116779	0.41996	0.0188605	1.11464e-09
30x15	1.07839e-09	0.0748254	0.059181	0.408578	0.065881	0.296627	0.0217355	0.073172
30x16	7.24068e-10	0.0247495	0.0315239	0.589244	0.0111256	0.343356	7.22e-10	7.23568e-10
30x17	0.0467932	5.91627e-10	0.0349042	0.610999	0.0099922	0.211457	0.0722813	0.0135736
30x18	0.000386726	0.0971978	0.0668632	0.382712	0.0231241	0.259919	0.0945734	0.0752236
30x19	0.026936	0.104714	0.036985	0.369059	0.0389147	0.282575	0.0958234	0.0449932
30x20	5.33764e-10	0.0480731	0.0262802	0.424604	0.059491	0.292753	0.104933	0.0438651
30x21	0.0242735	0.0757871	0.0255681	0.435477	0.0616763	0.207302	0.109669	0.0602472
31x11	0.00508705	0.0552497	0.00818983	0.372023	0.0934636	0.449655	0.0163319	1.81276e-09
31x12	2.0221e-09	0.0403517	0.0550223	0.365897	0.139891	0.356542	0.0132435	0.0290519
31x13	1.7428e-09	0.0543273	0.0716217	0.289482	0.0588031	0.525766	1.73633e-09	1.73332e-09
31x14	1.41322e-09	1.4176e-09	0.0198968	0.317262	0.0538733	0.407538	0.118783	0.0826466
31x15	8.53981e-10	0.0700335	0.011104	0.412685	0.0663725	0.370219	0.0302428	0.0393426
4x26	0.00939146	6.21087e-10	6.19119e-10	0.699156	0.0736627	0.145579	0.051429	0.0207814
5x10	0.0542981	0.0758494	0.0588813	0.101565	0.0521642	0.606252	0.0509895	5.74069e-10
5x11	0.117576	0.150041	0.0471319	0.103733	0.0847085	0.405845	0.0254747	0.0654903
5x12	1.39492e-09	0.0290698	0.0235216	0.293	0.0357735	0.47249	0.0490476	0.097098
5x13	0.0265134	0.0563324	0.0106329	0.388828	0.0761129	0.308449	0.118541	0.0145908
5x14	0.0524113	0.0883378	1.00762e-09	0.436524	0.0188633	0.382817	0.00376609	0.0172807
5x15	0.0220063	0.0995684	0.0100612	0.455985	0.0715902	0.279705	0.0152647	0.0458197
5x16	0.00810098	0.00957381	0.0224151	0.41802	0.0735687	0.314147	0.0795941	0.0745798
5x17	0.0242332	0.0522977	0.0204167	0.510501	0.0616552	0.261262	0.0208549	0.048779
5x18	0.00997617	0.0414898	9.81283e-10	0.525608	0.0839732	0.276841	0.0621112	9.83781e-10
5x19	0.0481246	0.152742	0.0464556	0.409776	0.022808	0.287913	8.53563e-10	0.032181
5x26	0.0557805	0.0645592	1.08639e-09	0.45479	0.0796725	0.280838	0.0540888	0.0102705
5x27	5.50149e-10	5.49922e-10	5.50526e-10	0.665666	0.0904525	0.201576	0.0111237	0.0311818
6x10	0.0426249	0.0750743	0.0316567	0.170462	0.0382467	0.552876	0.0558507	0.0332085
6x11	0.0262987	0.0546019	0.0182601	0.212165	0.0531904	0.565444	0.0279308	0.0421095
6x12	1.19332e-09	0.0606276	1.1939e-09	0.341656	0.0435755	0.49091	0.0300383	0.0331936
6x13	0.00980073	0.0812281	0.0126501	0.344239	0.10332	0.389455	0.034308	0.0249994
6x14	6.69944e-10	0.0647124	0.00911418	0.340211	0.105428	0.442335	0.0381986	6.67735e-10
6x15	6.65287e-10	0.0524994	0.0227282	0.352071	0.0727561	0.420284	0.020454	0.059208
6x16	0.0123037	0.0195032	0.0156651	0.421904	0.0958664	0.352894	0.0542109	0.0276524
6x17	0.0371209	0.10037	0.00910228	0.407447	0.0858049	0.29552	0.0339811	0.0306539
6x18	0.0278465	0.0626439	0.0248985	0.429749	0.0338363	0.332361	0.0316971	0.0569674
6x19	0.0437463	0.0721553	6.65076e-10	0.394235	0.0694745	0.328363	0.0651597	0.0268657
6x20	0.0591577	0.095576	0.0177548	0.188488	0.0957233	0.340903	0.0300197	0.172378
6x21	0.026735	0.154898	0.0151263	0.212273	0.104437	0.288935	6.39789e-10	0.197596
6x22	3.34045e-10	0.0769964	0.026236	0.389609	0.120562	0.225138	0.0309073	0.130551
6x26	0.108438	0.0571932	0.028171	0.540805	0.0158456	0.222984	0.0265641	1.88123e-09
6x27	9.02485e-10	0.0554086	9.01339e-10	0.502853	0.0615745	0.283135	9.00464e-10	0.0970285
6x29	5.37959e-10	5.37467e-10	0.00538664	0.79469	0.0231575	0.129623	0.011384	0.0357594
7x10	0.044847	0.124303	0.0474875	0.16577	0.100769	0.488031	0.0287928	8.07429e-10
7x11	1.83507e-09	0.0236477	0.0252939	0.331261	0.104404	0.406878	0.0751018	0.033413
7x12	0.0111706	0.0594493	0.0572922	0.401723	0.0667046	0.376208	0.0150893	0.012363
7x13	0.0425616	0.0779044	0.00753146	0.375216	0.0708792	0.352166	0.0737404	9.57679e-10
7x14	0.013285	0.0356185	0.00625236	0.421182	0.0332891	0.386897	0.0831841	0.0202927
7x15	9.22879e-10	9.20693e-10	0.0485469	0.360208	0.0371811	0.43123	0.0777069	0.0451268
7x16	0.0239678	0.0700991	0.0292911	0.482283	0.0676493	0.278917	0.000441403	0.0473507
7x17	3.83597e-10	0.0346561	0.023891	0.443587	0.0798934	0.237386	0.10577	0.0748164
7x18	5.43789e-10	0.0180197	0.0374142	0.448123	0.0845114	0.221506	0.0843124	0.106113
7x19	0.00392081	0.0885067	5.77809e-10	0.444785	0.107674	0.308788	0.0219202	0.0244055
7x20	0.029705	0.0807669	0.0341692	0.447359	0.0959845	0.237955	0.00104469	0.0730158
7x21	0.0284802	0.0830475	0.0195876	0.376583	0.0830307	0.286482	0.0437596	0.0790299
7x22	0.0119158	0.120963	0.0375752	0.497555	0.0775566	0.121191	0.054048	0.079196
7x26	0.0233117	0.0231895	0.00991275	0.482712	0.0315537	0.289418	0.0483007	0.0916013
7x27	0.0347828	0.0644046	0.00876457	0.743364	6.41237e-10	0.121126	0.027558	6.41559e-10
7x28	1.46775e-09	0.062982	0.0356837	0.462114	0.0168456	0.355862	1.46238e-09	0.0665136
8x10	0.0481967	0.0410704	0.0302689	0.357469	0.0728923	0.340621	0.0687793	0.0407022
8x11	0.0166632	0.0157483	0.0183539	0.431422	0.0519357	0.357678	0.0882167	0.0199824
8x12	1.1804e-09	0.0867959	0.000681078	0.321486	0.0733907	0.37418	0.0403551	0.103111
8x13	1.16629e-09	0.0527704	0.00248783	0.428762	0.0891969	0.36555	0.0486234	0.012609
8x14	0.0109413	0.0474545	1.23077e-09	0.319103	0.0836867	0.431658	0.00783392	0.0993232
8x15	7.05564e-10	0.0496644	0.0284204	0.32859	0.070274	0.436951	0.0382987	0.0478014
8x16	0.00938674	0.0567313	0.0240382	0.392557	0.0505901	0.369268	0.0569754	0.0404531
8x17	0.0523431	0.0531234	0.0310309	0.376181	0.113086	0.197298	0.0606179	0.116319
8x18	0.0437109	0.0805565	0.0190906	0.504671	0.0679518	0.179083	0.0464264	0.0585104
8x19	0.00349826	0.0318546	0.00872749	0.514668	0.0719888	0.243984	0.0631251	0.0621545
8x20	0.0174555	0.0782176	0.0499718	0.48877	0.0776605	0.240754	0.0120352	0.0351355
8x21	0.0665033	0.13254	0.0311233	0.268822	0.106048	0.250785	0.045786	0.0983915
8x22	0.0161288	0.0619612	0.00419789	0.548917	0.042482	0.201246	0.0337003	0.0913673
8x29	1.36231e-09	0.0365996	1.35132e-09	0.418379	0.0291543	0.381058	0.05476	0.0800483
8x30	6.62342e-10	6.60845e-10	6.61087e-10	0.694765	0.0408027	0.19859	0.0658423	6.59904e-10
8x31	1.00534e-09	0.0136978	1.00369e-09	0.598161	0.0289363	0.269865	0.0233005	0.0660395
9x10	0.0436884	0.0495425	0.0354626	0.374834	0.0704156	0.354475	0.0442789	0.0273029
9x11	0.0281908	0.0721098	1.32482e-09	0.349533	0.0777829	0.450452	0.0219317	1.32439e-09
9x12	1.82532e-09	0.0386046	0.0160517	0.403986	0.101181	0.398282	1.82954e-09	0.0418943
9x13	0.0241207	0.091102	0.0141823	0.458999	0.0274756	0.38412	1.09388e-09	1.09366e-09
9x14	0.00631197	0.0503529	0.0235562	0.44385	0.0667834	0.318712	0.0567119	0.0337221
9x15	0.0162716	0.0269104	0.0174201	0.404898	0.0391761	0.333926	0.102982	0.0584166
9x16	0.0229204	0.0572059	0.0181206	0.39386	0.0342567	0.337651	0.0586978	0.0772874
9x17	0.0451923	0.112822	0.0156414	0.324697	0.0800461	0.248102	0.0363207	0.137178
9x18	0.0548273	0.0936817	0.0378466	0.468993	0.0655857	0.130043	0.0767926	0.0722304
9x19	0.0264933	0.086344	0.0633347	0.393919	0.115383	0.128239	0.0775221	0.108764
9x20	0.0574332	0.0604105	0.015236	0.457613	0.0708063	0.242889	0.0306929	0.0649189
9x21	3.11882e-10	0.0437064	0.0379962	0.405637	0.0872402	0.315263	0.0232494	0.0869076
9x22	0.0302961	0.0616951	0.0292815	0.286199	0.0877093	0.360245	0.0527569	0.091817
9x26	0.0696982	0.0156431	0.0125786	0.698635	0.025526	0.149726	0.0281936	8.50417e-10
9x30	0.0505442	0.02408	8.70132e-10	0.673496	0.00673599	0.215439	8.69432e-10	0.0297058
9x31	0.0618023	0.056259	0.0199053	0.68736	0.0304966	0.115402	5.83462e-10	0.0287754

## Sheet: major_E2
	B-cells	CAFs	Endothelial	Epithelial	Myeloid	Plasma Cells	PVL	T-cells
10x10	1.75943e-10	0.0475393	0.0142845	0.339988	0.08561	0.443324	0.0233032	0.0459509
10x11	2.92169e-10	0.071112	0.0138675	0.290951	0.135199	0.435744	0.0182635	0.0348633
10x12	2.69239e-10	0.04436	0.0085766	0.254798	0.105384	0.506256	0.0315429	0.0490826
10x13	2.15972e-10	0.0559418	0.00309762	0.235965	0.0875729	0.582646	0.0145539	0.0202225
10x14	2.15618e-10	0.0453351	0.0170549	0.189662	0.0831887	0.593861	0.0207353	0.0501631
10x15	0.00461334	0.0744379	0.00339349	0.191091	0.13921	0.443414	0.0281774	0.115662
10x16	2.34105e-10	0.0805528	0.0119141	0.164889	0.103596	0.594061	0.00719413	0.0377929
10x17	1.90362e-10	0.0833431	0.0211434	0.270921	0.0745698	0.49334	0.00534232	0.0513398
10x18	0.00612645	0.0488228	0.0203291	0.358735	0.118311	0.414546	0.0124731	0.0206561
10x19	0.00210774	0.0631941	0.0190172	0.308572	0.110332	0.453254	0.0311793	0.0123435
10x20	1.38858e-10	0.0743331	0.00377276	0.234507	0.0748276	0.577675	1.39004e-10	0.0348844
10x21	2.36306e-10	0.0559349	0.00916733	0.248976	0.0863511	0.570965	0.015619	0.0129865
10x22	2.69225e-10	0.0518163	0.00496278	0.242788	0.0671972	0.611274	0.0157671	0.00619441
10x23	2.93035e-10	0.0823513	0.014651	0.225477	0.0712299	0.584494	2.93272e-10	0.0217968
10x24	2.73995e-10	0.0918205	0.0182683	0.298765	0.0957709	0.446048	2.74196e-10	0.0493276
10x25	3.66165e-10	0.0455613	0.0161738	0.334541	0.093252	0.481181	0.0109952	0.0182956
10x26	4.02827e-10	0.0735545	0.0247153	0.3298	0.0845839	0.451995	0.00728617	0.0280649
10x27	5.4676e-10	0.0584689	0.038347	0.310409	0.126534	0.417247	0.0078731	0.0411211
10x28	0.00567482	0.0379454	0.00869329	0.336536	0.131347	0.446359	0.00739691	0.0260468
10x5	0.0112342	0.0710336	0.0130445	0.357707	0.102096	0.380197	0.0280801	0.0366076
10x6	0.0172062	0.0646452	0.0132169	0.226035	0.114798	0.521462	0.0233649	0.0192709
10x7	1.46147e-10	0.0479248	0.00368607	0.184234	0.11592	0.57975	0.0192711	0.0492143
10x8	0.00206534	0.0470807	0.0137641	0.372551	0.102613	0.384391	0.0291463	0.0483884
10x9	0.0093031	0.0602023	0.0115067	0.277861	0.0900935	0.49206	0.0191289	0.0398444
11x10	1.76115e-10	0.0570775	0.019159	0.186208	0.11676	0.570272	0.016158	0.0343649
11x12	2.83466e-10	0.0494222	0.00618023	0.251676	0.0907959	0.561034	0.0106194	0.030272
11x13	2.69613e-10	0.0379834	0.00829336	0.203149	0.0912602	0.614424	0.00949153	0.0353986
11x14	2.4309e-10	0.0474726	0.0122292	0.167664	0.0882951	0.639009	0.0103227	0.0350081
11x15	2.18001e-10	0.0606403	0.0085587	0.222641	0.0642957	0.596419	0.0124033	0.0350416
11x16	3.00191e-10	0.0665069	0.00716475	0.191793	0.0948552	0.569276	0.0155136	0.0548905
11x17	0.00349471	0.0446031	0.0117367	0.153624	0.0736361	0.633855	0.0258678	0.0531825
11x18	1.91673e-10	0.0703914	0.0133536	0.2712	0.0905028	0.520311	0.00776712	0.0264739
11x19	1.231e-10	0.0655687	0.00806774	0.187311	0.066916	0.649827	1.23617e-10	0.0223096
11x20	2.38313e-10	0.0452808	0.00807438	0.229583	0.0687875	0.625988	0.0100377	0.012249
11x21	1.67684e-10	0.0605	0.00821693	0.245184	0.0703184	0.566176	0.0189923	0.0306122
11x22	2.80734e-10	0.0791156	0.0122506	0.271296	0.0745829	0.53117	0.0243125	0.00727246
11x23	2.83361e-10	0.0720799	0.018342	0.285778	0.0780319	0.491706	0.0311382	0.0229239
11x24	3.01323e-10	0.0657887	0.0252705	0.312044	0.0728908	0.48123	0.0113195	0.0314563
11x25	3.10871e-10	0.0792942	0.00545462	0.292472	0.109494	0.448518	0.016835	0.0479316
11x26	0.00462883	0.0576784	0.0240502	0.339012	0.072817	0.433133	0.0177906	0.0508891
11x27	3.85751e-10	0.0915469	0.0278773	0.360019	0.100058	0.390333	3.85242e-10	0.0301662
11x28	0.000645968	0.0687494	0.0126302	0.351228	0.088759	0.421748	0.00747542	0.0487634
11x5	0.0355544	0.048259	0.0244345	0.303475	0.0731581	0.459755	0.0328115	0.0225532
11x6	2.73887e-10	0.0533713	0.00557988	0.411498	0.1224	0.374551	0.0165151	0.0160845
11x7	0.0159303	0.0769427	0.0204472	0.263887	0.104017	0.445348	0.00434061	0.069088
11x8	0.00141247	0.0719928	0.0159314	0.288667	0.126252	0.44752	0.000173225	0.0480509
11x9	0.014977	0.0550108	0.0162179	0.176704	0.0674999	0.629006	0.0132022	0.0273818
12x10	0.00277102	0.0701426	0.0181216	0.241255	0.118478	0.482618	0.00529396	0.0613211
12x11	0.00443868	0.0720136	0.0288787	0.243282	0.108839	0.469836	0.01476	0.0579522
12x12	2.3388e-10	0.0552275	0.00735139	0.344625	0.113104	0.436207	0.00798726	0.0354981
12x13	0.0137601	0.0440522	0.0129986	0.33251	0.0808902	0.478294	0.0206151	0.0168794
12x14	2.53866e-10	0.0588022	0.010576	0.222259	0.118254	0.508667	2.52969e-10	0.0814414
12x15	3.39727e-10	0.063233	3.39514e-10	0.2158	0.0933372	0.600339	0.000458398	0.026832
12x16	2.5843e-10	0.0866202	2.57694e-10	0.194886	0.0885883	0.594275	2.58259e-10	0.0356312
12x17	3.14286e-10	0.0613016	0.0147242	0.216547	0.107292	0.583747	0.00933554	0.00705189
12x18	0.00202417	0.080284	2.60802e-10	0.205342	0.112213	0.560352	0.0109778	0.0288071
12x19	1.9323e-10	0.0590508	0.00609687	0.243073	0.0896396	0.561827	0.02217	0.0181429
12x20	2.8281e-10	0.0620572	0.00285203	0.263583	0.0767365	0.574443	0.00670182	0.0136264
12x21	0.00483487	0.055564	0.0148142	0.318515	0.0842699	0.473446	0.0148153	0.0337405
12x22	2.69496e-10	0.0673869	0.0140395	0.311087	0.0905659	0.487048	0.00859688	0.0212754
12x23	3.07656e-10	0.0518263	0.0183294	0.289703	0.0994159	0.482396	0.0277368	0.0305924
12x24	3.3265e-10	0.0658305	0.0145612	0.342027	0.0945434	0.471293	6.94598e-05	0.0116753
12x26	0.00731515	0.100276	0.0110072	0.288785	0.0873764	0.461658	3.18853e-10	0.0435818
12x27	6.63395e-10	0.0635927	0.0132966	0.368591	0.0953582	0.434289	6.65448e-10	0.0248731
12x28	3.14512e-10	0.042225	0.0145972	0.369794	0.0809827	0.430766	0.0245047	0.0371298
12x29	4.3263e-10	0.0517152	0.0118025	0.378046	0.105788	0.4006	0.0363854	0.0156634
12x6	0.0209848	0.0789089	0.0199892	0.261485	0.123292	0.430262	0.0123718	0.0527063
12x7	1.56323e-10	0.070733	0.00496125	0.262517	0.164316	0.427794	0.0159241	0.0537544
12x8	0.0292779	0.0806899	0.0139808	0.27467	0.102548	0.439881	0.032549	0.0264041
12x9	0.0315401	0.0703863	0.0264006	0.175356	0.0752692	0.572019	0.0224943	0.0265341
13x10	0.0238267	0.114307	0.0097682	0.221255	0.21519	0.373452	0.00706565	0.035136
13x11	0.0157134	0.0524371	0.0294053	0.328112	0.0879769	0.414631	0.0158629	0.0558607
13x12	3.58888e-10	0.0617884	0.00749599	0.321553	0.102826	0.444765	0.0287619	0.0328093
13x13	3.40942e-10	0.0671412	0.0166752	0.290841	0.104956	0.460665	0.00934983	0.0503726
13x14	0.00563395	0.0553338	0.00965892	0.230453	0.0898169	0.559941	0.0148942	0.0342684
13x15	3.20103e-10	0.0623596	3.19968e-10	0.189913	0.0800636	0.606435	0.000585261	0.0606434
13x16	3.80033e-10	0.0651005	0.0138073	0.221457	0.0848825	0.568788	3.79995e-10	0.0459652
13x17	3.01801e-10	0.0479322	0.0118896	0.229222	0.0783287	0.604844	0.0209175	0.00686643
13x18	2.78417e-10	0.0734631	0.0105342	0.246141	0.103345	0.52376	0.00255037	0.0402066
13x19	2.62302e-10	0.0632749	0.00919044	0.237166	0.0847318	0.584101	0.00451027	0.0170256
13x20	2.68619e-10	0.0689594	0.00892602	0.284087	0.100117	0.495575	0.0115689	0.0307663
13x21	2.30517e-10	0.0620211	0.00604339	0.239816	0.0807028	0.536595	0.0175092	0.0573126
13x22	4.67907e-10	0.0698609	0.0249153	0.252845	0.11023	0.516777	4.66207e-10	0.0253723
13x23	4.95085e-10	0.0270608	0.0193561	0.262334	0.0937126	0.449585	0.0688153	0.0791361
13x24	4.36511e-10	0.0643655	0.00876796	0.28461	0.0848296	0.505875	4.38357e-10	0.0515518
13x25	3.15968e-10	0.0690124	0.0225911	0.372328	0.095478	0.398648	3.15795e-10	0.0419424
13x26	5.70915e-10	0.0680528	0.00072592	0.386931	0.105149	0.409946	5.72179e-10	0.0291956
13x27	4.49559e-10	0.0996696	0.000811511	0.392906	0.130096	0.354861	4.48465e-10	0.021655
13x28	3.47145e-10	0.0682734	0.0188763	0.309033	0.0857201	0.463108	0.0218872	0.0331023
13x29	4.11507e-10	0.0517844	0.0314358	0.293339	0.111355	0.488422	4.11311e-10	0.0236642
13x30	0.0128554	0.0525116	0.019529	0.318645	0.120667	0.447583	0.00426525	0.0239438
13x7	0.0100179	0.0973475	0.0245552	0.232044	0.125495	0.427765	0.0115033	0.0712725
13x8	2.71669e-10	0.0460326	0.0216172	0.404401	0.0852993	0.396725	0.000181496	0.0457431
13x9	2.60209e-10	0.0406826	0.0228928	0.402175	0.0984117	0.350468	0.0356675	0.0497024
14x10	2.40387e-10	0.0382741	0.0123503	0.331041	0.0925148	0.4519	0.0228483	0.0510717
14x11	0.0219087	0.0706241	0.0106417	0.333653	0.100781	0.433538	2.99132e-10	0.0288531
14x12	0.00515279	0.060956	0.00338852	0.254148	0.0796983	0.552337	0.0167139	0.0276048
14x13	0.0254766	0.0563817	0.0209355	0.366116	0.11609	0.415	4.91142e-10	4.91352e-10
14x14	0.0077667	0.0762147	0.0208484	0.198627	0.0816778	0.552479	0.01699	0.0453963
14x15	0.0025577	0.0507996	0.0147727	0.328717	0.132749	0.411894	0.0140359	0.0444733
14x16	3.65323e-10	0.0662568	0.000880989	0.237223	0.103453	0.506767	0.0342359	0.0511822
14x17	0.00259724	0.0715013	0.0104272	0.192153	0.0724798	0.633393	4.91051e-10	0.0174479
14x18	2.71822e-10	0.0649369	0.0120984	0.198951	0.0711884	0.632683	2.71695e-10	0.0201427
14x19	0.0134234	0.0581402	0.01579	0.196777	0.0651534	0.619548	0.0154231	0.015745
14x20	3.62295e-10	0.06211	0.0211324	0.22363	0.0855451	0.552647	0.00319247	0.0517434
14x21	2.99327e-10	0.0686176	3.00354e-10	0.323757	0.0886063	0.486452	0.0189462	0.0136215
14x22	0.00164726	0.0625467	0.00349959	0.359871	0.101446	0.42488	0.015628	0.0304815
14x23	4.04091e-10	0.0906394	0.0055851	0.280694	0.0906893	0.464314	0.0107086	0.05737
14x24	0.00833671	0.0767598	0.0121024	0.250671	0.0880693	0.520925	0.0148515	0.0282845
14x25	5.01126e-10	0.0960434	0.022386	0.355753	0.14106	0.363509	4.99524e-10	0.0212489
14x26	3.9436e-10	0.0809431	0.0207764	0.318854	0.116174	0.432419	3.94652e-10	0.0308335
14x27	4.35301e-10	0.0509089	0.0172514	0.376536	0.108335	0.394186	0.0330533	0.0197296
14x28	5.06782e-10	0.0746093	0.0131676	0.270888	0.119201	0.485638	5.05667e-10	0.0364957
14x29	4.5313e-10	0.0534861	0.00372403	0.321236	0.113797	0.432411	0.0325704	0.042775
14x30	6.58037e-10	0.0770761	0.0176547	0.231068	0.0909363	0.546035	0.00277522	0.0344551
14x8	0.0224609	0.0478558	0.0149004	0.433364	0.083576	0.387274	0.000162133	0.0104071
14x9	0.016286	0.0406696	0.02757	0.409487	0.126225	0.333338	0.00838985	0.0380339
15x10	2.61309e-10	0.0511644	0.00904783	0.365094	0.0755413	0.433469	0.00671174	0.0589712
15x11	0.0403845	0.0804331	0.0203102	0.214203	0.141241	0.406942	0.0053762	0.0911107
15x12	3.01912e-10	0.0877838	0.0101897	0.194336	0.0706937	0.599381	3.00817e-10	0.0376151
15x13	0.0340073	0.0573115	0.0047378	0.244838	0.113276	0.44606	0.0389185	0.060851
15x14	0.00374583	0.0559016	0.0382497	0.304741	0.0843318	0.51303	6.93517e-10	6.9144e-10
15x15	0.00684234	0.0957352	6.03866e-10	0.336394	0.0868385	0.47419	6.0452e-10	6.04681e-10
15x16	0.00171755	0.0664438	0.021128	0.233094	0.0921891	0.54102	4.33366e-10	0.0444074
15x17	4.13087e-10	0.0719546	0.00857784	0.212913	0.0862855	0.580012	0.00921782	0.0310399
15x18	2.96445e-10	0.0907533	0.0134308	0.195467	0.0812127	0.580707	0.00532623	0.0331029
15x19	0.000708607	0.0768237	0.00537558	0.217675	0.0942864	0.581969	0.00155795	0.0216041
15x20	2.18819e-10	0.0756645	0.0156906	0.242858	0.073852	0.554076	0.00677132	0.0310877
15x21	0.00597612	0.0762075	0.00765958	0.300079	0.0976372	0.472408	0.00624624	0.0337866
15x22	4.94154e-10	0.0809747	0.00368609	0.31757	0.101607	0.451405	0.0229344	0.0218231
15x23	4.82682e-10	0.0653843	0.0115367	0.311616	0.0966864	0.482976	0.031801	4.85363e-10
15x24	3.78292e-10	0.0711841	0.0180205	0.344297	0.104341	0.402163	0.0272714	0.0327227
15x25	0.00283751	0.0614709	0.00649312	0.328947	0.101811	0.456693	0.00618694	0.0355611
15x26	5.78919e-10	0.090581	0.0232883	0.318333	0.103155	0.400602	0.00500484	0.0590368
15x27	4.38467e-10	0.0749127	0.010169	0.352213	0.14484	0.400608	4.39248e-10	0.0172568
15x28	4.19488e-10	0.0732285	0.0158385	0.286144	0.137572	0.459451	4.18459e-10	0.0277656
15x29	3.95455e-10	0.0687743	0.0105012	0.284568	0.153739	0.432792	0.00138334	0.0482423
15x30	5.48175e-10	0.0855712	5.49823e-10	0.278739	0.0925859	0.470923	0.0181672	0.0540137
15x31	0.020321	0.0544429	0.0112982	0.416444	0.100181	0.346075	0.0279603	0.0232767
15x9	0.0141694	0.0814478	0.0141687	0.0772305	0.0536053	0.674566	0.048709	0.0361035
16x10	2.85029e-10	0.0557133	0.0155318	0.320248	0.0854544	0.450334	0.0169015	0.0558179
16x11	0.0228291	0.0562339	0.0399037	0.231392	0.15224	0.435284	0.0122277	0.0498901
16x12	3.05382e-10	0.0714617	3.05579e-10	0.197529	0.1183	0.550046	0.00587725	0.0567861
16x13	0.0389665	0.054978	3.69611e-10	0.215347	0.130069	0.459368	0.0250358	0.076235
16x14	8.79085e-10	0.0568891	0.023663	0.30083	0.150912	0.381974	8.76408e-10	0.0857309
16x15	5.44705e-10	0.0406169	0.0168192	0.282156	0.0873785	0.534789	0.0278532	0.0103876
16x16	6.78151e-10	0.0473907	0.0229442	0.293547	0.107237	0.486254	0.0023633	0.0402647
16x17	0.00293163	0.0694918	0.00739356	0.346755	0.127329	0.397021	0.0191023	0.0299755
16x18	3.08009e-10	0.0645135	0.0106449	0.276227	0.107123	0.525604	3.0848e-10	0.0158877
16x19	0.00426435	0.0696229	0.012726	0.251312	0.163134	0.450191	0.00887311	0.0398767
16x20	0.00410837	0.0412096	0.0178753	0.259036	0.105417	0.487581	0.0322476	0.0525252
16x21	3.20878e-10	0.0730936	0.0113238	0.304142	0.0990362	0.49576	0.00646016	0.0101843
16x22	0.0126265	0.0646576	0.0124184	0.258874	0.0539811	0.558215	0.0150764	0.0241506
16x23	3.89792e-10	0.0444637	0.00634677	0.302894	0.106963	0.494718	0.0196568	0.0249571
16x24	5.37082e-10	0.0428082	0.00629402	0.281216	0.106381	0.496199	0.0478724	0.0192294
16x25	0.0348652	0.0538451	0.0107738	0.356349	0.1086	0.394065	0.0351372	0.00636454
16x26	6.10389e-10	0.0764649	6.10116e-10	0.320357	0.117308	0.453093	0.0145126	0.0182635
16x27	0.045012	0.0312432	0.0189354	0.333519	0.119053	0.42671	0.0255283	1.29147e-09
16x28	5.53826e-10	0.0503548	0.00580703	0.3619	0.0854819	0.438349	0.0164448	0.041663
16x29	3.80747e-10	0.050043	3.8174e-10	0.275685	0.114989	0.52223	0.0250273	0.012026
16x30	3.63286e-10	0.0602817	0.0132269	0.314908	0.116031	0.442209	0.0330637	0.0202799
16x31	3.87142e-10	0.0600419	0.00681664	0.352636	0.12232	0.429329	0.00543238	0.023424
16x32	5.35644e-10	0.0878796	0.015715	0.321498	0.136022	0.425686	5.34949e-10	0.0131996
16x9	4.81829e-10	0.0761645	0.0187347	0.377982	0.0832657	0.414277	0.0032382	0.0263373
17x10	4.74871e-10	0.0536215	4.72739e-10	0.30533	0.0894433	0.497485	0.00743996	0.0466805
17x11	2.89978e-10	0.0519309	0.0242944	0.299731	0.127884	0.431388	0.0192442	0.0455276
17x12	3.79394e-10	0.0483969	0.00679619	0.364367	0.10649	0.4229	0.00964908	0.0414005
17x13	0.00954807	0.0724156	0.010211	0.194406	0.070776	0.570313	0.0253609	0.0469693
17x14	0.0122645	0.0673064	0.0238132	0.332608	0.126467	0.37819	0.0208873	0.0384636
17x15	5.96279e-10	0.0395769	0.00930754	0.274719	0.150652	0.466535	0.0232544	0.0359556
17x16	5.18396e-10	0.0687329	0.013944	0.24789	0.148373	0.50484	5.17393e-10	0.01622
17x17	3.28982e-10	0.0384198	0.0128853	0.274172	0.132929	0.491575	0.0290441	0.0209748
17x18	0.000173546	0.0542533	0.00837304	0.260552	0.0795474	0.542976	0.0100075	0.0441169
17x19	4.52165e-10	0.0498388	0.010075	0.26434	0.115815	0.541	0.00194871	0.0169825
17x20	3.2711e-10	0.0805864	0.0103791	0.256471	0.105386	0.500705	0.0161547	0.0303182
17x21	0.00867276	0.0710055	0.012556	0.287274	0.0962447	0.472848	0.0186079	0.0327907
17x22	0.0081497	0.0618969	0.013281	0.214438	0.129349	0.505422	0.0204689	0.046995
17x23	4.31078e-10	0.0573707	0.00934757	0.257587	0.109236	0.547581	4.30382e-10	0.0188773
17x24	4.94838e-10	0.0774019	0.0210247	0.315834	0.120591	0.455619	0.00953017	4.93836e-10
17x25	3.9249e-10	0.0580089	0.0116271	0.344657	0.0948891	0.44701	0.00663211	0.0371756
17x26	4.27661e-10	0.063216	0.0120446	0.320904	0.128485	0.44057	0.00662866	0.0281516
17x27	3.14657e-10	0.043292	0.0130128	0.27259	0.0814915	0.529593	0.0356226	0.0243982
17x28	0.0386935	0.0205096	0.0156185	0.277573	0.120718	0.464325	0.0357343	0.0268276
17x29	4.07259e-10	0.0671787	0.0308272	0.258462	0.130519	0.467989	4.07623e-10	0.0450244
17x30	2.70794e-10	0.0585563	0.0270759	0.246811	0.107203	0.497386	0.0195816	0.0433867
17x31	5.5936e-10	0.0727315	0.0148525	0.326988	0.156621	0.370258	5.58976e-10	0.0585491
17x32	4.99387e-10	0.038935	0.00669782	0.319943	0.0714825	0.502611	0.0268446	0.0334854
18x10	2.9419e-10	0.051805	0.0107566	0.314891	0.117583	0.426757	0.036049	0.0421579
18x11	2.89693e-10	0.069571	0.0119979	0.17875	0.101602	0.5582	0.0298493	0.0500292
18x12	1.69808e-10	0.0628329	0.0100837	0.360566	0.0904148	0.434591	1.70022e-10	0.0415115
18x13	3.99874e-10	0.0693721	0.0131228	0.210105	0.128176	0.526043	0.00533537	0.0478458
18x14	0.0141238	0.080144	0.0147899	0.223001	0.100787	0.521354	4.29188e-10	0.0458002
18x15	6.89714e-10	0.0821577	0.017666	0.265337	0.120449	0.465095	0.0346783	0.0146173
18x16	4.70942e-10	0.0704241	0.00215074	0.201067	0.124411	0.571949	0.00726429	0.0227341
18x17	0.00322366	0.0567801	0.0133271	0.179237	0.12486	0.574757	0.0248217	0.0229928
18x19	3.99098e-10	0.0481983	0.0107629	0.246561	0.139147	0.524647	0.0152578	0.0154261
18x20	3.23608e-10	0.0549152	0.0367132	0.310906	0.0941504	0.462974	0.00190476	0.0384363
18x21	3.42749e-10	0.0430687	0.0149238	0.253643	0.125465	0.499943	0.0177241	0.0452327
18x22	3.39641e-10	0.0742579	0.00548563	0.24236	0.109234	0.50053	0.00436589	0.0637665
18x23	3.78994e-10	0.0340231	0.0103215	0.220649	0.073401	0.635148	0.00924794	0.0172096
18x24	2.65641e-10	0.0713253	0.0155825	0.299295	0.10132	0.48287	0.00595331	0.0236537
18x25	0.0032093	0.0695179	0.00569534	0.311234	0.143482	0.395229	0.0228093	0.0488229
18x26	3.38557e-10	0.0753545	0.0245495	0.308935	0.0926874	0.44818	0.00183788	0.0484552
18x27	0.00088651	0.0571355	0.0143727	0.312076	0.139013	0.412765	0.00199462	0.0617567
18x28	3.9868e-10	0.0730802	3.99558e-10	0.265149	0.178298	0.408747	0.0192981	0.0554272
18x29	0.0235079	0.0789742	0.0122726	0.243718	0.124328	0.474543	3.77896e-10	0.0426559
18x30	0.0146098	0.0778861	0.0120282	0.272329	0.153157	0.417734	0.0147874	0.0374681
18x31	0.00734751	0.0781082	0.0172507	0.304341	0.143407	0.424957	0.0171451	0.00744306
18x32	3.87812e-10	0.07533	0.0147733	0.340204	0.0936609	0.396484	0.026688	0.05286
19x11	2.83762e-10	0.0731478	0.0130954	0.186378	0.214985	0.411418	0.0333154	0.0676605
19x12	0.00959946	0.0699228	0.00647642	0.241184	0.149034	0.475105	3.41452e-10	0.048678
19x13	0.0234106	0.0717206	0.00593437	0.193122	0.112517	0.559014	0.00648377	0.027798
19x14	4.93038e-10	0.0582044	0.00533704	0.25062	0.126695	0.546081	4.92777e-10	0.0130626
19x15	2.6009e-10	0.0636767	0.00109794	0.21786	0.12011	0.557536	2.60139e-10	0.0397182
19x16	5.39719e-10	0.0458864	0.00496098	0.269983	0.12627	0.526903	0.0220078	0.00398907
19x17	4.75913e-10	0.0294448	0.012526	0.200192	0.0944867	0.595997	0.0485525	0.0188006
19x18	0.00109495	0.0628735	0.0133624	0.230834	0.140109	0.500928	0.00536637	0.0454314
19x19	0.00348579	0.0392005	2.90697e-10	0.289944	0.1219	0.469053	0.0282669	0.0481503
19x20	0.0032501	0.0740379	0.0244899	0.263292	0.0971936	0.481157	0.0251226	0.0314566
19x21	2.49464e-10	0.0348036	0.00615306	0.284414	0.127408	0.474218	0.0268941	0.0461088
19x22	3.79274e-10	0.0842116	0.0200093	0.288616	0.129436	0.423638	0.0168613	0.0372284
19x23	3.91709e-10	0.0405556	0.00321833	0.246866	0.147618	0.517561	0.0207378	0.0234438
19x24	0.00045982	0.0290233	0.0161988	0.270041	0.103731	0.485462	0.0475332	0.0475511
19x25	3.43833e-10	0.0533416	0.00931147	0.230093	0.138724	0.505942	0.0195849	0.0430041
19x26	0.0263304	0.0520557	0.0168704	0.357428	0.142869	0.37133	0.0164901	0.016627
19x27	5.65926e-10	0.0642682	0.0281178	0.34939	0.167575	0.357035	0.0202421	0.0133719
19x28	0.0175485	0.0423524	0.00584909	0.397594	0.115313	0.37981	0.00525925	0.0362742
19x29	0.00265321	0.0793491	0.0138262	0.260123	0.197821	0.35732	2.74293e-10	0.0889074
19x30	2.2204e-10	0.0621573	0.02246	0.240938	0.0972857	0.500922	0.00604597	0.0701905
19x31	1.9976e-10	0.0746219	0.018424	0.260848	0.0750864	0.49198	0.0271001	0.0519395
19x32	3.12256e-10	0.0920275	0.0154758	0.281197	0.128153	0.394965	0.0331404	0.055041
19x33	3.72075e-10	0.0525579	0.0108225	0.336336	0.102048	0.398579	0.0299184	0.0697385
20x13	0.00684144	0.0786299	0.017683	0.21137	0.100937	0.515091	0.016581	0.0528665
20x14	4.49851e-10	0.0543552	0.00973544	0.285613	0.115329	0.468904	0.0178916	0.0481713
20x15	4.20283e-10	0.0349782	0.00734087	0.232967	0.119411	0.533955	0.0348299	0.0365179
20x16	4.73805e-10	0.0682689	4.72469e-10	0.204545	0.173585	0.544721	4.74995e-10	0.00887927
20x17	4.34077e-10	0.0639959	0.0194639	0.201096	0.143041	0.519091	0.0208258	0.0324864
20x18	2.01218e-10	0.0458334	0.0104817	0.243701	0.0989267	0.523265	0.0267032	0.0510898
20x19	3.03596e-10	0.0785929	0.0369825	0.264121	0.0871234	0.459259	0.0128081	0.0611129
20x20	0.0110141	0.0452157	0.00588341	0.31608	0.0968143	0.483127	0.0247493	0.017116
20x21	2.3373e-10	0.0572521	2.33752e-10	0.29363	0.137416	0.465735	0.0256742	0.0202926
20x22	2.75589e-10	0.066926	0.0100004	0.247162	0.153706	0.451006	0.0213227	0.049877
20x23	3.41358e-10	0.0622132	0.0120573	0.253358	0.143113	0.482452	0.00363913	0.0431683
20x24	3.98916e-10	0.0798324	0.0158702	0.24987	0.097506	0.507322	0.0208261	0.0287729
20x25	0.00892501	0.071018	0.00642612	0.243827	0.0942483	0.568203	0.00735263	2.24929e-10
20x26	3.36182e-10	0.0429886	0.0100418	0.424767	0.125287	0.340504	0.0248064	0.0316054
20x27	5.12596e-10	0.0458636	0.015414	0.288719	0.124728	0.497912	0.0124441	0.0149198
20x28	2.909e-10	0.0398481	0.0195708	0.346394	0.102725	0.43226	0.0237805	0.0354217
20x29	0.00887147	0.0380306	0.013192	0.386432	0.10986	0.409777	0.00378876	0.0300485
20x30	4.02981e-10	0.0190568	0.0242758	0.293351	0.124601	0.430941	0.0295329	0.0782413
20x31	0.00567843	0.0670307	0.00962713	0.251533	0.136437	0.507668	4.68028e-10	0.0220255
20x32	2.21448e-10	0.0957606	0.0109761	0.25603	0.113717	0.450617	0.0229543	0.0499445
20x33	3.18664e-10	0.0359449	0.0167347	0.204369	0.0968691	0.531238	0.0780579	0.036786
21x12	0.00804715	0.0682607	3.83397e-10	0.257745	0.121457	0.490841	0.0119383	0.0417111
21x13	4.24869e-10	0.0823732	4.22603e-10	0.236177	0.141443	0.490985	4.23013e-10	0.049023
21x14	5.25901e-10	0.0491221	5.21464e-10	0.204939	0.153466	0.511576	0.0235035	0.0573946
21x15	3.73482e-10	0.0543952	0.0104205	0.195053	0.138191	0.548567	0.0126035	0.0407698
21x16	2.66171e-10	0.0613418	0.0101602	0.225793	0.140956	0.532032	0.00784443	0.0218732
21x17	5.18891e-10	0.0460069	0.0221309	0.196609	0.109569	0.580061	0.00777337	0.03785
21x18	5.93287e-10	0.0842002	0.0204541	0.233489	0.147841	0.504516	0.0038439	0.005656
21x19	0.0107964	0.0621031	0.0228595	0.294642	0.104453	0.467377	0.0102002	0.0275688
21x20	0.0139688	0.0661329	0.0192318	0.284693	0.102323	0.464915	5.15894e-10	0.0487352
21x21	0.0165583	0.0769078	0.0097863	0.294484	0.144641	0.400136	0.0163021	0.041185
21x22	2.76644e-10	0.065628	0.0137226	0.225931	0.121327	0.54536	0.00323767	0.024793
21x23	3.63597e-10	0.0870244	0.01377	0.219067	0.0917191	0.567173	0.00378719	0.01746
21x24	4.58181e-10	0.0629073	0.0103836	0.28608	0.119353	0.403241	0.0505478	0.0674869
21x25	1.87401e-10	0.0452321	0.0127771	0.285111	0.103236	0.532531	0.00166347	0.0194491
21x26	2.40112e-10	0.0303746	2.40637e-10	0.356168	0.0891849	0.462223	0.0328014	0.0292485
21x27	3.86477e-10	0.0484134	0.00839024	0.383239	0.109227	0.432472	3.85083e-10	0.0182587
21x28	2.32807e-10	0.0447019	0.00642	0.4174	0.124796	0.344842	0.0127484	0.0490913
21x29	1.9834e-10	0.0497079	0.017531	0.382062	0.139862	0.380245	1.98154e-10	0.0305934
21x30	0.00242663	0.0462095	0.00341907	0.397998	0.101113	0.393689	0.0248685	0.0302762
21x31	2.4635e-10	0.0412271	0.027521	0.326338	0.0799863	0.416515	0.0466659	0.0617467
21x33	0.00867718	0.0745057	0.0204226	0.234169	0.161991	0.420645	0.00937953	0.0702106
21x34	5.57533e-10	0.0635505	5.55674e-10	0.275716	0.168735	0.419353	0.0312983	0.0413472
22x13	0.00107837	0.0574462	0.0134718	0.173127	0.0968425	0.614272	0.0320014	0.0117603
22x14	0.00138776	0.0621482	0.0212141	0.152995	0.106817	0.582469	0.0504691	0.0225
22x15	2.48625e-10	0.0663061	0.0124845	0.10865	0.148143	0.630497	0.0218675	0.0120521
22x16	0.0116354	0.045664	0.0107217	0.124977	0.0819853	0.685479	0.0148028	0.0247344
22x17	3.14873e-10	0.0688535	0.0178456	0.219767	0.0921115	0.535932	0.0426817	0.0228089
22x18	2.21204e-10	0.0682288	0.0132405	0.219504	0.100657	0.54217	0.023385	0.0328146
22x19	1.98203e-10	0.0787882	0.00993649	0.162334	0.122203	0.564174	0.00278978	0.0597746
22x20	1.88372e-10	0.0738334	0.0119735	0.248327	0.107808	0.53425	0.0056699	0.0181381
22x21	0.00740186	0.0658983	0.00478123	0.230811	0.120923	0.539547	0.0127946	0.0178422
22x22	1.31757e-10	0.0648804	0.00698274	0.199778	0.10223	0.572457	0.006413	0.0472582
22x23	2.43316e-10	0.0767686	0.00744968	0.325806	0.149124	0.39541	0.00781497	0.0376264
22x24	0.00803235	0.0350325	0.0112972	0.336863	0.122378	0.428799	0.0191964	0.0384009
22x25	1.9599e-10	0.0680295	0.0151307	0.31155	0.0871347	0.48925	1.962e-10	0.0289057
22x26	2.52727e-10	0.0585955	0.0121042	0.277851	0.131564	0.466801	0.00415298	0.0489321
22x27	0.000836745	0.0235877	0.0307186	0.296101	0.162537	0.431987	0.0094977	0.044735
22x28	2.09584e-10	0.0455475	0.0102219	0.382128	0.0982232	0.414738	0.0166625	0.032479
22x29	0.00163669	0.066389	0.0131383	0.375305	0.111129	0.393258	1.39932e-10	0.0391435
22x30	2.45529e-10	0.0478482	0.0129521	0.369523	0.126825	0.380657	0.0136113	0.0485826
22x31	2.69519e-10	0.0626092	2.68926e-10	0.359722	0.114878	0.384104	0.021713	0.0569742
22x32	1.83568e-10	0.058638	0.015289	0.277377	0.140919	0.450255	0.0177728	0.0397498
22x33	2.32589e-10	0.051807	0.015316	0.257939	0.169465	0.428985	0.018522	0.0579665
22x34	0.0131862	0.0720604	0.0101074	0.289332	0.134901	0.413241	0.0131341	0.0540377
23x14	0.00731606	0.0670141	0.0280595	0.142257	0.153513	0.545189	0.0251905	0.0314607
23x15	2.24206e-10	0.076074	0.00259215	0.140319	0.107025	0.633574	0.00614043	0.0342752
23x16	2.72265e-10	0.088173	0.000294413	0.153141	0.0879624	0.63475	0.0119984	0.0236817
23x17	2.63554e-10	0.0682109	0.00944158	0.142448	0.118429	0.562022	0.0718628	0.0275866
23x18	0.00333966	0.0725349	0.0206002	0.172708	0.105186	0.577764	0.0117668	0.0361009
23x19	1.8796e-10	0.0663424	0.0126016	0.1742	0.109708	0.597712	0.00611693	0.0333188
23x20	1.91637e-10	0.0617708	0.0180061	0.204898	0.0966096	0.58526	0.00619723	0.0272586
23x21	0.0046937	0.0559906	0.00381653	0.215078	0.124925	0.58282	1.80991e-10	0.0126757
23x22	1.92053e-10	0.053029	0.0103011	0.284834	0.130444	0.4232	0.0209495	0.0772419
23x23	1.81156e-10	0.0527035	1.80974e-10	0.396237	0.0833014	0.425186	0.0125662	0.0300056
23x24	2.77033e-10	0.0309395	0.0125555	0.351444	0.122405	0.43505	0.0272013	0.0204039
23x25	2.59165e-10	0.066064	0.0026428	0.35516	0.122748	0.394538	0.00537734	0.0534692
23x26	2.34508e-10	0.0456689	0.0126571	0.410124	0.0877365	0.395896	2.33633e-10	0.0479174
23x27	3.73149e-10	0.054292	0.00572036	0.378191	0.106533	0.402035	0.024049	0.0291791
23x28	0.0112168	0.0393796	0.0140334	0.406343	0.0777316	0.416456	0.0174373	0.0174023
23x29	3.18637e-10	0.0392054	0.011378	0.432682	0.119022	0.378115	0.0121166	0.00747977
23x30	2.76413e-10	0.0460649	0.0109473	0.360918	0.10354	0.428475	0.00861308	0.0414411
23x31	3.68102e-10	0.0415135	0.0131804	0.335168	0.115573	0.437381	0.0395783	0.0176062
23x32	1.86029e-10	0.0645691	0.0131024	0.277967	0.119696	0.472119	1.86898e-10	0.0525464
23x33	2.27244e-10	0.0551097	0.0128097	0.35316	0.132433	0.392076	0.0203843	0.0340264
23x34	3.14092e-10	0.0833725	0.0179478	0.247917	0.100213	0.498921	3.14414e-10	0.0516278
24x15	3.30369e-10	0.0922129	0.00657764	0.123256	0.093569	0.652935	0.0106047	0.020845
24x16	0.0012746	0.0656255	0.00455381	0.143944	0.0954721	0.662849	0.0133664	0.0129148
24x17	3.66889e-10	0.0938109	0.0162201	0.163988	0.101634	0.591361	0.000580038	0.0324056
24x18	0.00374309	0.0622266	0.0198239	0.194889	0.0983044	0.558193	0.00653238	0.0562883
24x19	3.0397e-10	0.087533	0.0111417	0.237792	0.147359	0.483361	3.04345e-10	0.0328132
24x20	1.95985e-10	0.0664241	0.00404452	0.200659	0.128546	0.562981	0.00434355	0.0330019
24x21	2.45435e-10	0.0751724	0.017432	0.20987	0.0708419	0.578094	0.0110249	0.0375648
24x23	0.00156587	0.0545225	0.00631398	0.339239	0.0876152	0.458288	0.0167735	0.0356823
24x24	3.66046e-10	0.0473115	0.0111478	0.21208	0.0926252	0.573401	0.0175629	0.0458716
24x26	2.56238e-10	0.0755304	0.0181169	0.320759	0.1111	0.462194	2.5651e-10	0.0122997
24x27	0.000770847	0.0565913	0.0191917	0.408892	0.0993473	0.415207	2.89334e-10	2.89906e-10
24x28	0.00986191	0.047057	0.0178069	0.375342	0.0931843	0.401741	0.0161894	0.0388183
24x29	0.00140236	0.0523095	0.0100985	0.438347	0.0929205	0.329458	0.0188037	0.0566607
24x30	2.31109e-10	0.0522252	0.0142567	0.337874	0.135378	0.394727	0.00283358	0.0627064
24x31	0.0268604	0.0503527	0.0139066	0.329619	0.129099	0.405481	0.0192925	0.0253887
24x32	0.0192258	0.0720409	0.00739783	0.272608	0.0914901	0.499974	2.57459e-10	0.0372637
24x33	3.10352e-10	0.0539772	0.0103307	0.360961	0.115263	0.413678	0.00572958	0.0400606
24x34	0.01238	0.0411942	0.0137685	0.230357	0.136295	0.493876	0.0378842	0.0342454
25x15	3.48607e-10	0.0894707	0.0322506	0.147736	0.0876878	0.595814	0.0295874	0.0174536
25x16	3.9681e-10	0.0824461	0.00554092	0.173506	0.133491	0.57166	3.95984e-10	0.0333565
25x17	5.46501e-10	0.0489766	5.4869e-10	0.255445	0.112066	0.53076	0.0527525	5.48218e-10
25x18	3.27485e-10	0.0359538	0.00602836	0.176444	0.101678	0.615356	0.0140511	0.0504891
25x19	2.95636e-10	0.0601591	0.00845653	0.165549	0.083594	0.62442	0.0294907	0.0283304
25x20	2.28177e-10	0.0605234	0.00307631	0.195002	0.132305	0.584496	0.00595912	0.0186378
25x21	1.68168e-10	0.0631349	0.0119205	0.170333	0.132474	0.603317	0.000750239	0.0180698
25x22	0.0110045	0.0576139	0.006478	0.295713	0.116384	0.451812	0.00969191	0.0513032
25x23	2.7935e-10	0.0748436	0.0233864	0.26368	0.109416	0.462125	2.78467e-10	0.0665495
25x24	0.0179603	0.0716682	4.16657e-10	0.348235	0.0984876	0.424652	4.17355e-10	0.0389966
25x25	0.00958295	0.0506152	0.0105676	0.401093	0.0938995	0.348122	0.0247346	0.0613852
25x26	0.0127984	0.0478824	0.00472127	0.349711	0.111751	0.407663	0.0139279	0.0515448
25x27	2.29142e-10	0.0316552	0.00316152	0.340932	0.0854928	0.459707	0.0324782	0.046573
25x28	2.48024e-10	0.0571523	0.0174522	0.2905	0.11619	0.475909	2.48243e-10	0.042796
25x29	3.63975e-10	0.0348511	0.0052766	0.485915	0.0809395	0.301178	0.0188748	0.0729647
25x30	2.32032e-10	0.0521702	0.0233883	0.446263	0.126517	0.331396	2.31628e-10	0.0202658
25x31	0.00887077	0.0516858	0.0145359	0.271109	0.0729527	0.515854	0.0144333	0.0505589
25x32	2.45113e-10	0.0615823	0.00835261	0.251484	0.134198	0.496296	0.00664332	0.0414441
25x33	0.0192917	0.0608949	0.0228522	0.256771	0.124836	0.450335	0.00908334	0.0559362
25x34	2.7179e-10	0.042224	0.010858	0.404184	0.155421	0.321289	0.00487965	0.0611445
26x16	2.4941e-10	0.0898589	2.47878e-10	0.132938	0.103423	0.619925	0.00772377	0.0461314
26x17	3.20327e-10	0.0660561	0.0148719	0.207099	0.109564	0.543207	0.0216832	0.0375195
26x18	3.01495e-10	0.0551145	0.00896414	0.177964	0.100271	0.598695	0.0190859	0.0399059
26x19	3.55398e-10	0.0785036	0.0189607	0.223245	0.0833727	0.516675	0.0286375	0.0506049
26x20	0.00143538	0.0691771	0.00676634	0.187203	0.114566	0.581036	0.000518535	0.0392977
26x21	2.20515e-10	0.0658803	0.00459207	0.189692	0.114126	0.590339	2.20396e-10	0.0353711
26x22	2.08117e-10	0.0742469	0.00759976	0.376245	0.101584	0.393851	0.00877943	0.0376943
26x23	0.031118	0.0589597	0.0115907	0.289132	0.0913447	0.517855	3.50877e-10	3.51394e-10
26x24	0.00218904	0.0520973	0.00489872	0.308972	0.127827	0.4598	0.0136649	0.0305504
26x25	3.1709e-10	0.0681001	0.0159583	0.313061	0.150823	0.438329	0.00272152	0.0110075
26x26	2.02595e-10	0.0550439	0.00810501	0.295574	0.139635	0.448806	0.0184607	0.0343752
26x27	3.36174e-10	0.0525115	0.0228792	0.289425	0.0921295	0.51793	3.35235e-10	0.0251247
26x28	1.44646e-10	0.041726	0.0114536	0.353411	0.0992124	0.428391	0.0130408	0.0527651
26x29	2.52079e-10	0.0500102	0.00490923	0.417531	0.134309	0.330851	0.0275284	0.0348614
26x30	2.66819e-10	0.0304282	0.00792502	0.419849	0.111137	0.364596	0.0215716	0.0444932
26x31	3.95105e-10	0.0405924	0.0103126	0.478806	0.0900749	0.329227	0.0169276	0.0340594
26x32	3.44341e-10	0.0569822	0.0233892	0.217462	0.0966717	0.569962	0.000164177	0.0353691
26x33	2.65147e-10	0.0578188	0.0057813	0.250737	0.126774	0.497808	0.00269283	0.0583886
26x34	0.00498275	0.0357498	0.00982518	0.31727	0.163614	0.392192	0.0350063	0.0413599
27x16	3.25079e-10	0.0882142	0.0111719	0.118715	0.123376	0.60817	3.22979e-10	0.0503532
27x17	1.86729e-10	0.0415956	0.00221005	0.124893	0.0630431	0.733756	0.00121761	0.0332849
27x18	2.96168e-10	0.0720872	0.00987046	0.20037	0.0880219	0.542155	0.0113598	0.0761359
27x19	2.55385e-10	0.0665702	0.0182197	0.185954	0.145781	0.488478	0.0141661	0.0808314
27x20	3.67405e-10	0.0633572	2.06598e-10	0.148048	0.107659	0.631376	0.00540779	0.0441512
27x21	0.0155139	0.0712685	0.0113407	0.181436	0.101714	0.606916	2.14896e-10	0.0118103
27x22	2.76841e-10	0.0891476	0.00536711	0.231743	0.143328	0.477302	0.00921829	0.0438942
27x23	2.10872e-10	0.0557524	0.0164486	0.3322	0.0990021	0.451557	0.00536686	0.0396722
27x24	4.62332e-10	0.0713792	0.00659664	0.304359	0.122834	0.452832	0.0124275	0.0295716
27x25	0.0174039	0.0495849	0.0166658	0.293522	0.126248	0.466373	0.00592826	0.0242736
27x26	0.019308	0.0425342	0.00371037	0.36528	0.110621	0.422917	0.0189997	0.0166295
27x27	4.02313e-10	0.0432686	0.00976895	0.350117	0.12618	0.421287	0.00394377	0.0454343
27x28	2.94337e-10	0.0495951	0.0162386	0.197025	0.0962907	0.602011	0.00492518	0.0339145
27x29	4.09406e-10	0.0580154	0.00386584	0.44959	0.118199	0.354981	4.10787e-10	0.0153484
27x30	3.43799e-10	0.0560531	0.00622035	0.366282	0.107553	0.42932	0.0165452	0.0180267
27x31	0.00551497	0.0528927	0.00580198	0.343038	0.0755226	0.471257	0.0101229	0.035849
27x32	2.10725e-10	0.041276	0.0262728	0.243066	0.106633	0.537661	0.000163863	0.0449277
27x33	0.000873828	0.0403469	0.00713903	0.363055	0.101659	0.427159	0.0214417	0.0383253
28x17	0.00417665	0.07332	0.0113418	0.132082	0.10981	0.607766	0.00189874	0.0596045
28x18	0.0145454	0.0922678	0.0138089	0.165932	0.101847	0.511376	2.20964e-10	0.100223
28x19	0.0291915	0.099608	0.0220811	0.165627	0.109789	0.503842	0.0149691	0.0548925
28x20	3.50612e-10	0.038267	0.0198021	0.148724	0.107626	0.630298	0.0304997	0.0247831
28x21	0.00201138	0.0667815	0.0140905	0.153665	0.127885	0.591794	0.00852586	0.0352461
28x22	0.00707176	0.0625644	0.0121916	0.181922	0.0912599	0.596483	0.0150674	0.0334394
28x23	3.81056e-10	0.0530961	0.0264971	0.298302	0.157049	0.409555	0.00887785	0.0466229
28x24	3.20334e-10	0.0351655	0.00957073	0.342691	0.124646	0.416127	0.0320514	0.0397477
28x25	2.26066e-10	0.0542117	0.0120021	0.3603	0.126591	0.396669	2.26589e-10	0.0502262
28x26	0.0101154	0.0728006	0.00736592	0.264373	0.078463	0.511831	0.0229596	0.0320921
28x27	0.0145319	0.0209058	0.00786352	0.433022	0.137558	0.331679	0.0191518	0.0352883
28x28	0.0114847	0.068026	0.0121233	0.325467	0.126909	0.4325	1.9105e-10	0.0234897
28x29	0.0197968	0.0303446	0.00921713	0.454275	0.0970675	0.333838	0.0376511	0.0178095
28x30	2.09198e-10	0.0571685	0.0122946	0.353271	0.104056	0.430802	0.00838458	0.0340235
28x31	3.27393e-10	0.0329487	0.0136472	0.280176	0.102993	0.510233	0.0235166	0.0364857
28x32	0.0172705	0.0361737	0.0130795	0.335363	0.113025	0.417773	0.0298009	0.037514
28x33	0.0104597	0.0661236	0.00370306	0.323405	0.126459	0.455109	2.52022e-10	0.0147405
29x18	0.0114129	0.0643502	0.00318065	0.107578	0.11762	0.65621	0.0088631	0.0307852
29x19	0.00507128	0.084101	0.00313896	0.129853	0.211959	0.473023	0.0021531	0.0907005
29x20	1.34166e-10	0.0687531	0.0104631	0.151819	0.176217	0.528213	0.00594636	0.0585882
29x21	1.48233e-10	0.0710542	0.0145603	0.180558	0.127118	0.558067	1.48475e-10	0.0486422
29x22	0.00582593	0.073055	0.0086581	0.155943	0.106747	0.619209	0.00482763	0.0257342
29x23	2.21476e-10	0.0437086	0.0155151	0.354827	0.0977924	0.440187	0.00602694	0.0419431
29x24	3.31746e-10	0.0720188	0.0150301	0.251511	0.134744	0.497579	0.000966762	0.0281503
29x25	0.00553578	0.0336219	0.010944	0.374061	0.089395	0.419094	0.0318357	0.0355129
29x26	2.363e-10	0.0494081	0.0176032	0.371396	0.0778189	0.443243	0.0128589	0.0276719
29x27	0.00800438	0.0439087	0.0174647	0.30841	0.138439	0.410489	0.0308995	0.0423847
29x28	0.0160966	0.0465409	0.0174923	0.391043	0.122159	0.377387	3.02776e-10	0.0292816
29x29	2.65588e-10	0.0628071	2.6416e-10	0.307204	0.0748043	0.513025	2.65616e-10	0.0421587
29x30	2.47541e-10	0.0377884	0.0146309	0.374874	0.11264	0.390218	0.0226357	0.047213
29x31	3.61336e-10	0.0647524	0.00787882	0.363538	0.120799	0.403092	3.61394e-10	0.0399393
29x32	2.60753e-10	0.0719641	0.0127237	0.389876	0.1099	0.375722	2.60587e-10	0.0398142
2x14	0.0118495	0.112923	0.014949	0.261371	0.0801342	0.400434	0.059992	0.058347
2x15	0.0107684	0.117653	0.0203417	0.251559	0.0875564	0.420812	0.0659598	0.0253501
2x16	0.0176983	0.0595308	0.0177986	0.248931	0.117869	0.494344	0.0147718	0.0290568
2x17	2.38947e-10	0.0668755	0.0104673	0.496097	0.0838662	0.298072	0.0120896	0.032532
2x19	1.58756e-10	0.0518593	0.00906026	0.51872	0.103204	0.283328	0.0137729	0.0200558
2x20	1.98966e-10	0.0467616	0.00387716	0.590297	0.0716354	0.263839	0.00884211	0.0147484
30x18	0.019039	0.058683	0.0139	0.157051	0.124562	0.575782	0.0168666	0.0341156
30x19	0.0163023	0.0600482	0.00924124	0.123783	0.112211	0.649913	0.00259322	0.025908
30x20	1.52283e-10	0.0854166	0.00723779	0.163732	0.108346	0.587894	1.52241e-10	0.0473733
30x21	0.00711164	0.0817764	0.016539	0.139056	0.110089	0.60236	0.00514268	0.0379253
30x23	0.00212148	0.0834523	0.0180411	0.205485	0.136847	0.493868	0.00247993	0.0577057
30x24	2.44923e-10	0.0426882	0.014278	0.3891	0.132924	0.369109	0.00373065	0.0481708
30x25	0.00145431	0.0414856	2.13186e-10	0.408976	0.122238	0.391911	0.010657	0.0232776
30x26	0.00381456	0.0713193	0.00667315	0.32883	0.132636	0.416806	0.0102446	0.029677
30x27	9.26384e-10	0.0432938	9.22371e-10	0.319106	0.110291	0.470323	0.0256526	0.0313343
30x28	2.58303e-10	0.0754686	0.00973209	0.311523	0.150552	0.391619	0.0157268	0.0453784
30x29	3.26874e-10	0.0506117	0.0226386	0.414663	0.0853948	0.389692	0.0104568	0.0265427
30x30	2.66846e-10	0.044518	0.0289066	0.245536	0.0837812	0.556984	0.00867874	0.031595
30x31	2.91891e-10	0.0584642	0.0124012	0.236075	0.0787028	0.555829	0.0120042	0.0465232
31x19	1.53197e-10	0.0584702	0.0171151	0.124234	0.0882615	0.685957	0.0051974	0.0207649
31x20	1.48458e-10	0.0577929	0.021009	0.138073	0.0887969	0.651019	0.000970983	0.0423378
31x21	1.52966e-10	0.099776	0.0139223	0.161808	0.137338	0.533966	1.52754e-10	0.0531906
31x22	0.0067781	0.0885757	0.0140963	0.174509	0.154937	0.505346	0.00516624	0.0505917
31x23	0.00103928	0.0544897	0.0127116	0.350398	0.117631	0.427403	0.0101759	0.0261512
31x24	0.00324194	0.0565091	0.0259258	0.381528	0.116461	0.374113	2.10328e-10	0.0422212
31x25	0.0165944	0.0566383	0.0165856	0.227784	0.165905	0.378561	0.0149513	0.122981
31x26	1.86542e-10	0.0694975	0.0158833	0.207508	0.151385	0.295485	0.0248185	0.235422
31x27	2.26392e-10	0.0483232	0.014967	0.250126	0.103299	0.471166	0.0396904	0.0724276
31x28	2.50985e-10	0.0565374	0.0105686	0.337458	0.134313	0.4198	0.00596301	0.0353599
31x29	0.00620463	0.0732113	0.013898	0.309051	0.11361	0.436406	0.0060402	0.0415792
31x30	2.21567e-10	0.0499805	2.21236e-10	0.366822	0.102866	0.39808	0.0243761	0.0578751
32x20	0.0125524	0.0753656	1.83487e-10	0.156518	0.119943	0.565894	0.0236862	0.0460405
32x21	0.0109863	0.080588	0.00892313	0.184377	0.12658	0.53348	0.00867023	0.0463957
32x23	3.70796e-10	0.0730415	3.69473e-10	0.376841	0.165939	0.344195	0.00012156	0.0398615
32x24	1.48431e-10	0.0517868	0.0178327	0.428363	0.131732	0.303811	0.0159666	0.0505076
32x25	0.0465336	0.0618199	0.0178755	0.35189	0.132464	0.341048	2.43292e-10	0.0483698
32x26	0.0184994	0.0500297	0.0147607	0.257354	0.166529	0.4312	2.40044e-10	0.0616274
32x27	0.00685306	0.0659859	0.00578013	0.242562	0.148192	0.435794	0.0211685	0.0736646
32x28	1.95473e-10	0.0611739	0.0217186	0.33133	0.0987926	0.421595	0.023493	0.0418973
32x29	0.0162287	0.0552102	0.0203253	0.325426	0.129924	0.424943	2.39468e-10	0.0279429
32x30	0.000467882	0.0478416	0.0175205	0.408226	0.107883	0.365505	0.0150358	0.0375211
3x12	3.30335e-10	0.0754973	0.00658878	0.176608	0.0914713	0.638237	3.30931e-10	0.0115978
3x13	0.00894697	0.0834366	0.0213335	0.173484	0.0601118	0.603517	0.0132529	0.0359174
3x14	2.35494e-10	0.0887436	0.0271554	0.24868	0.0777678	0.486992	0.0378256	0.032836
3x15	0.0217363	0.0657773	0.00771337	0.244687	0.0963888	0.445761	0.0112933	0.106642
3x16	1.95325e-10	0.0708318	0.0147571	0.311602	0.125225	0.408464	0.0269285	0.0421918
3x17	0.00266071	0.0648143	0.0107621	0.552044	0.0937149	0.24547	1.84714e-10	0.0305337
3x18	0.00997598	0.0861879	0.028863	0.320473	0.174127	0.321745	0.0196606	0.0389672
3x19	1.86444e-10	0.0847993	0.0168897	0.401597	0.139827	0.272362	0.0300235	0.0545013
3x20	1.47002e-10	0.0501166	0.0071211	0.498566	0.0712776	0.332443	0.00794372	0.032532
3x21	2.06382e-10	0.0579395	0.0103435	0.47421	0.0974831	0.339843	0.00647673	0.0137044
4x11	0.000178093	0.0826063	0.013842	0.235223	0.123262	0.544889	3.50524e-10	3.49735e-10
4x12	2.52765e-10	0.0448432	0.037297	0.117261	0.0851888	0.711906	0.00177443	0.00173024
4x13	2.70638e-10	0.0698847	0.00293564	0.186801	0.0890047	0.600473	2.70857e-10	0.0509004
4x14	1.54106e-10	0.092435	0.00943609	0.29393	0.187645	0.342624	1.53679e-10	0.0739291
4x15	1.68073e-10	0.0521169	0.00568927	0.395461	0.132901	0.320397	0.0231502	0.0702842
4x16	1.86641e-10	0.0464308	0.00728089	0.282383	0.166193	0.406834	0.0222937	0.0685844
4x17	1.98538e-10	0.065878	0.00635085	0.498258	0.133137	0.279826	1.97933e-10	0.0165494
4x18	1.88451e-10	0.0845944	0.0300377	0.27901	0.159671	0.410899	0.00629646	0.0294903
4x19	1.73525e-10	0.0426559	0.00536688	0.543025	0.0747997	0.317344	0.00815055	0.008658
4x20	1.79344e-10	0.0418396	0.0106552	0.457145	0.0906826	0.346845	0.0233399	0.0294921
4x21	3.38996e-10	0.0523287	0.00594577	0.503599	0.0871671	0.346194	3.38382e-10	0.00476485
5x10	2.74245e-10	0.0655213	0.0172078	0.215368	0.0954792	0.582406	0.00783444	0.0161836
5x11	0.00905697	0.0794209	0.0236509	0.236002	0.0957781	0.508195	1.85103e-10	0.047896
5x12	2.87525e-10	0.0669751	0.0248078	0.201308	0.087896	0.566424	0.0048817	0.0477075
5x13	1.61124e-10	0.0570242	0.00452816	0.17796	0.0932767	0.62644	0.00960666	0.0311644
5x14	0.00622882	0.0719621	0.00353153	0.288444	0.12294	0.472047	1.4559e-10	0.0348465
5x15	0.0137713	0.0504702	0.0108036	0.465311	0.0593744	0.368335	0.0319343	2.36766e-10
5x16	2.25327e-10	0.0732502	0.0128239	0.470868	0.0733574	0.318015	0.0201456	0.0315391
5x17	1.58367e-10	0.0663779	0.0156584	0.244718	0.119563	0.499075	0.0294296	0.0251773
5x18	3.05899e-10	0.079152	0.00341851	0.451855	0.0534656	0.394797	0.0173121	3.07294e-10
5x19	0.0066444	0.045939	0.0228101	0.493163	0.0821504	0.327169	0.0173578	0.00476606
5x20	2.0347e-10	0.0504322	0.0166409	0.573872	0.0639812	0.281472	2.04225e-10	0.0136014
5x21	2.65218e-10	0.0673011	0.0098925	0.511125	0.0706268	0.318035	0.00624279	0.0167769
5x22	0.00323093	0.057524	0.0146426	0.463833	0.109891	0.31953	0.0176091	0.0137394
6x10	1.79975e-10	0.0695615	0.00868957	0.303393	0.0860934	0.494903	1.79982e-10	0.0373589
6x11	2.81606e-10	0.0816133	0.0175028	0.274247	0.0671055	0.541187	2.82429e-10	0.0183445
6x12	0.00674589	0.0478993	0.0220325	0.218338	0.105081	0.541464	0.0360133	0.0224258
6x13	2.0741e-10	0.0985401	0.0159637	0.177068	0.0501063	0.617887	2.08079e-10	0.040435
6x14	0.00888982	0.064198	1.5005e-10	0.158986	0.0775396	0.645511	1.50669e-10	0.0448759
6x15	2.32062e-10	0.0538969	0.0141182	0.313472	0.113434	0.482866	0.00590051	0.0163124
6x16	3.03741e-10	0.0856043	0.0156185	0.41045	0.0917362	0.356898	0.0155311	0.0241616
6x17	3.99917e-10	0.119516	0.0403054	0.225245	0.0785724	0.447303	0.0282914	0.0607669
6x18	0.00566604	0.0497404	0.0113294	0.47129	0.0682738	0.372901	0.016418	0.00438168
6x19	0.000899311	0.0626196	0.0067001	0.46778	0.0354858	0.405363	0.000533878	0.0206181
6x20	0.0116697	0.0694952	0.00712909	0.567254	0.0801628	0.245888	0.0184011	2.27059e-10
6x21	0.00940846	0.0566129	0.0190729	0.433369	0.0770322	0.377203	0.0164748	0.0108271
6x22	1.89784e-10	0.0662925	0.00620704	0.461688	0.074229	0.357688	0.0114877	0.0224078
6x23	3.90928e-10	0.0638619	0.008287	0.399814	0.0886933	0.396726	0.0264303	0.0161879
6x9	0.00285965	0.0813687	0.0206568	0.292875	0.0911098	0.456137	0.00137313	0.0536205
7x10	0.0160655	0.0610213	0.0222578	0.266891	0.11595	0.49739	2.70939e-10	0.0204246
7x11	0.00724279	0.0801135	0.0142072	0.253423	0.0709786	0.529005	0.0107886	0.0342414
7x12	1.77687e-10	0.0610989	0.0143483	0.252855	0.097256	0.541934	0.00106569	0.0314425
7x13	2.17965e-10	0.062783	0.00767927	0.217459	0.12018	0.563156	0.00919699	0.0195464
7x14	0.00152849	0.058225	0.0113754	0.164109	0.0559191	0.649141	0.013853	0.0458487
7x15	2.9944e-10	0.0488022	0.0173397	0.273259	0.107073	0.46237	0.0295313	0.0616245
7x16	1.80524e-10	0.0689503	0.00456338	0.402521	0.0586022	0.427389	0.00735219	0.0306221
7x17	2.00433e-10	0.0391673	0.00226684	0.536766	0.0426323	0.314047	0.0289061	0.0362149
7x19	2.82012e-10	0.0923327	0.0202973	0.445988	0.117725	0.285148	0.0177019	0.0208069
7x20	0.00639476	0.0637888	0.017539	0.353078	0.116004	0.380581	0.0340025	0.0286119
7x21	2.11828e-10	0.0410864	0.0156166	0.443797	0.0904762	0.352728	0.0416621	0.0146342
7x22	0.0122523	0.112999	0.0141743	0.346794	0.104759	0.357389	0.014134	0.0374983
7x23	0.014263	0.0963668	0.0162608	0.324876	0.0878334	0.436919	3.3718e-10	0.0234803
7x7	0.0014953	0.0592575	0.00915219	0.29544	0.151379	0.433325	0.00984156	0.0401099
7x8	0.00392348	0.0629356	0.00528699	0.243872	0.113246	0.511395	0.0176089	0.0417313
7x9	0.00800594	0.0750231	0.0059539	0.223227	0.0952831	0.53578	1.5128e-10	0.0567272
8x10	1.84123e-10	0.0690092	0.0125328	0.21735	0.104459	0.53774	0.0107035	0.0482064
8x11	0.00266438	0.0609265	0.0114426	0.250591	0.115246	0.529052	0.00955368	0.0205241
8x12	2.83709e-10	0.0625248	0.00882836	0.278152	0.105502	0.501808	0.0114792	0.031705
8x13	0.00275218	0.0681812	0.0130793	0.217473	0.0853414	0.571041	0.00449948	0.0376323
8x14	2.45334e-10	0.0717313	0.0174791	0.165661	0.0925136	0.58697	2.45449e-10	0.0656457
8x15	2.33755e-10	0.0360204	0.00934774	0.331156	0.0827314	0.453737	0.0397121	0.0472958
8x16	2.9876e-10	0.0962887	0.0190187	0.254514	0.122421	0.44242	0.0116464	0.0536906
8x17	0.00554145	0.0896177	4.10831e-10	0.415704	0.124248	0.313225	0.0209727	0.0306902
8x18	2.73293e-10	0.0857901	0.0142456	0.450181	0.104431	0.291306	0.00848251	0.045564
8x19	2.07248e-10	0.10347	0.0301931	0.254267	0.0961236	0.439105	0.0348875	0.0419532
8x20	2.23189e-10	0.117394	0.0951089	0.251886	0.0842303	0.288953	0.120171	0.0422565
8x21	2.31045e-10	0.0605811	0.0205347	0.365152	0.11882	0.369424	0.0415865	0.0239012
8x22	2.62249e-10	0.0712668	0.0287323	0.337087	0.0902741	0.421005	0.0214862	0.0301487
8x23	3.6577e-10	0.0713623	0.0161018	0.298159	0.0925154	0.492293	0.0109922	0.0185764
8x24	3.39822e-10	0.0548289	0.00781697	0.293394	0.0901596	0.51469	0.0182511	0.0208588
8x6	0.00376284	0.0705302	0.0144185	0.353369	0.0974865	0.405153	0.00413318	0.0511475
8x7	1.73766e-10	0.039213	0.0194664	0.242493	0.104582	0.513324	0.020738	0.0601838
8x8	1.26671e-10	0.0642675	0.0128367	0.202273	0.107058	0.529863	0.0151891	0.0685136
8x9	2.75922e-10	0.0891077	0.00427829	0.208071	0.145351	0.446582	0.0228727	0.0837379
9x10	0.00297394	0.0845988	2.10258e-10	0.17805	0.123685	0.527728	0.0216636	0.0613013
9x11	2.5668e-10	0.0584756	0.0179834	0.218482	0.108022	0.522079	0.0149675	0.0599904
9x12	2.96305e-10	0.0501835	0.0128771	0.235135	0.0827669	0.562476	0.0254553	0.0311067
9x13	2.7478e-10	0.0373414	0.0139488	0.241702	0.10291	0.555155	0.01553	0.0334126
9x14	0.0572723	0.0847252	0.0266671	0.202362	0.108243	0.413221	2.05454e-10	0.107509
9x15	2.42837e-10	0.0583214	0.0121366	0.208376	0.0870943	0.555339	0.0248211	0.0539119
9x16	0.0105778	0.0644828	0.0105094	0.171773	0.0924995	0.629073	3.04121e-10	0.0210841
9x17	3.02373e-10	0.0480768	0.0121526	0.237651	0.114717	0.534186	0.0184752	0.0347414
9x18	0.000941708	0.0650505	0.00821249	0.386953	0.0850723	0.401507	0.0236154	0.0286476
9x19	1.7837e-10	0.052446	1.77525e-10	0.428046	0.0735127	0.379893	0.0329915	0.0331107
9x20	0.00285562	0.0654293	0.0102986	0.259914	0.0988412	0.492103	0.0269554	0.0436031
9x21	1.75185e-10	0.0862789	0.00893595	0.306474	0.0859276	0.491825	0.00385135	0.016707
9x22	2.33436e-10	0.0560581	0.0136822	0.262695	0.0663175	0.569329	0.0120743	0.019844
9x23	4.10163e-10	0.104391	4.11315e-10	0.324056	0.0950633	0.455465	4.12048e-10	0.0210248
9x24	3.14182e-10	0.0372644	0.0294238	0.278116	0.130889	0.461797	0.0452425	0.0172674
9x25	0.00254973	0.0506072	0.0105958	0.328147	0.101486	0.45189	0.0235446	0.0311798
9x26	5.31782e-10	0.0779328	0.0135225	0.309705	0.10542	0.464847	0.0197978	0.00877432
9x5	0.00127723	0.0555485	0.00353855	0.263346	0.0980285	0.505133	0.0276742	0.0454539
9x6	2.5133e-10	0.0667023	0.0137935	0.241518	0.106993	0.483037	0.0177267	0.0702301
9x7	0.00831659	0.045475	0.00596224	0.243216	0.096878	0.548184	0.0116071	0.0403609
9x8	2.19554e-10	0.0722033	0.0167597	0.312391	0.128393	0.388285	2.18478e-10	0.0819672
9x9	0.0107047	0.0633771	0.01154	0.192445	0.13071	0.488487	0.0107196	0.0920161

## Sheet: major_A5
	B-cells	CAFs	Endothelial	Epithelial	Myeloid	Plasma Cells	PVL	T-cells
10x17	0.0218668	1.17646e-09	0.022603	0.932508	1.17256e-09	1.17563e-09	0.0230226	1.17506e-09
10x18	0.00929406	0.0472619	0.00789616	0.935548	6.78117e-10	6.77184e-10	6.77998e-10	6.7869e-10
10x19	0.0278642	0.0966358	0.0228706	0.779824	0.0484236	6.21356e-10	0.0243815	6.19801e-10
10x20	8.09337e-10	0.0104616	8.08539e-10	0.951675	8.06594e-10	8.07857e-10	0.0378635	8.05944e-10
10x21	4.42706e-10	0.0308964	0.00754563	0.935352	4.43429e-10	4.45167e-10	0.0262063	4.41912e-10
10x22	7.56605e-10	0.079486	0.0354229	0.800219	0.0517416	0.000623375	0.0325067	7.58791e-10
10x24	0.0102336	0.0950902	0.0563284	0.684903	0.0690274	3.11713e-10	0.0844176	3.12325e-10
10x25	0.0132281	0.00834072	0.0726012	0.887531	5.89344e-10	5.87135e-10	0.0182986	5.85793e-10
10x26	7.83911e-10	0.0500795	0.0395686	0.897343	0.0130092	7.8164e-10	7.83283e-10	7.8396e-10
10x27	0.00130354	0.0954355	0.0673928	0.790589	0.0452791	6.31587e-10	6.3323e-10	6.3417e-10
10x28	0.0101596	0.0482455	0.00896158	0.831487	0.0746737	4.10268e-10	0.0264728	4.10782e-10
10x29	0.00933573	0.0627474	0.0296612	0.854711	0.0187437	5.21137e-10	0.0248012	5.19229e-10
10x30	5.2404e-10	0.108446	0.00218391	0.791197	0.0652024	5.24484e-10	5.25213e-10	0.0329701
10x31	0.0107433	0.105299	0.0300837	0.787928	0.0659468	5.39591e-10	5.39338e-10	5.37926e-10
11x17	2.5975e-07	2.59797e-07	2.6048e-07	0.999998	2.59995e-07	2.5892e-07	2.58967e-07	2.59958e-07
11x19	4.99519e-10	0.00623011	0.00812923	0.940685	0.0192953	4.99714e-10	0.0256599	4.99209e-10
11x21	0.00431179	0.000646675	0.0365719	0.948449	8.29416e-10	8.27842e-10	0.0100208	8.30204e-10
11x22	8.13479e-10	0.0609982	8.14082e-10	0.793636	0.0965933	8.09649e-10	0.0487723	8.12375e-10
11x23	5.21787e-10	0.0592613	0.0330405	0.831978	0.0501037	5.20228e-10	0.0256166	5.20814e-10
11x24	4.14587e-10	0.0196931	4.14798e-10	0.930884	0.0494233	4.14304e-10	4.14686e-10	4.14879e-10
11x25	4.1712e-10	4.16039e-10	4.1628e-10	1	4.16751e-10	4.16366e-10	4.16539e-10	4.16504e-10
11x26	5.84028e-10	5.84437e-10	0.0252009	0.95408	5.05142e-05	0.0206686	5.84836e-10	5.85115e-10
11x27	5.308e-10	5.30189e-10	0.0157864	0.934426	0.0244908	5.28015e-10	0.0252968	5.288e-10
11x28	3.83153e-10	0.0111471	0.0196051	0.953884	0.0124467	3.82124e-10	3.82513e-10	0.00291689
11x29	0.00769101	0.0156784	0.00407037	0.871152	0.0593824	4.36152e-10	0.0232624	0.0187636
11x30	0.00893058	0.114734	0.0147062	0.623124	0.133568	2.86518e-10	0.00475262	0.100184
11x31	4.82362e-10	0.106384	0.023799	0.606197	0.221427	4.80478e-10	0.0280825	0.0141108
12x16	0.00563137	6.71149e-10	6.71415e-10	0.994369	6.71031e-10	6.73106e-10	6.70824e-10	6.71893e-10
12x17	0.0178883	0.0748577	0.0283863	0.789731	0.0285067	6.39895e-10	0.0606295	6.41382e-10
12x18	0.0278264	0.0115182	0.00127008	0.917576	0.00776476	5.75368e-10	0.0340447	5.72859e-10
12x19	0.0199676	0.0207141	0.000839485	0.879266	0.0207425	5.94837e-10	0.0584702	5.92191e-10
12x20	0.00317702	0.0150519	0.00670464	0.919597	0.0197721	0.00442664	0.0312711	6.64335e-10
12x21	0.00816188	6.39669e-10	6.40812e-10	0.963933	0.0204904	6.3882e-10	0.00741412	6.38925e-10
12x22	0.0100157	0.0843417	4.89819e-10	0.69548	0.118475	4.89618e-10	0.0916867	4.91365e-10
12x23	4.50313e-10	4.48744e-10	0.0249768	0.949453	0.0212722	4.48701e-10	0.0042986	4.4816e-10
12x24	0.0120119	0.00271721	0.0209643	0.86983	0.0553197	5.28977e-10	0.034122	0.00503516
12x25	0.00904596	0.0107657	0.00514835	0.968734	0.00368747	4.42593e-10	4.42667e-10	0.00261879
12x26	0.00343171	4.22011e-10	0.00818241	0.988386	4.20888e-10	4.20421e-10	4.23036e-10	4.20993e-10
12x27	0.0152601	0.0113365	0.0441394	0.91724	0.0120238	6.36851e-10	6.37994e-10	6.35695e-10
12x28	0.0167373	0.0514558	0.0124799	0.844639	0.0526565	3.71106e-10	3.71432e-10	0.0220309
12x29	0.0273309	0.0675997	0.0541977	0.61367	0.157171	3.72767e-10	0.0355896	0.0444407
12x30	0.00203153	0.0476768	0.0328703	0.758419	0.159003	3.69437e-10	3.71579e-10	3.70378e-10
12x31	0.000438612	0.00606606	0.0502331	0.878851	0.0398136	2.74512e-10	0.0245973	2.75157e-10
13x16	0.037758	0.0385505	0.0138996	0.897223	0.0125689	1.00223e-09	1.00058e-09	1.00148e-09
13x17	8.95122e-10	0.0123753	0.003363	0.980482	0.00377959	8.93927e-10	8.95585e-10	8.95887e-10
13x18	4.96963e-10	0.0304022	0.0118086	0.715739	0.123449	4.95942e-10	0.118601	4.95458e-10
13x19	0.0139441	0.0204875	0.0215547	0.899749	0.027757	7.17876e-10	0.016508	7.21986e-10
13x20	0.0135695	8.39968e-10	0.0239538	0.748137	0.109632	8.38331e-10	0.104708	8.43821e-10
13x22	6.89966e-10	0.0587752	0.0272124	0.799079	0.0953906	6.87739e-10	0.0195427	6.8928e-10
13x23	7.27996e-10	7.28896e-10	7.26716e-10	0.834088	0.095521	7.25523e-10	0.0703909	7.26894e-10
13x24	0.00978578	9.24476e-10	0.0117239	0.933719	9.21718e-10	0.00353074	0.0412406	9.23517e-10
13x25	0.0165792	4.04e-10	0.0052137	0.970166	4.02509e-10	4.02027e-10	0.00804077	4.02073e-10
13x26	4.62645e-10	0.0631275	4.63451e-10	0.908206	0.0286665	4.63267e-10	4.64463e-10	4.65725e-10
13x27	5.38878e-10	5.39072e-10	5.38644e-10	1	5.39549e-10	5.41663e-10	5.39594e-10	5.40069e-10
13x28	0.0098307	0.000200966	0.0435989	0.842993	0.0864188	4.30019e-10	0.0169577	4.3217e-10
13x29	5.26996e-10	5.26654e-10	0.0020487	0.952894	0.0343124	0.000995796	0.00880189	0.000947652
13x30	5.35036e-10	5.33433e-10	5.35138e-10	0.989188	5.36453e-10	5.35632e-10	0.0108125	5.33871e-10
13x31	4.14555e-10	0.0189586	0.00895219	0.859265	0.0857339	4.13958e-10	0.02709	4.13039e-10
14x16	0.0545846	0.0147013	0.0133196	0.894849	6.67268e-10	0.0225454	6.70357e-10	6.68197e-10
14x17	6.37646e-10	0.137827	6.35046e-10	0.824384	0.0377885	6.35255e-10	6.35809e-10	6.36329e-10
14x18	0.00293879	0.0609541	0.0467539	0.739241	0.0640587	5.0198e-10	0.0680507	0.0180028
14x19	0.0100486	0.119222	0.062079	0.674065	0.0882333	8.52007e-10	0.0355336	0.0108184
14x20	0.0111816	0.0643954	0.00278978	0.769365	0.128172	4.75094e-10	0.0240954	4.75534e-10
14x21	5.60517e-10	0.0266969	0.0618701	0.792092	0.0575011	5.60589e-10	0.0419359	0.0199035
14x22	0.00446759	5.64238e-10	5.63956e-10	0.977457	5.64769e-10	5.63142e-10	0.0180757	5.62675e-10
14x23	6.51405e-10	0.0120907	6.48144e-10	0.92813	0.0597797	6.49259e-10	6.48592e-10	6.49693e-10
14x24	0.00904934	0.103054	0.0143907	0.804892	0.012059	5.33199e-10	0.0565544	5.32492e-10
14x25	4.54351e-10	0.0577985	0.0117473	0.86226	0.0579006	4.5304e-10	0.0102934	4.54673e-10
14x26	5.00603e-10	0.0486394	0.0197489	0.854259	0.0471446	4.96939e-10	0.0302079	4.9673e-10
14x27	3.02655e-10	0.056813	0.0109045	0.91803	0.0142522	3.02354e-10	3.02545e-10	3.01425e-10
14x28	6.43921e-10	6.43252e-10	6.44253e-10	1	6.45205e-10	6.43478e-10	6.45056e-10	6.44996e-10
14x29	8.2685e-10	0.163505	0.0505689	0.570498	0.0738524	0.00667417	0.127198	0.00770381
14x30	0.0114402	6.93971e-10	0.00608257	0.982477	6.9586e-10	6.95723e-10	6.96498e-10	6.96306e-10
14x31	3.86182e-10	0.0348867	0.0141982	0.94684	0.00407464	3.86063e-10	3.86935e-10	3.84896e-10
15x16	0.00940279	8.25047e-10	8.22933e-10	0.955573	8.26104e-10	8.23348e-10	0.0350238	8.26515e-10
15x17	0.0105755	0.169024	0.0252929	0.719429	0.0486318	7.03613e-10	0.0270465	7.06259e-10
15x18	0.0367403	0.0117981	0.0161649	0.906147	5.63179e-10	5.62713e-10	0.02915	5.63011e-10
15x19	0.0013397	0.0352824	6.06523e-10	0.927147	6.09154e-10	6.08861e-10	0.0362305	6.07741e-10
15x20	0.00479119	0.089996	0.0160976	0.824319	0.0451085	5.64893e-10	0.0152307	0.00445665
15x21	5.46963e-10	0.0416426	0.0516402	0.786142	0.0720874	5.45617e-10	0.039875	0.00861295
15x22	8.61369e-10	8.64636e-10	8.61302e-10	1	8.61895e-10	8.61579e-10	8.62895e-10	8.63015e-10
15x23	0.00589118	0.0121337	6.73914e-10	0.9453	0.0366756	6.75762e-10	6.75911e-10	6.7495e-10
15x24	0.0159513	0.0339205	0.0215812	0.913527	0.00888829	4.96915e-10	4.97624e-10	0.00613153
15x25	0.0185563	0.0339173	0.0235148	0.864102	0.035979	3.21009e-10	0.0239307	3.20775e-10
15x26	4.65796e-10	0.0558784	0.00389684	0.87701	0.0435701	4.65524e-10	0.0106742	0.0089706
15x27	0.00169834	4.23213e-10	0.00708662	0.991215	4.24788e-10	4.23046e-10	4.24871e-10	4.23502e-10
15x28	4.08877e-10	0.0355823	0.0295593	0.92295	0.00838099	4.07665e-10	0.00352723	4.08003e-10
15x29	3.8789e-10	0.0341037	0.00200546	0.907273	0.0214362	3.87196e-10	0.035182	3.88407e-10
15x30	0.0138963	6.22369e-10	6.2543e-10	0.986104	6.22522e-10	6.23764e-10	6.23216e-10	6.22919e-10
15x31	3.88107e-10	3.86833e-10	0.00362584	0.990908	3.87649e-10	3.87394e-10	3.89116e-10	0.00546624
16x16	1.60893e-09	0.0408823	0.021782	0.914584	6.32936e-10	0.00995124	0.0128004	6.31777e-10
16x17	0.000418895	0.0409885	6.36011e-10	0.851589	0.0227235	6.39744e-10	0.0842805	6.37536e-10
16x18	0.00631381	0.037546	5.69087e-10	0.95614	5.70823e-10	5.68348e-10	5.69655e-10	5.69605e-10
16x19	4.94127e-10	4.93735e-10	0.00477741	0.985457	4.94623e-10	4.93855e-10	0.0097654	4.92879e-10
16x20	0.00707941	7.59902e-10	7.57887e-10	0.992919	7.57974e-10	7.55121e-10	1.26198e-06	7.56596e-10
16x21	0.00134585	0.0359089	4.94753e-05	0.943704	4.98145e-10	4.98113e-10	0.0171923	0.00179965
16x22	3.51269e-10	0.00779674	0.0120272	0.912721	0.0106481	0.0464089	0.0103983	3.50355e-10
16x23	0.00305864	8.35297e-10	0.00974122	0.985356	0.00184364	8.36084e-10	8.39832e-10	8.35444e-10
16x24	7.72281e-10	7.7502e-10	7.71093e-10	0.989189	0.005136	7.73866e-10	0.00567517	7.72019e-10
16x25	0.00119874	0.00036711	0.0196939	0.97846	4.39482e-10	4.39688e-10	0.000280591	4.3769e-10
16x26	0.0160623	0.0415896	0.0187417	0.887928	0.0356787	5.98067e-10	5.97767e-10	5.95563e-10
16x27	5.32654e-10	0.114507	0.0253159	0.779775	0.074091	5.31661e-10	0.00631129	5.31138e-10
16x28	4.73257e-10	0.0437177	0.0483928	0.84181	0.00200831	4.7231e-10	0.0640712	4.71797e-10
16x29	6.10287e-10	0.0120243	6.10764e-10	0.954765	0.0151051	6.11618e-10	0.0181055	6.12292e-10
16x30	0.00754369	4.17305e-10	0.00885246	0.965608	0.0179957	4.16643e-10	4.1562e-10	4.16077e-10
16x31	0.0028428	2.08905e-10	2.08949e-10	0.997157	2.08488e-10	2.0966e-10	2.09162e-10	2.08984e-10
17x16	9.5165e-10	9.53182e-10	9.54486e-10	1	9.49699e-10	9.50297e-10	9.52095e-10	9.50054e-10
17x17	5.00698e-10	0.048985	5.00884e-10	0.895517	0.00994156	0.0403018	0.0052552	4.99533e-10
17x18	4.16244e-10	0.00537826	0.00464881	0.981414	4.15982e-10	4.16029e-10	0.00855896	4.14969e-10
17x19	0.0239903	7.38486e-10	0.00310612	0.972904	7.39433e-10	7.36102e-10	7.378e-10	7.37412e-10
17x20	5.37126e-10	5.35679e-10	0.0228495	0.931435	5.37656e-10	5.33617e-10	0.0457151	5.34459e-10
17x21	3.57484e-10	0.0385387	0.0257409	0.898207	0.00888606	3.55217e-10	0.0286272	3.55835e-10
17x22	0.000763267	0.0632901	0.05729	0.866371	0.0122862	3.78228e-10	3.79107e-10	3.77776e-10
17x23	6.07228e-10	0.00666599	0.0423331	0.910649	6.09482e-10	0.0403518	6.08335e-10	6.07936e-10
17x24	5.84858e-10	5.83826e-10	0.000829829	0.99917	5.83929e-10	5.82014e-10	5.83505e-10	5.81753e-10
17x25	5.67988e-10	5.69552e-10	5.70419e-10	1	5.69448e-10	5.71837e-10	5.68907e-10	5.69983e-10
17x26	0.00401285	0.0133991	0.00358815	0.979	4.62294e-10	4.63458e-10	4.62481e-10	4.6297e-10
17x27	0.00960557	0.0206994	6.5348e-10	0.967005	0.00268966	6.53868e-10	6.54184e-10	6.51581e-10
17x28	6.16617e-10	6.19034e-10	6.17604e-10	1	6.19847e-10	6.15961e-10	6.18236e-10	6.16217e-10
17x29	5.07714e-10	5.10034e-10	0.0106652	0.980549	0.00878572	5.08854e-10	5.08738e-10	5.09357e-10
17x30	0.00986869	4.12154e-10	4.12748e-10	0.990131	4.12294e-10	4.11402e-10	4.12152e-10	4.11711e-10
17x31	3.29098e-08	3.28998e-08	3.28543e-08	1	3.2893e-08	3.29165e-08	3.2948e-08	3.28532e-08
18x16	6.78801e-10	6.77806e-10	6.79049e-10	0.973822	6.7921e-10	0.0211331	0.00504534	6.79916e-10
18x17	4.70472e-10	4.70371e-10	4.69865e-10	1	4.70578e-10	4.68998e-10	4.69903e-10	4.70684e-10
18x18	3.82541e-10	3.81618e-10	3.80333e-10	0.994215	0.00578505	3.80347e-10	3.81522e-10	3.80465e-10
18x19	5.93732e-10	0.043014	0.0185539	0.88079	0.0299995	0.0156675	0.0119756	5.89807e-10
18x21	5.45721e-10	0.0406864	5.44549e-10	0.958044	0.00127003	5.42857e-10	5.43035e-10	5.43178e-10
18x22	4.85324e-10	0.0135035	0.0149058	0.950335	4.87595e-10	4.86492e-10	0.0212556	4.86306e-10
18x23	0.00652185	7.44832e-10	7.46263e-10	0.993478	7.45957e-10	7.44733e-10	7.44798e-10	7.45037e-10
18x24	0.00226505	0.00406522	0.00202437	0.991645	4.49404e-10	4.50864e-10	4.51033e-10	4.48886e-10
18x25	3.45287e-10	0.0133245	3.44583e-10	0.982444	3.44968e-10	3.44983e-10	0.00423138	3.44784e-10
18x26	4.39139e-10	0.0645054	0.022672	0.873969	0.0196851	4.40477e-10	0.0191682	4.39123e-10
18x27	5.54635e-10	0.00119297	0.0170338	0.968228	0.00389139	5.54757e-10	0.00965417	5.56701e-10
18x28	3.87962e-10	0.0237351	3.87313e-10	0.904463	0.033237	0.0372726	0.00129268	3.8787e-10
18x29	5.45566e-10	5.45685e-10	0.00268063	0.997319	5.45037e-10	5.46759e-10	5.46823e-10	5.45449e-10
18x30	3.41735e-10	3.4243e-10	3.41145e-10	1	3.41245e-10	3.41614e-10	3.41787e-10	3.41804e-10
18x31	4.03777e-10	4.04053e-10	4.03825e-10	1	4.02752e-10	4.05435e-10	4.06113e-10	4.03522e-10
19x16	5.72224e-10	0.0436417	0.0103905	0.944858	0.00111034	5.70951e-10	5.73592e-10	5.71723e-10
19x17	0.00797268	4.68384e-10	0.0113035	0.980724	4.66206e-10	4.68073e-10	4.66732e-10	4.66956e-10
19x18	0.00461601	3.37986e-10	0.00210176	0.992632	3.37959e-10	3.3768e-10	0.000649828	3.37923e-10
19x19	4.37723e-10	4.38424e-10	0.00432464	0.995675	4.38959e-10	4.37983e-10	4.37975e-10	4.36706e-10
19x20	1.85426e-10	1.85267e-10	1.848e-10	0.995095	1.85617e-10	1.85126e-10	0.00490481	1.85336e-10
19x21	3.94325e-10	0.00948444	3.92247e-10	0.949897	3.94118e-10	3.93582e-10	0.0406182	3.9242e-10
19x22	0.0117629	5.74346e-10	5.75619e-10	0.988237	5.76902e-10	5.73761e-10	5.73957e-10	5.7485e-10
19x23	3.38685e-10	0.0205509	0.0322127	0.943998	0.00244512	3.37635e-10	3.38295e-10	0.000793625
19x24	3.59951e-10	3.58788e-10	0.00635238	0.993648	3.60031e-10	3.59653e-10	3.59724e-10	3.59718e-10
19x25	6.34056e-10	6.36268e-10	6.36608e-10	1	6.36762e-10	6.35738e-10	6.33598e-10	6.33915e-10
19x26	3.96394e-10	3.97508e-10	0.0048468	0.973919	3.97498e-10	0.0212337	3.96696e-10	3.96194e-10
19x27	4.45922e-10	0.0106315	0.00947608	0.962738	4.49409e-10	4.46592e-10	0.0171547	4.45853e-10
19x28	4.56183e-10	4.55883e-10	0.0154105	0.98459	4.56002e-10	4.55601e-10	4.58302e-10	4.56612e-10
19x29	3.71704e-10	0.000408963	3.72033e-10	0.987439	0.0121516	3.70781e-10	3.71658e-10	3.71351e-10
19x30	4.15666e-10	4.1638e-10	0.00705148	0.992949	4.17174e-10	4.17644e-10	4.17497e-10	4.17158e-10
19x31	1.7004e-10	0.000226891	0.00624899	0.993524	1.70213e-10	1.70515e-10	1.69925e-10	1.70168e-10
20x17	0.016602	4.04489e-10	0.00893235	0.970131	4.02463e-10	4.04246e-10	0.00433431	4.0279e-10
20x18	4.75834e-10	4.74494e-10	4.74826e-10	1	4.73408e-10	4.73138e-10	4.73392e-10	4.74243e-10
20x19	2.76033e-10	2.7547e-10	2.76162e-10	0.97518	2.76636e-10	2.76335e-10	0.0248204	2.75907e-10
20x20	2.54453e-10	2.54691e-10	2.5448e-10	1	2.53779e-10	2.54828e-10	2.54892e-10	2.53712e-10
20x21	0.00290805	0.0247902	0.0217565	0.927491	4.7211e-05	2.40823e-10	0.0230072	2.40223e-10
20x22	4.12599e-10	0.0488079	0.0080744	0.943118	4.13562e-10	4.12299e-10	4.12933e-10	4.13139e-10
20x23	3.66049e-10	3.65717e-10	3.66264e-10	1	3.65129e-10	3.65069e-10	3.65318e-10	3.6545e-10
20x24	2.74376e-10	0.00601374	0.00386039	0.979187	0.0109387	2.75379e-10	2.74797e-10	2.74664e-10
20x25	2.67838e-10	2.66549e-10	0.00999994	0.99	2.67459e-10	2.66238e-10	2.6656e-10	2.66601e-10
20x26	2.61962e-10	2.62116e-10	2.61345e-10	0.996945	2.62302e-10	0.00305484	2.6157e-10	2.6161e-10
20x27	3.57043e-10	0.00024603	0.0108256	0.988928	3.56281e-10	3.57002e-10	3.57075e-10	3.57044e-10
20x28	4.25681e-10	4.24209e-10	0.00790434	0.992096	4.23236e-10	4.23769e-10	4.24461e-10	4.2415e-10
20x29	3.98046e-10	0.00755931	0.00880249	0.983638	3.97107e-10	3.98722e-10	3.98725e-10	3.98118e-10
20x30	4.02414e-10	4.02338e-10	0.0138675	0.986132	4.02695e-10	4.01789e-10	4.01519e-10	4.00472e-10
20x31	0.00305208	3.12411e-10	3.12191e-10	0.965946	0.012769	3.11314e-10	0.0182332	3.11701e-10
21x16	0.0231565	3.59372e-10	3.60495e-10	0.927227	3.59601e-10	0.0486993	0.000916943	3.58668e-10
21x17	4.10733e-10	0.020599	0.000844301	0.954588	0.00699683	4.10935e-10	0.0169722	4.11329e-10
21x18	4.92473e-10	0.0282804	5.62372e-05	0.971663	4.92428e-10	4.92174e-10	4.93579e-10	4.92985e-10
21x19	4.18059e-10	0.0193346	0.0276069	0.94123	0.0118284	4.18587e-10	4.19311e-10	4.16505e-10
21x20	3.16549e-10	0.0144173	0.0109214	0.966616	3.15826e-10	3.15894e-10	0.00804503	3.15225e-10
21x21	2.16431e-10	0.0364047	0.00619333	0.912203	0.0129739	2.16801e-10	0.0264767	0.00574835
21x22	3.22195e-10	3.22645e-10	0.00404161	0.978483	0.00791327	3.22637e-10	0.00956245	3.23351e-10
21x23	0.000262722	3.01673e-10	0.00556768	0.99417	3.0197e-10	3.01015e-10	3.0105e-10	3.01072e-10
21x24	3.06379e-10	0.00775163	3.071e-10	0.992248	3.0744e-10	3.07064e-10	3.06068e-10	3.06091e-10
21x25	2.36916e-10	0.00799117	0.00300952	0.985306	0.00320433	0.000488532	2.37707e-10	2.36535e-10
21x26	2.3725e-10	0.0113859	0.00547457	0.953261	2.38072e-10	0.0298782	2.36805e-10	2.37251e-10
21x27	4.01242e-10	4.00716e-10	4.00538e-10	1	3.99068e-10	3.99257e-10	3.99041e-10	4.00479e-10
21x28	0.00565155	3.48787e-10	3.48976e-10	0.994348	3.49717e-10	3.48634e-10	3.49285e-10	3.48902e-10
21x29	0.000457781	0.00650276	4.94505e-10	0.993039	4.95054e-10	4.94791e-10	4.95139e-10	4.95233e-10
21x30	2.43845e-10	0.00310489	2.44574e-10	0.996895	2.43872e-10	2.44626e-10	2.44598e-10	2.44597e-10
21x31	2.82929e-10	0.0133652	0.0158018	0.948153	2.83462e-10	2.8379e-10	0.02268	2.83505e-10
22x16	0.00973402	0.0185702	0.00587244	0.965823	2.77006e-10	2.7737e-10	2.76594e-10	2.7652e-10
22x17	3.05211e-10	0.00625281	0.0120219	0.974113	0.00483663	0.00277622	3.05965e-10	3.06014e-10
22x18	3.69182e-10	0.0234259	3.68547e-10	0.974042	0.00253247	3.68585e-10	3.68909e-10	3.68077e-10
22x19	2.25285e-10	2.24626e-10	0.0118932	0.922983	0.0170659	0.0195589	0.0284986	2.24353e-10
22x20	0.0153261	0.0413366	0.0196267	0.893293	0.0304176	4.41641e-10	4.42896e-10	4.41194e-10
22x21	4.13944e-10	0.0384004	4.1523e-10	0.892597	0.0415584	4.13425e-10	0.0274446	4.12885e-10
22x22	2.30434e-10	0.0188636	0.00318813	0.945949	2.29746e-10	0.0247888	0.00721079	2.29512e-10
22x23	0.000762487	0.0233372	0.00734463	0.946108	0.00451599	2.87708e-10	0.0179321	2.88466e-10
22x24	2.56494e-10	0.0121677	0.00401975	0.976511	0.000518109	2.57536e-10	0.00678381	2.56845e-10
22x25	2.06545e-10	2.07459e-10	2.06214e-10	0.996181	2.06489e-10	0.00381935	2.07289e-10	2.06415e-10
22x26	2.96464e-10	2.95573e-10	2.95812e-10	1	2.95337e-10	2.97278e-10	2.9632e-10	2.95253e-10
22x27	4.48101e-10	4.46665e-10	0.00163537	0.99199	4.46242e-10	4.46889e-10	0.00637439	4.47031e-10
22x28	4.64206e-10	4.66328e-10	0.00813904	0.991861	4.65315e-10	4.64854e-10	4.66109e-10	4.64883e-10
22x29	2.23533e-10	2.23218e-10	2.21977e-10	0.997223	2.22601e-10	2.22529e-10	0.00277667	2.23368e-10
22x30	2.64133e-10	0.0171467	2.65002e-10	0.959554	0.0153513	2.64723e-10	0.00794827	2.64229e-10
22x31	2.03601e-10	2.04078e-10	0.000229619	0.99099	0.00512617	2.03954e-10	0.00365369	2.04325e-10
23x16	0.0047365	3.73472e-10	3.73518e-10	0.945195	3.74007e-10	0.0267437	0.0233252	3.72822e-10
23x17	0.0084545	0.026247	0.0117124	0.952916	3.47671e-10	3.47988e-10	0.000669931	3.46936e-10
23x18	2.39755e-10	0.0231289	0.010036	0.952996	0.0105031	2.39726e-10	0.00333633	2.38292e-10
23x19	2.65483e-10	0.0172845	0.0124531	0.906852	0.00796625	0.0157442	0.0396999	2.65266e-10
23x20	2.33983e-10	0.0257824	0.0106628	0.919866	0.00636731	0.00464258	0.0326789	2.34307e-10
23x21	1.87072e-10	0.00789851	0.00344581	0.982882	0.00577368	1.8746e-10	1.87497e-10	1.86941e-10
23x22	2.74318e-10	0.0191928	0.00343314	0.929714	0.0129831	0.0305859	0.00409066	2.73229e-10
23x23	2.28484e-10	0.013683	0.00986414	0.954401	0.00840411	0.0136474	2.28353e-10	2.27906e-10
23x24	0.000733427	2.43041e-10	0.0167864	0.975983	0.00649669	2.42425e-10	2.40999e-10	2.41685e-10
23x25	2.78876e-10	0.0414669	0.00461048	0.944137	0.00179396	2.79739e-10	0.00799142	2.79783e-10
23x26	2.11321e-10	0.0229109	0.0117114	0.952522	0.00839692	2.11682e-10	0.00445931	2.11483e-10
23x27	1.79604e-08	1.79921e-08	1.79644e-08	1	1.79935e-08	1.79712e-08	1.79392e-08	1.79811e-08
23x28	1.89822e-10	1.90371e-10	0.00663513	0.990151	0.00321387	1.90224e-10	1.9026e-10	1.9019e-10
23x29	3.06564e-10	3.06792e-10	0.0140894	0.923901	0.0148271	0.00939963	0.0377827	3.05615e-10
23x30	2.79326e-10	0.000571109	2.79482e-10	0.993689	2.79985e-10	0.00248686	0.003253	2.80049e-10
23x31	3.30653e-10	0.013815	0.00336024	0.95587	0.00821574	3.29784e-10	0.0187393	3.29681e-10
24x16	0.0218433	0.0202233	0.0100063	0.920164	0.0169839	2.90272e-10	0.010779	2.89422e-10
24x17	3.92045e-10	0.010572	3.92499e-10	0.96313	0.00629464	3.91595e-10	0.0200036	3.91641e-10
24x18	3.29483e-10	3.3104e-10	0.0105399	0.966011	3.30302e-10	3.29237e-10	0.0234487	3.29017e-10
24x19	4.47604e-10	4.48196e-10	0.00240425	0.962455	0.0112159	4.47215e-10	0.0239247	4.48816e-10
24x20	3.00853e-10	3.01766e-10	0.000452964	0.981257	3.02294e-10	0.0182902	3.00328e-10	3.00606e-10
24x21	3.32221e-10	3.32608e-10	3.31651e-10	1	3.31709e-10	3.32394e-10	3.31601e-10	3.32313e-10
24x22	0.00861473	0.013373	0.00904087	0.945764	0.0232072	4.3682e-10	4.34702e-10	4.35912e-10
24x23	0.00205275	0.02967	0.00393502	0.92195	0.00952054	0.032872	2.84736e-10	2.85679e-10
24x24	4.77465e-10	4.76193e-10	0.020158	0.881317	0.0420049	4.76165e-10	0.0565201	4.77422e-10
24x25	0.000760431	0.0282416	0.00903862	0.88114	0.0255152	0.0355097	0.019794	3.07464e-10
24x26	2.01702e-10	0.0287322	0.0157767	0.921851	0.00852318	2.02976e-10	0.0251172	2.01481e-10
24x27	3.5118e-10	0.0293806	0.0275629	0.911377	0.0107321	3.51204e-10	0.0209475	3.50899e-10
24x28	2.34581e-10	0.0125661	2.34851e-10	0.974578	0.0113274	2.34832e-10	0.00152848	2.34562e-10
24x29	2.73964e-10	0.00671434	0.00780739	0.985478	2.74946e-10	2.74788e-10	2.73249e-10	2.74314e-10
24x30	2.70125e-10	0.0185844	0.00052548	0.96992	0.00108585	2.6984e-10	0.00988383	2.68985e-10
24x31	3.08803e-10	3.10204e-10	0.000960843	0.992973	3.0934e-10	3.09724e-10	0.00606572	3.09067e-10
25x17	5.08751e-10	0.0155541	5.09149e-10	0.905559	0.00828337	0.040087	0.0305165	5.09977e-10
25x18	2.75093e-10	0.0128221	0.0023059	0.984872	2.75627e-10	2.75026e-10	2.74892e-10	2.75185e-10
25x19	3.34161e-10	0.0117638	0.00666017	0.955004	0.00927643	3.34466e-10	0.0172953	3.33235e-10
25x20	2.91325e-10	2.91793e-10	0.0103068	0.956643	0.0129001	0.00637883	0.013771	2.9046e-10
25x21	2.28017e-10	0.0155862	0.0143899	0.970024	2.27922e-10	2.28925e-10	2.28737e-10	2.2785e-10
25x22	0.000544052	0.0193245	0.0201155	0.960016	3.41001e-10	3.40127e-10	3.39664e-10	3.39471e-10
25x23	2.87689e-10	0.0290778	0.0120781	0.914984	0.0234389	2.88216e-10	0.020421	2.86529e-10
25x24	2.72109e-10	0.0295142	0.00722198	0.841912	0.0262401	0.0680125	0.0270989	2.7136e-10
25x25	0.0111447	0.0380674	0.0217615	0.882689	0.0228251	0.00581636	0.0176963	1.49914e-10
25x26	2.03043e-10	0.0455233	0.0188417	0.901404	0.00819416	0.0214802	0.00455662	2.02547e-10
25x27	3.15679e-10	0.0555744	0.00970548	0.915399	3.16449e-10	3.15223e-10	0.00772854	0.0115922
25x28	1.9064e-10	0.0202935	0.0103526	0.941887	0.0119599	0.0155072	1.90581e-10	1.90445e-10
25x29	4.27605e-10	0.0183646	4.28008e-10	0.981635	4.26048e-10	4.27213e-10	4.29285e-10	4.27968e-10
25x30	2.0992e-10	2.09964e-10	2.10248e-10	0.996303	2.10486e-10	0.00369712	2.08964e-10	2.09376e-10
25x31	3.10994e-10	3.11732e-10	3.11603e-10	1	3.1165e-10	3.11652e-10	3.11363e-10	3.11603e-10
26x17	2.0942e-10	0.0161158	0.00974989	0.964022	0.0101121	2.09158e-10	2.09425e-10	2.09123e-10
26x18	2.01673e-10	0.0274367	0.0172646	0.927744	0.0137008	2.0187e-10	0.0138538	2.01675e-10
26x19	0.00293436	0.0192686	4.7037e-10	0.976364	4.69543e-10	4.70015e-10	0.00143333	4.70838e-10
26x20	4.22126e-10	0.0349398	0.0289922	0.913404	4.2105e-10	0.0112654	0.0113985	4.21767e-10
26x21	2.39342e-10	0.0292799	0.00317954	0.942566	0.017561	2.39994e-10	0.00741347	2.39305e-10
26x22	0.00228382	2.52048e-10	0.00429505	0.967814	0.0170234	2.5194e-10	0.00858356	2.50765e-10
26x23	3.02003e-10	0.0422044	0.0134144	0.92006	0.0145693	0.00639281	0.00335951	3.02943e-10
26x24	2.73343e-10	0.0496032	0.0246527	0.910923	0.0126652	4.67996e-09	2.74947e-10	0.0021554
26x25	1.8595e-10	0.018793	0.00922751	0.89472	0.0146929	0.038559	0.0240073	1.86221e-10
26x27	4.71556e-10	0.0614519	0.0204133	0.881229	0.0252177	0.00286487	4.70341e-10	0.0088226
27x17	2.57068e-10	0.00926211	2.55904e-10	0.984001	0.00673639	2.56188e-10	2.56542e-10	2.56791e-10
27x18	0.00259249	0.0147049	0.00590646	0.924452	0.0211286	0.0312157	2.79104e-10	2.77794e-10
27x19	0.00833406	0.01431	0.00800815	0.953581	0.00988092	0.00588555	2.17312e-10	2.17465e-10
27x20	3.70631e-10	0.0204877	0.0183295	0.947453	0.00768883	3.70013e-10	0.00604147	3.69511e-10
27x21	3.49635e-10	0.0305334	3.51175e-10	0.965776	0.00369037	3.49322e-10	3.48879e-10	3.49465e-10
27x22	2.68916e-10	0.0473817	0.0121203	0.931153	0.00813683	2.67821e-10	0.00120821	2.67149e-10
4x19	4.43063e-10	0.0558883	0.00994118	0.845222	0.0369472	0.0207105	0.0312904	4.41932e-10
4x20	0.0156564	0.0173832	0.0246961	0.867838	0.0211651	5.43025e-10	0.0532608	5.44144e-10
4x21	5.95773e-10	0.0444138	5.96637e-10	0.903652	0.00310396	5.96211e-10	0.0488306	5.94597e-10
4x22	0.00603687	0.025052	0.00842336	0.850666	0.0194418	0.0358709	0.054509	3.35067e-10
4x23	0.004392	4.50117e-10	0.0113366	0.902813	0.0292983	4.49645e-10	0.0521602	4.4917e-10
4x24	0.0241737	0.00510145	4.05866e-10	0.910207	0.0122946	4.06541e-10	0.0435971	0.00462635
4x25	0.0292192	0.0916919	0.024931	0.557314	0.15115	0.0644291	0.0436468	0.0376184
5x17	3.77823e-10	3.76427e-10	0.0115973	0.932434	0.0177931	3.75713e-10	0.0381752	3.76079e-10
5x18	4.20265e-10	0.0852417	0.0135643	0.844927	0.0166035	4.18695e-10	0.0396639	4.20291e-10
5x19	3.99112e-10	0.0755277	0.0115441	0.869102	0.00962822	3.97816e-10	0.0341977	3.97198e-10
5x20	4.83597e-10	4.84944e-10	4.85936e-10	0.979198	4.85859e-10	4.84141e-10	0.0208023	4.85115e-10
5x21	3.90874e-10	0.014166	3.91331e-10	0.936614	3.93366e-10	0.0152314	0.0339887	3.90695e-10
5x22	6.39676e-10	6.40214e-10	0.00588938	0.967872	0.0079041	6.40101e-10	0.0183345	6.39391e-10
5x23	7.61461e-10	7.61056e-10	7.60032e-10	0.875382	0.0260273	7.60022e-10	0.0985906	7.61197e-10
5x24	4.97244e-10	4.95717e-10	0.00161866	0.943012	4.96392e-10	4.97269e-10	0.0442688	0.0111004
5x25	0.0245567	0.143837	0.024159	0.466627	0.186261	2.6222e-10	0.0570527	0.0975066
5x26	0.0578149	0.120153	0.0168032	0.376012	0.334878	3.48175e-10	0.0207303	0.0736092
5x27	0.0538836	0.188259	0.0265219	0.349529	0.211622	0.048459	0.0212554	0.10047
5x28	0.00679453	0.0856934	0.015233	0.762964	0.0967814	0.00742531	0.025108	6.73389e-10
5x31	1.11255e-09	0.00404422	0.0312953	0.813612	0.0468275	1.11151e-09	0.0925242	0.0116961
6x17	1.07048e-09	0.0485536	0.0416139	0.830092	0.00704379	1.07249e-09	0.0726968	1.06828e-09
6x18	0.00316473	0.0852103	0.0473476	0.644251	0.131355	3.51716e-10	0.0615418	0.0271297
6x19	0.0134088	0.0705642	0.0197505	0.786196	0.0621577	4.07976e-10	0.0479228	4.06867e-10
6x20	6.08562e-10	0.0188445	0.00572042	0.941482	0.0339534	6.08176e-10	6.06931e-10	6.06216e-10
6x21	7.75973e-10	0.0416407	0.0279155	0.889425	0.0410192	7.75615e-10	7.77325e-10	7.73172e-10
6x22	4.97286e-10	4.96894e-10	0.0154972	0.894153	0.0145195	0.011138	0.0646922	4.98843e-10
6x23	4.25447e-10	4.24538e-10	0.0102023	0.936943	0.00681337	0.0322426	0.0137984	4.24759e-10
6x24	3.02202e-10	3.02166e-10	0.0121018	0.915095	0.0107438	3.01682e-10	0.0461718	0.0158873
6x25	0.0137208	0.0707333	0.0462696	0.617323	0.0816436	2.56771e-10	0.106023	0.0642867
6x26	0.0229094	0.0709175	0.0264434	0.735615	0.0357035	0.0216476	0.0867635	3.44247e-10
6x27	2.739e-05	0.118242	0.020365	0.623968	0.0958676	0.0738354	0.0446314	0.0230631
6x30	1.02277e-09	0.0222456	0.0205118	0.846337	0.0489779	1.02728e-09	0.0619272	1.02121e-09
6x31	0.0191094	0.0718116	0.00352467	0.872113	0.0298977	6.83728e-10	6.85269e-10	0.00354409
7x17	4.43997e-10	4.42913e-10	4.42628e-10	1	4.41791e-10	4.41113e-10	4.42061e-10	4.41382e-10
7x18	0.00353227	5.64675e-10	0.0205394	0.927334	0.0357078	5.6326e-10	0.0128868	5.63112e-10
7x19	0.0298345	8.15305e-10	0.00672468	0.963441	5.63394e-10	5.64068e-10	5.64729e-10	5.64013e-10
7x20	0.0278386	0.108825	0.0233738	0.792474	0.0332616	5.35715e-10	0.0135521	0.000674982
7x21	0.0111807	3.13721e-10	0.0431967	0.719122	0.0460221	0.0509566	0.111645	0.0178764
7x22	0.0149211	0.08776	0.0215346	0.740715	0.0434289	4.597e-10	0.0559331	0.0357074
7x23	0.00901084	0.12441	0.0221297	0.691397	0.0487839	0.0331082	0.0403599	0.0308002
7x24	0.0248552	0.0991914	0.0205611	0.711975	0.085669	0.0366636	0.0210851	4.43598e-10
7x25	0.0262632	0.15652	0.0487024	0.566614	0.0703878	0.0811486	0.0503634	4.37879e-10
7x26	6.13323e-10	0.0824512	0.0393439	0.631181	0.0301976	0.0845792	0.106436	0.0258111
8x17	3.56155e-10	0.0056858	0.00947354	0.968486	0.00926817	3.55552e-10	0.0070863	3.54247e-10
8x18	0.00040375	0.00125564	0.00275168	0.995589	4.63765e-10	8.10877e-08	4.67071e-10	4.65122e-10
8x19	5.77309e-10	0.0486597	5.79798e-10	0.863514	0.0662792	5.77902e-10	0.0215467	5.7769e-10
8x20	0.0109642	0.117488	0.0223162	0.713279	0.135953	6.15672e-10	6.18001e-10	6.15368e-10
8x21	3.65425e-10	0.0986872	0.0334363	0.748383	0.0553231	0.0172815	0.0468893	3.63911e-10
8x22	0.00797316	0.102856	0.0287957	0.661354	0.0656647	0.0653969	0.0675015	0.000458137
8x23	8.0549e-10	0.136016	0.0512573	0.668615	0.0646247	4.8167e-10	0.0562377	0.0232495
8x24	4.87426e-10	0.103576	0.0364936	0.63642	0.0743168	0.0529274	0.0937341	0.00253252
8x26	0.0151778	0.113135	0.0288589	0.623518	0.0846586	0.0869198	0.0477314	4.23801e-10
8x28	1.03663e-09	0.156831	0.0147373	0.690839	0.0388256	0.0443606	0.0498278	0.00457856
8x29	6.39061e-10	0.0898732	0.0166854	0.814109	0.0681543	0.00886968	0.00230875	6.38148e-10
8x30	0.0113181	0.102265	0.0276551	0.706471	0.0813948	0.0227547	0.0323676	0.0157735
9x17	0.0315211	0.135831	0.0376044	0.696575	0.0164354	0.0299779	0.0376888	0.0143664
9x18	0.0156097	6.07274e-10	0.0240206	0.869958	0.0569087	6.05048e-10	0.033503	6.05732e-10
9x19	0.00495175	0.0728682	0.026117	0.797516	0.0599974	4.10457e-10	0.0385498	4.10844e-10
9x20	0.00868901	0.0179686	0.0242561	0.860169	0.0449564	4.49809e-10	0.0439607	4.48595e-10
9x21	0.0097259	0.0410988	4.66142e-10	0.864152	0.0555535	4.66153e-10	0.0294701	4.66019e-10
9x22	3.92863e-10	0.101715	0.0415361	0.685829	0.0698523	0.014027	0.0870413	3.93289e-10
9x23	5.35398e-10	0.0144394	0.0186129	0.895557	0.029836	5.37236e-10	0.0415551	5.3622e-10
9x24	0.0229592	4.04251e-10	0.0421709	0.771205	0.0603772	4.02996e-10	0.103288	4.03484e-10
9x25	0.0165589	3.98792e-10	3.98948e-10	0.955056	0.0245335	3.98186e-10	0.00385143	3.98464e-10
9x26	0.0256514	0.0458923	0.00749482	0.791449	0.0448571	5.18657e-10	0.0846555	5.20363e-10
9x27	9.47383e-10	0.0366318	0.00499915	0.891085	0.0461141	0.00481524	0.013163	0.00319164
9x28	0.0147923	0.088788	0.0257999	0.736572	0.0712858	3.12159e-10	0.0627625	3.11359e-10
9x29	0.0166544	0.107281	0.0267481	0.768957	0.0803592	3.7003e-10	3.69802e-10	3.68864e-10
9x30	0.0149916	0.115943	0.00739396	0.763953	0.071474	0.0262437	8.05597e-10	8.02951e-10

[truncated: 99 more sheets: major_B1, major_H1, major_D5, major_E3, major_C4, major_E1, major_D1, major_A6, major_A4, major_B2, major_C1, major_F2, major_B4, major_C6, major_G1, major_C2, major_C5, major_D6, major_A1, major_F1 …]
