# Supplementary material for: Spatial deconvolution of HER2-positive breast cancer delineates tumor-associated cell type interactions
Source: Nat Commun. 2021 Oct 14;12:6012. doi: 10.1038/s41467-021-26271-2 (PMC8516894; doi:10.1038/s41467-021-26271-2)
Supplement: Supplementary file 14 — Supplementary Data 11 [file 41467_2021_26271_MOESM14_ESM.xlsx]

## Sheet: RINGGENES
gene
FTH1
EEF2
BEST1
LRRC59
PRDX1
CD63
DYNC1H1
ENO1
PSMB3
RNF187
RNASE1
CFL1
GRN
UBC
TAX1BP3
COX4I1
CUTA
NME1
H3F3B
AKR7A2
IMPDH2
