# Supplementary material for: Spatial deconvolution of HER2-positive breast cancer delineates tumor-associated cell type interactions
Source: Nat Commun. 2021 Oct 14;12:6012. doi: 10.1038/s41467-021-26271-2 (PMC8516894; doi:10.1038/s41467-021-26271-2)
Supplement: Supplementary file 15 — Supplementary Data 12 [file 41467_2021_26271_MOESM15_ESM.xlsx]

## Sheet: TLSENR
	source	native	name	p_value	significant	description	term_size	query_size	intersection_size	effective_domain_size	precision	recall	query	parents
1	GO:BP	GO:0045321	leukocyte activation	4.3379e-15	True	"A change in morphology and behavior of a leukocyte resulting from exposure to a specific antigen, mitogen, cytokine, cellular ligand, or soluble factor." [GOC:add]	1305	150	47	17906	0.313333	0.0360153	query_1	['GO:0001775', 'GO:0002376']
2	GO:BP	GO:0001775	cell activation	1.3679e-14	True	"A change in the morphology or behavior of a cell resulting from exposure to an activating factor such as a cellular or soluble ligand." [GOC:mgi_curators]	1465	150	49	17906	0.326667	0.0334471	query_1	['GO:0009987']
3	GO:BP	GO:0046649	lymphocyte activation	1.62958e-14	True	"A change in morphology and behavior of a lymphocyte resulting from exposure to a specific antigen, mitogen, cytokine, chemokine, cellular ligand, or soluble factor." [GOC:mgi_curators, ISBN:0781735149]	754	150	36	17906	0.24	0.0477454	query_1	['GO:0045321']
4	GO:BP	GO:0042110	T cell activation	7.17554e-13	True	"The change in morphology and behavior of a mature or immature T cell resulting from exposure to a mitogen, cytokine, chemokine, cellular ligand, or an antigen for which it is specific." [GOC:mgi_curators, ISBN:0781735149]	478	150	28	17906	0.186667	0.0585774	query_1	['GO:0046649']
6	GO:BP	GO:0002376	immune system process	5.52038e-12	True	"Any process involved in the development or functioning of the immune system, an organismal system for calibrated responses to potential internal or invasive threats." [GO_REF:0000022, GOC:add, GOC:mtg_15nov05]	3235	150	69	17906	0.46	0.0213292	query_1	['GO:0008150']
7	GO:BP	GO:0002682	regulation of immune system process	1.95398e-11	True	"Any process that modulates the frequency, rate, or extent of an immune system process." [GOC:add]	1688	150	48	17906	0.32	0.028436	query_1	['GO:0002376', 'GO:0050789']
10	GO:BP	GO:0030098	lymphocyte differentiation	6.90158e-11	True	"The process in which a relatively unspecialized precursor cell acquires specialized features of a lymphocyte. A lymphocyte is a leukocyte commonly found in the blood and lymph that has the characteristics of a large nucleus, a neutral staining cytoplasm, and prominent heterochromatin." [CL:0000542, GOC:go_curators]	361	150	23	17906	0.153333	0.0637119	query_1	['GO:0002521', 'GO:0046649']
15	GO:BP	GO:0007159	leukocyte cell-cell adhesion	4.83889e-10	True	"The attachment of a leukocyte to another cell via adhesion molecules." [GOC:go_curators]	356	150	22	17906	0.146667	0.0617978	query_1	['GO:0098609']
16	GO:BP	GO:0006955	immune response	5.91352e-10	True	"Any immune system process that functions in the calibrated response of an organism to a potential internal or invasive threat." [GO_REF:0000022, GOC:add, GOC:mtg_15nov05]	2294	150	54	17906	0.36	0.0235397	query_1	['GO:0002376', 'GO:0050896']
18	GO:BP	GO:0050870	positive regulation of T cell activation	4.1326e-09	True	"Any process that activates or increases the frequency, rate or extent of T cell activation." [GOC:ai]	210	150	17	17906	0.113333	0.0809524	query_1	['GO:0042110', 'GO:0050863', 'GO:0051251', 'GO:1903039']
19	GO:BP	GO:0002521	leukocyte differentiation	4.34033e-09	True	"The process in which a relatively unspecialized hemopoietic precursor cell acquires the specialized features of a leukocyte. A leukocyte is an achromatic cell of the myeloid or lymphoid lineages capable of ameboid movement, found in blood or other tissue." [CL:0000738, GOC:add, PMID:16551264]	531	150	25	17906	0.166667	0.047081	query_1	['GO:0030097', 'GO:0030154']
20	GO:BP	GO:0030217	T cell differentiation	5.35042e-09	True	"The process in which a precursor cell type acquires characteristics of a more mature T-cell. A T cell is a type of lymphocyte whose definin characteristic is the expression of a T cell receptor complex." [GO_REF:0000022, GOC:jid, GOC:mah, GOC:mtg_15nov05]	247	150	18	17906	0.12	0.0728745	query_1	['GO:0030098', 'GO:0042110']
22	GO:BP	GO:0050863	regulation of T cell activation	9.19153e-09	True	"Any process that modulates the frequency, rate or extent of T cell activation." [GOC:ai]	330	150	20	17906	0.133333	0.0606061	query_1	['GO:0042110', 'GO:0051249']
27	GO:BP	GO:1903039	positive regulation of leukocyte cell-cell adhesion	1.78672e-08	True	"Any process that activates or increases the frequency, rate or extent of leukocyte cell-cell adhesion." [GO_REF:0000058, GOC:BHF, GOC:rl, GOC:TermGenie, PMID:21106532]	230	150	17	17906	0.113333	0.073913	query_1	['GO:0007159', 'GO:0022409', 'GO:1903037']
28	GO:BP	GO:0002520	immune system development	1.99065e-08	True	"The process whose specific outcome is the progression of an organismal system whose objective is to provide calibrated responses by an organism to a potential internal or invasive threat, over time, from its formation to the mature structure. A system is a regularly interacting or interdependent group of organs or tissues that work together to carry out a given biological process." [GOC:add, GOC…	1009	150	33	17906	0.22	0.0327056	query_1	['GO:0002376', 'GO:0048731']
30	GO:BP	GO:0002684	positive regulation of immune system process	2.19312e-08	True	"Any process that activates or increases the frequency, rate, or extent of an immune system process." [GOC:add]	1199	150	36	17906	0.24	0.030025	query_1	['GO:0002376', 'GO:0002682', 'GO:0048518']
31	GO:BP	GO:0048534	hematopoietic or lymphoid organ development	2.38533e-08	True	"The process whose specific outcome is the progression of any organ involved in hematopoiesis (also known as hemopoiesis) or lymphoid cell activation over time, from its formation to the mature structure. Such development includes differentiation of resident cell types (stromal cells) and of migratory cell types dependent on the unique microenvironment afforded by the organ for their proper diffe…	956	150	32	17906	0.213333	0.0334728	query_1	['GO:0002520', 'GO:0048513']
32	GO:BP	GO:0022409	positive regulation of cell-cell adhesion	2.86932e-08	True	"Any process that activates or increases the rate or extent of cell adhesion to another cell." [GOC:isa_complete]	273	150	18	17906	0.12	0.0659341	query_1	['GO:0022407', 'GO:0045785', 'GO:0098609']
41	GO:BP	GO:0048518	positive regulation of biological process	6.54154e-08	True	"Any process that activates or increases the frequency, rate or extent of a biological process. Biological processes are regulated by many means; examples include the control of gene expression, protein modification or interaction with a protein or substrate molecule." [GOC:jid]	6366	150	93	17906	0.62	0.0146089	query_1	['GO:0008150', 'GO:0050789']
42	GO:BP	GO:0051249	regulation of lymphocyte activation	8.24617e-08	True	"Any process that modulates the frequency, rate or extent of lymphocyte activation." [GOC:ai]	509	150	23	17906	0.153333	0.0451866	query_1	['GO:0002694', 'GO:0046649']
45	GO:BP	GO:0030097	hemopoiesis	1.99564e-07	True	"The process whose specific outcome is the progression of the myeloid and lymphoid derived organ/tissue systems of the blood and other parts of the body over time, from formation to the mature structure. The site of hemopoiesis is variable during development, but occurs primarily in bone marrow or kidney in many adult vertebrates." [GOC:dgh, ISBN:0198506732]	916	150	30	17906	0.2	0.0327511	query_1	['GO:0048534']
46	GO:BP	GO:0002694	regulation of leukocyte activation	3.41215e-07	True	"Any process that modulates the frequency, rate, or extent of leukocyte activation." [GOC:add]	598	150	24	17906	0.16	0.0401338	query_1	['GO:0002682', 'GO:0045321', 'GO:0050865']
48	GO:BP	GO:1903037	regulation of leukocyte cell-cell adhesion	4.32731e-07	True	"Any process that modulates the frequency, rate or extent of leukocyte cell-cell adhesion." [GO_REF:0000058, GOC:BHF, GOC:rl, GOC:TermGenie, PMID:21106532]	322	150	18	17906	0.12	0.0559006	query_1	['GO:0007159', 'GO:0022407']
51	GO:BP	GO:0022407	regulation of cell-cell adhesion	8.83868e-07	True	"Any process that modulates the frequency, rate or extent of attachment of a cell to another cell." [GOC:isa_complete]	426	150	20	17906	0.133333	0.0469484	query_1	['GO:0030155', 'GO:0098609']
52	GO:BP	GO:0033077	T cell differentiation in thymus	9.57166e-07	True	"The process in which a precursor cell type acquires the specialized features of a T cell via a differentiation pathway dependent upon transit through the thymus." [GOC:add, ISBN:0781735149]	73	150	10	17906	0.0666667	0.136986	query_1	['GO:0030217']
53	GO:BP	GO:0050776	regulation of immune response	1.23853e-06	True	"Any process that modulates the frequency, rate or extent of the immune response, the immunological reaction of an organism to an immunogenic stimulus." [GOC:ai]	1116	150	32	17906	0.213333	0.0286738	query_1	['GO:0002682', 'GO:0006955', 'GO:0048583']
54	GO:BP	GO:0050865	regulation of cell activation	1.3826e-06	True	"Any process that modulates the frequency, rate or extent of cell activation, the change in the morphology or behavior of a cell resulting from exposure to an activating factor such as a cellular or soluble ligand." [GOC:ai]	641	150	24	17906	0.16	0.0374415	query_1	['GO:0001775', 'GO:0050794']
55	GO:BP	GO:0071345	cellular response to cytokine stimulus	1.68836e-06	True	"Any process that results in a change in state or activity of a cell (in terms of movement, secretion, enzyme production, gene expression, etc.) as a result of a cytokine stimulus." [GOC:mah]	1130	150	32	17906	0.213333	0.0283186	query_1	['GO:0034097', 'GO:0071310']
57	GO:BP	GO:0002252	immune effector process	2.42139e-06	True	"Any process of the immune system that can potentially contribute to an immune response." [GO_REF:0000022, GOC:add, GOC:mtg_15nov05, ISBN:0781735149]	1281	150	34	17906	0.226667	0.0265418	query_1	['GO:0002376']
59	GO:BP	GO:0046651	lymphocyte proliferation	3.92159e-06	True	"The expansion of a lymphocyte population by cell division." [GOC:ai]	283	150	16	17906	0.106667	0.0565371	query_1	['GO:0032943', 'GO:0046649']
62	GO:BP	GO:0032943	mononuclear cell proliferation	4.56521e-06	True	"The expansion of a mononuclear cell population by cell division. A mononuclear cell is a leukocyte with a single non-segmented nucleus in the mature form." [GOC:add]	286	150	16	17906	0.106667	0.0559441	query_1	['GO:0070661']
63	GO:BP	GO:0045785	positive regulation of cell adhesion	4.97694e-06	True	"Any process that activates or increases the frequency, rate or extent of cell adhesion." [GOC:go_curators]	422	150	19	17906	0.126667	0.0450237	query_1	['GO:0007155', 'GO:0030155', 'GO:0048518']
65	GO:BP	GO:0050896	response to stimulus	6.804e-06	True	"Any process that results in a change in state or activity of a cell or an organism (in terms of movement, secretion, enzyme production, gene expression, etc.) as a result of a stimulus. The process begins with detection of the stimulus and ends with a change in state or activity or the cell or organism." [GOC:ai, GOC:bf]	9455	150	114	17906	0.76	0.0120571	query_1	['GO:0008150']
72	GO:BP	GO:0002696	positive regulation of leukocyte activation	1.1624e-05	True	"Any process that activates or increases the frequency, rate, or extent of leukocyte activation." [GOC:add]	396	150	18	17906	0.12	0.0454545	query_1	['GO:0002684', 'GO:0002694', 'GO:0045321', 'GO:0050867']
73	GO:BP	GO:0034097	response to cytokine	1.21486e-05	True	"Any process that results in a change in state or activity of a cell or an organism (in terms of movement, secretion, enzyme production, gene expression, etc.) as a result of a cytokine stimulus." [GOC:sl]	1225	150	32	17906	0.213333	0.0261224	query_1	['GO:0010033']
74	GO:BP	GO:0051251	positive regulation of lymphocyte activation	1.2357e-05	True	"Any process that activates or increases the frequency, rate or extent of lymphocyte activation." [GOC:ai]	351	150	17	17906	0.113333	0.048433	query_1	['GO:0002696', 'GO:0046649', 'GO:0051249']
75	GO:BP	GO:0030155	regulation of cell adhesion	1.39817e-05	True	"Any process that modulates the frequency, rate or extent of attachment of a cell to another cell or to the extracellular matrix." [GOC:mah]	721	150	24	17906	0.16	0.0332871	query_1	['GO:0007155', 'GO:0050789']
76	GO:BP	GO:0070661	leukocyte proliferation	1.4446e-05	True	"The expansion of a leukocyte population by cell division." [GOC:add]	310	150	16	17906	0.106667	0.0516129	query_1	['GO:0008283']
77	GO:BP	GO:0050867	positive regulation of cell activation	2.07044e-05	True	"Any process that activates or increases the frequency, rate or extent of activation." [GOC:ai]	411	150	18	17906	0.12	0.0437956	query_1	['GO:0001775', 'GO:0048522', 'GO:0050865']
78	GO:BP	GO:0007166	cell surface receptor signaling pathway	2.18725e-05	True	"A series of molecular signals initiated by activation of a receptor on the surface of a cell. The pathway begins with binding of an extracellular ligand to a cell surface receptor, or for receptors that signal in the absence of a ligand, by ligand-withdrawal or the activity of a constitutively active receptor. The pathway ends with regulation of a downstream cellular process, e.g. transcription.…	3197	150	56	17906	0.373333	0.0175164	query_1	['GO:0007165']
80	GO:BP	GO:0098609	cell-cell adhesion	2.56133e-05	True	"The attachment of one cell to another cell via adhesion molecules." [GOC:dos]	866	150	26	17906	0.173333	0.0300231	query_1	['GO:0007155']
81	GO:BP	GO:0048522	positive regulation of cellular process	3.09538e-05	True	"Any process that activates or increases the frequency, rate or extent of a cellular process, any of those that are carried out at the cellular level, but are not necessarily restricted to a single cell. For example, cell communication occurs among more than one cell, but occurs at the cellular level." [GOC:jid]	5605	150	80	17906	0.533333	0.014273	query_1	['GO:0009987', 'GO:0048518', 'GO:0050794']
85	GO:BP	GO:0001817	regulation of cytokine production	4.25022e-05	True	"Any process that modulates the frequency, rate, or extent of production of a cytokine." [GOC:add, ISBN:0781735149]	764	150	24	17906	0.16	0.0314136	query_1	['GO:0001816', 'GO:0051239']
88	GO:BP	GO:0001816	cytokine production	5.60771e-05	True	"The appearance of a cytokine due to biosynthesis or secretion following a cellular stimulus, resulting in an increase in its intracellular or extracellular levels." [GOC:add, ISBN:0781735149]	837	150	25	17906	0.166667	0.0298686	query_1	['GO:0032501']
95	GO:BP	GO:0019221	cytokine-mediated signaling pathway	9.90672e-05	True	"A series of molecular signals initiated by the binding of a cytokine to a receptor on the surface of a cell, and ending with regulation of a downstream cellular process, e.g. transcription." [GOC:mah, GOC:signaling, PMID:19295629]	799	150	24	17906	0.16	0.0300375	query_1	['GO:0007166', 'GO:0071345']
98	GO:BP	GO:0048583	regulation of response to stimulus	0.000131501	True	"Any process that modulates the frequency, rate or extent of a response to a stimulus. Response to stimulus is a change in state or activity of a cell or an organism (in terms of movement, secretion, enzyme production, gene expression, etc.) as a result of a stimulus." [GOC:jid]	4421	150	67	17906	0.446667	0.0151549	query_1	['GO:0050789', 'GO:0050896']
101	GO:BP	GO:0007155	cell adhesion	0.000159273	True	"The attachment of a cell, either to another cell or to an underlying substrate such as the extracellular matrix, via cell adhesion molecules." [GOC:hb, GOC:pf]	1440	150	33	17906	0.22	0.0229167	query_1	['GO:0022610']
103	GO:BP	GO:0065007	biological regulation	0.000172008	True	"Any process that modulates a measurable attribute of any biological process, quality or function." [GOC:dph, GOC:isa_complete, GOC:mah, GOC:pr, GOC:vw]	12628	150	133	17906	0.886667	0.0105322	query_1	['GO:0008150']
105	GO:BP	GO:0042098	T cell proliferation	0.000177224	True	"The expansion of a T cell population by cell division. Follows T cell activation." [GOC:jl]	195	150	12	17906	0.08	0.0615385	query_1	['GO:0042110', 'GO:0046651']
106	GO:BP	GO:0022610	biological adhesion	0.000178521	True	"The attachment of a cell or organism to a substrate, another cell, or other organism. Biological adhesion includes intracellular attachment between membrane regions." [GOC:isa_complete]	1447	150	33	17906	0.22	0.0228058	query_1	['GO:0008150']
107	GO:BP	GO:0002366	leukocyte activation involved in immune response	0.000192517	True	"A change in morphology and behavior of a leukocyte resulting from exposure to a specific antigen, mitogen, cytokine, cellular ligand, or soluble factor, leading to the initiation or perpetuation of an immune response." [GOC:add, ISBN:0781735149]	704	150	22	17906	0.146667	0.03125	query_1	['GO:0002263', 'GO:0045321']
110	GO:BP	GO:0002263	cell activation involved in immune response	0.000212413	True	"A change in the morphology or behavior of a cell resulting from exposure to an activating factor such as a cellular or soluble ligand, leading to the initiation or perpetuation of an immune response." [GO_REF:0000022, GOC:add, GOC:mtg_15nov05, ISBN:0781735149]	708	150	22	17906	0.146667	0.0310734	query_1	['GO:0001775', 'GO:0002252', 'GO:0006955']
111	GO:BP	GO:2000107	negative regulation of leukocyte apoptotic process	0.000229792	True	"Any process that stops, prevents, or reduces the frequency, rate or extent of leukocyte apoptotic process." [GOC:BHF, GOC:mtg_apoptosis]	47	150	7	17906	0.0466667	0.148936	query_1	['GO:0043066', 'GO:0071887', 'GO:2000106']
116	GO:BP	GO:0045058	T cell selection	0.000309501	True	"The process in which T cells that express T cell receptors that are restricted by self MHC protein complexes and tolerant to self antigens are selected for further maturation." [ISBN:0781735149, PMID:12414722]	49	150	7	17906	0.0466667	0.142857	query_1	['GO:0002376', 'GO:0030217']
117	GO:BP	GO:0030183	B cell differentiation	0.000363637	True	"The process in which a precursor cell type acquires the specialized features of a B cell. A B cell is a lymphocyte of B lineage with the phenotype CD19-positive and capable of B cell mediated immunity." [GO_REF:0000022, GOC:mah, GOC:mtg_15nov05]	134	150	10	17906	0.0666667	0.0746269	query_1	['GO:0030098', 'GO:0042113']
122	GO:BP	GO:0002250	adaptive immune response	0.000438376	True	"An immune response mediated by cells expressing specific receptors for antigen produced through a somatic diversification process, and allowing for an enhanced secondary response to subsequent exposures to the same antigen (immunological memory)." [GO_REF:0000022, GOC:add, GOC:mtg_15nov05, ISBN:0781735149]	677	150	21	17906	0.14	0.0310192	query_1	['GO:0006955']
129	GO:BP	GO:0002443	leukocyte mediated immunity	0.000588511	True	"Any process involved in the carrying out of an immune response by a leukocyte." [GO_REF:0000022, GOC:add, GOC:mtg_15nov05, ISBN:0781735149]	880	150	24	17906	0.16	0.0272727	query_1	['GO:0002252']
130	GO:BP	GO:0007165	signal transduction	0.000616431	True	"The cellular process in which a signal is conveyed to trigger a change in the activity or state of a cell. Signal transduction begins with reception of a signal (e.g. a ligand binding to a receptor or receptor activation by a stimulus such as light), or for signal transduction in the absence of ligand, signal-withdrawal or the activity of a constitutively active receptor. Signal transduction end…	6296	150	83	17906	0.553333	0.013183	query_1	['GO:0007154', 'GO:0009987', 'GO:0023052', 'GO:0050794', 'GO:0051716']
131	GO:BP	GO:0046631	alpha-beta T cell activation	0.000625696	True	"The change in morphology and behavior of an alpha-beta T cell resulting from exposure to a mitogen, cytokine, chemokine, cellular ligand, or an antigen for which it is specific." [GOC:add]	142	150	10	17906	0.0666667	0.0704225	query_1	['GO:0042110']
134	GO:BP	GO:0070233	negative regulation of T cell apoptotic process	0.00078491	True	"Any process that stops, prevents, or reduces the frequency, rate or extent of T cell death by apoptotic process." [GOC:add, GOC:mtg_apoptosis, ISBN:0781765196]	19	150	5	17906	0.0333333	0.263158	query_1	['GO:0070229', 'GO:0070231', 'GO:0070232']
135	GO:BP	GO:0048584	positive regulation of response to stimulus	0.000872547	True	"Any process that activates, maintains or increases the rate of a response to a stimulus. Response to stimulus is a change in state or activity of a cell or an organism (in terms of movement, secretion, enzyme production, gene expression, etc.) as a result of a stimulus." [GOC:jid]	2542	150	45	17906	0.3	0.0177026	query_1	['GO:0048518', 'GO:0048583', 'GO:0050896']
136	GO:BP	GO:0032655	regulation of interleukin-12 production	0.00090075	True	"Any process that modulates the frequency, rate, or extent of interleukin-12 production." [GOC:mah]	57	150	7	17906	0.0466667	0.122807	query_1	['GO:0001817', 'GO:0032615']
137	GO:BP	GO:0050851	antigen receptor-mediated signaling pathway	0.000917909	True	"A series of molecular signals initiated by the cross-linking of an antigen receptor on a B or T cell." [GOC:add]	318	150	14	17906	0.0933333	0.0440252	query_1	['GO:0002429']
138	GO:BP	GO:0050789	regulation of biological process	0.000926501	True	"Any process that modulates the frequency, rate or extent of a biological process. Biological processes are regulated by many means; examples include the control of gene expression, protein modification or interaction with a protein or substrate molecule." [GOC:ai, GOC:go_curators]	11940	150	127	17906	0.846667	0.0106365	query_1	['GO:0008150', 'GO:0065007']
140	GO:BP	GO:0042113	B cell activation	0.00106651	True	"The change in morphology and behavior of a mature or immature B cell resulting from exposure to a mitogen, cytokine, chemokine, cellular ligand, or an antigen for which it is specific." [GOC:mgi_curators, ISBN:0781735149]	322	150	14	17906	0.0933333	0.0434783	query_1	['GO:0046649']
141	GO:BP	GO:2000106	regulation of leukocyte apoptotic process	0.00107904	True	"Any process that modulates the frequency, rate or extent of leukocyte apoptotic process." [GOC:BHF, GOC:mtg_apoptosis]	85	150	8	17906	0.0533333	0.0941176	query_1	['GO:0042981', 'GO:0071887']
143	GO:BP	GO:0032615	interleukin-12 production	0.00114614	True	"The appearance of interleukin-12 due to biosynthesis or secretion following a cellular stimulus, resulting in an increase in its intracellular or extracellular levels." [GOC:mah]	59	150	7	17906	0.0466667	0.118644	query_1	['GO:0001816']
150	GO:BP	GO:0045061	thymic T cell selection	0.00174192	True	"The process of T cell selection that occurs in the thymus." [ISBN:0781735149, PMID:12414722]	22	150	5	17906	0.0333333	0.227273	query_1	['GO:0033077', 'GO:0045058']
152	GO:BP	GO:0050900	leukocyte migration	0.00186548	True	"The movement of a leukocyte within or between different tissues and organs of the body." [GOC:add, ISBN:0781735149, PMID:14680625, PMID:14708592, PMID:7507411, PMID:8600538]	498	150	17	17906	0.113333	0.0341365	query_1	['GO:0002376', 'GO:0016477']
153	GO:BP	GO:0050794	regulation of cellular process	0.00197286	True	"Any process that modulates the frequency, rate or extent of a cellular process, any of those that are carried out at the cellular level, but are not necessarily restricted to a single cell. For example, cell communication occurs among more than one cell, but occurs at the cellular level." [GOC:go_curators]	11187	150	121	17906	0.806667	0.0108161	query_1	['GO:0009987', 'GO:0050789']
159	GO:BP	GO:0050854	regulation of antigen receptor-mediated signaling pathway	0.00249152	True	"Any process that modulates the frequency, rate or extent of signaling pathways initiated by the cross-linking of an antigen receptor on a B- or T cell." [GOC:ai]	66	150	7	17906	0.0466667	0.106061	query_1	['GO:0009966', 'GO:0050776', 'GO:0050851']
160	GO:BP	GO:0042129	regulation of T cell proliferation	0.00278487	True	"Any process that modulates the frequency, rate or extent of T cell proliferation." [GOC:jl]	167	150	10	17906	0.0666667	0.0598802	query_1	['GO:0042098', 'GO:0050670', 'GO:0050863']
161	GO:BP	GO:0050778	positive regulation of immune response	0.00280923	True	"Any process that activates or increases the frequency, rate or extent of the immune response, the immunological reaction of an organism to an immunogenic stimulus." [GOC:ai]	892	150	23	17906	0.153333	0.0257848	query_1	['GO:0002684', 'GO:0006955', 'GO:0048584', 'GO:0050776']
162	GO:BP	GO:0051716	cellular response to stimulus	0.00280926	True	"Any process that results in a change in state or activity of a cell (in terms of movement, secretion, enzyme production, gene expression, etc.) as a result of a stimulus. The process begins with detection of the stimulus by a cell and ends with a change in state or activity or the cell." [GOC:bf, GOC:jl]	7772	150	94	17906	0.626667	0.0120947	query_1	['GO:0009987', 'GO:0050896']
169	GO:BP	GO:0042102	positive regulation of T cell proliferation	0.00375364	True	"Any process that activates or increases the rate or extent of T cell proliferation." [GOC:ai]	100	150	8	17906	0.0533333	0.08	query_1	['GO:0042098', 'GO:0042129', 'GO:0050671', 'GO:0050870']
173	GO:BP	GO:0001819	positive regulation of cytokine production	0.00411549	True	"Any process that activates or increases the frequency, rate or extent of production of a cytokine." [GOC:add, ISBN:0781735149]	470	150	16	17906	0.106667	0.0340426	query_1	['GO:0001816', 'GO:0001817', 'GO:0051240']
174	GO:BP	GO:0002429	immune response-activating cell surface receptor signaling pathway	0.00411549	True	"A series of molecular signals initiated by the binding of an extracellular ligand to a receptor on the surface of a cell capable of activating or perpetuating an immune response." [GO_REF:0000022, GOC:add, GOC:mtg_15nov05, ISBN:0781735149]	470	150	16	17906	0.106667	0.0340426	query_1	['GO:0002757', 'GO:0002768']
175	GO:BP	GO:0050921	positive regulation of chemotaxis	0.00416154	True	"Any process that activates or increases the frequency, rate or extent of the directed movement of a motile cell or organism in response to a specific chemical concentration gradient." [GOC:ai]	136	150	9	17906	0.06	0.0661765	query_1	['GO:0006935', 'GO:0032103', 'GO:0040017', 'GO:0050920']
176	GO:BP	GO:0045619	regulation of lymphocyte differentiation	0.0042544	True	"Any process that modulates the frequency, rate or extent of lymphocyte differentiation." [GOC:go_curators]	175	150	10	17906	0.0666667	0.0571429	query_1	['GO:0030098', 'GO:0051249', 'GO:1902105']
180	GO:BP	GO:0071887	leukocyte apoptotic process	0.00625837	True	"Any apoptotic process in a leukocyte, an achromatic cell of the myeloid or lymphoid lineages capable of ameboid movement, found in blood or other tissue." [CL:0000738, GOC:BHF, GOC:mah, GOC:mtg_apoptosis]	107	150	8	17906	0.0533333	0.0747664	query_1	['GO:0006915']
187	GO:BP	GO:0045580	regulation of T cell differentiation	0.00791325	True	"Any process that modulates the frequency, rate or extent of T cell differentiation." [GOC:go_curators]	147	150	9	17906	0.06	0.0612245	query_1	['GO:0030217', 'GO:0045619', 'GO:0050863']
188	GO:BP	GO:0023052	signaling	0.00840158	True	"The entirety of a process in which information is transmitted within a biological system. This process begins with an active signal and ends when a cellular response has been triggered." [GOC:mtg_signal, GOC:mtg_signaling_feb11, GOC:signaling]	6772	150	84	17906	0.56	0.012404	query_1	['GO:0008150']
189	GO:BP	GO:0001771	immunological synapse formation	0.00853178	True	"The formation of an area of close contact between a lymphocyte (T-, B-, or natural killer cell) and a target cell through the clustering of particular signaling and adhesion molecules and their associated membrane rafts on both the lymphocyte and target cell, which facilitates activation of the lymphocyte, transfer of membrane from the target cell to the lymphocyte, and in some situations killin…	14	150	4	17906	0.0266667	0.285714	query_1	['GO:0009988', 'GO:0046649']
191	GO:BP	GO:0070229	negative regulation of lymphocyte apoptotic process	0.00893067	True	"Any process that stops, prevents, or reduces the frequency, rate or extent of lymphocyte death by apoptotic process." [GOC:add, GOC:mtg_apoptosis, ISBN:0781765196]	30	150	5	17906	0.0333333	0.166667	query_1	['GO:0070227', 'GO:0070228', 'GO:2000107']
193	GO:BP	GO:1902105	regulation of leukocyte differentiation	0.00919541	True	"Any process that modulates the frequency, rate or extent of leukocyte differentiation." [GOC:add, GOC:TermGenie]	283	150	12	17906	0.08	0.0424028	query_1	['GO:0002521', 'GO:0045595', 'GO:1903706']
194	GO:BP	GO:0002768	immune response-regulating cell surface receptor signaling pathway	0.0097929	True	"A series of molecular signals initiated by the binding of an extracellular ligand to a receptor on the surface of the target cell capable of activating, perpetuating, or inhibiting an immune response." [GOC:add, ISBN:0781735149, PMID:15771571]	503	150	16	17906	0.106667	0.0318091	query_1	['GO:0002764', 'GO:0007166']
198	GO:BP	GO:0007154	cell communication	0.0100007	True	"Any process that mediates interactions between a cell and its surroundings. Encompasses interactions such as signaling or attachment between one cell and another cell, between a cell and an extracellular matrix, or between a cell and any other aspect of its environment." [GOC:mah]	6798	150	84	17906	0.56	0.0123566	query_1	['GO:0009987']
204	GO:BP	GO:0002697	regulation of immune effector process	0.0115411	True	"Any process that modulates the frequency, rate, or extent of an immune effector process." [GOC:add]	451	150	15	17906	0.1	0.0332594	query_1	['GO:0002252', 'GO:0002682']
206	GO:BP	GO:0070228	regulation of lymphocyte apoptotic process	0.012425	True	"Any process that modulates the occurrence or rate of lymphocyte death by apoptotic process." [GOC:add, GOC:mtg_apoptosis, ISBN:0781765196]	55	150	6	17906	0.04	0.109091	query_1	['GO:0070227', 'GO:2000106']
208	GO:BP	GO:0035556	intracellular signal transduction	0.0130887	True	"The process in which a signal is passed on to downstream components within the cell, which become activated themselves to further propagate the signal and finally trigger a change in the function or state of the cell." [GOC:bf, GOC:jl, GOC:signaling, ISBN:3527303782]	2896	150	46	17906	0.306667	0.015884	query_1	['GO:0007165']
209	GO:BP	GO:0002757	immune response-activating signal transduction	0.0131824	True	"The cascade of processes by which a signal interacts with a receptor, causing a change in the level or activity of a second messenger or other downstream target, and ultimately leading to activation or perpetuation of an immune response." [GOC:add]	639	150	18	17906	0.12	0.028169	query_1	['GO:0002253', 'GO:0002764']
216	GO:BP	GO:0031295	T cell costimulation	0.0153405	True	"The process of providing, via surface-bound receptor-ligand pairs, a second, antigen-independent, signal in addition to that provided by the T cell receptor to augment T cell activation." [ISBN:0781735149]	57	150	6	17906	0.04	0.105263	query_1	['GO:0031294', 'GO:0050870']
219	GO:BP	GO:0031294	lymphocyte costimulation	0.0169931	True	"The process of providing, via surface-bound receptor-ligand pairs, a second, antigen-independent, signal in addition to that provided by the B- or T cell receptor to augment B- or T cell activation." [ISBN:0781735149]	58	150	6	17906	0.04	0.103448	query_1	['GO:0002376', 'GO:0051251']
220	GO:BP	GO:0060326	cell chemotaxis	0.0177736	True	"The directed movement of a motile cell guided by a specific chemical concentration gradient. Movement may be towards a higher concentration (positive chemotaxis) or towards a lower concentration (negative chemotaxis)." [GOC:dph]	302	150	12	17906	0.08	0.0397351	query_1	['GO:0006935', 'GO:0016477', 'GO:0070887']
223	GO:BP	GO:0002274	myeloid leukocyte activation	0.0192417	True	"A change in the morphology or behavior of a myeloid leukocyte resulting from exposure to an activating factor such as a cellular or soluble ligand." [GOC:add, ISBN:0781735149]	657	150	18	17906	0.12	0.0273973	query_1	['GO:0045321']
225	GO:BP	GO:0070232	regulation of T cell apoptotic process	0.0196696	True	"Any process that modulates the occurrence or rate of T cell death by apoptotic process." [GOC:add, GOC:mtg_apoptosis, ISBN:0781765196]	35	150	5	17906	0.0333333	0.142857	query_1	['GO:0070228', 'GO:0070231']
226	GO:BP	GO:0043299	leukocyte degranulation	0.0197736	True	"The regulated exocytosis of secretory granules by a leukocyte." [GO_REF:0000022, GOC:add, GOC:mtg_15nov05, ISBN:0781735149]	532	150	16	17906	0.106667	0.0300752	query_1	['GO:0002252', 'GO:0045055']
230	GO:BP	GO:0045055	regulated exocytosis	0.0202349	True	"A process of exocytosis in which soluble proteins and other substances are initially stored in secretory vesicles for later release. It is found mainly in cells that are specialized for secreting products such as hormones, neurotransmitters, or digestive enzymes rapidly on demand." [GOC:mah, ISBN:0716731363]	793	150	20	17906	0.133333	0.0252207	query_1	['GO:0006887']
231	GO:BP	GO:0043067	regulation of programmed cell death	0.0224475	True	"Any process that modulates the frequency, rate or extent of programmed cell death, cell death resulting from activation of endogenous cellular processes." [GOC:jl]	1633	150	31	17906	0.206667	0.0189835	query_1	['GO:0010941', 'GO:0012501']
232	GO:BP	GO:0043368	positive T cell selection	0.0226886	True	"The process of sparing immature T cells which react with self-MHC protein complexes with low affinity levels from apoptotic death." [ISBN:0781735149, PMID:12414722]	36	150	5	17906	0.0333333	0.138889	query_1	['GO:0045058']
234	GO:BP	GO:0002275	myeloid cell activation involved in immune response	0.0249034	True	"A change in the morphology or behavior of a myeloid cell resulting from exposure to an activating factor such as a cellular or soluble ligand, leading to the initiation or perpetuation of an immune response." [GOC:add, ISBN:0781735149]	542	150	16	17906	0.106667	0.0295203	query_1	['GO:0002274', 'GO:0002366']
237	GO:BP	GO:0002764	immune response-regulating signaling pathway	0.0266169	True	"The cascade of processes by which a signal interacts with a receptor, causing a change in the level or activity of a second messenger or other downstream target, and ultimately leading to the activation, perpetuation, or inhibition of an immune response." [GOC:add, ISBN:0781735149, PMID:15771571]	673	150	18	17906	0.12	0.0267459	query_1	['GO:0007165', 'GO:0050776']
238	GO:BP	GO:0032874	positive regulation of stress-activated MAPK cascade	0.0269836	True	"Any process that activates or increases the frequency, rate or extent of signal transduction mediated by the stress-activated MAPK cascade." [GOC:mah]	171	150	9	17906	0.06	0.0526316	query_1	['GO:0032872', 'GO:0043410', 'GO:0051403', 'GO:0070304']
240	GO:BP	GO:0046634	regulation of alpha-beta T cell activation	0.0288735	True	"Any process that modulates the frequency, rate or extent of alpha-beta T cell activation." [GOC:ai]	95	150	7	17906	0.0466667	0.0736842	query_1	['GO:0046631', 'GO:0050863']
242	GO:BP	GO:0070304	positive regulation of stress-activated protein kinase signaling cascade	0.0296136	True	"Any process that activates or increases the frequency, rate or extent of signaling via the stress-activated protein kinase signaling cascade." [GOC:mah]	173	150	9	17906	0.06	0.0520231	query_1	['GO:0031098', 'GO:0070302', 'GO:1902533']
243	GO:BP	GO:1903706	regulation of hemopoiesis	0.0301393	True	"Any process that modulates the frequency, rate or extent of hemopoiesis." [GO_REF:0000058, GOC:pad, GOC:PARL, GOC:TermGenie, PMID:20080761]	489	150	15	17906	0.1	0.0306748	query_1	['GO:0002682', 'GO:0030097', 'GO:2000026']
244	GO:BP	GO:0046635	positive regulation of alpha-beta T cell activation	0.0302041	True	"Any process that activates or increases the frequency, rate or extent of alpha-beta T cell activation." [GOC:ai]	64	150	6	17906	0.04	0.09375	query_1	['GO:0046631', 'GO:0046634', 'GO:0050870']
246	GO:BP	GO:0050670	regulation of lymphocyte proliferation	0.0309109	True	"Any process that modulates the frequency, rate or extent of lymphocyte proliferation." [GOC:ai]	219	150	10	17906	0.0666667	0.0456621	query_1	['GO:0032944', 'GO:0046651', 'GO:0051249']
248	GO:BP	GO:0030595	leukocyte chemotaxis	0.0321534	True	"The movement of a leukocyte in response to an external stimulus." [GOC:add, GOC:jl]	220	150	10	17906	0.0666667	0.0454545	query_1	['GO:0050900', 'GO:0060326']
249	GO:BP	GO:0050853	B cell receptor signaling pathway	0.0330808	True	"A series of molecular signals initiated by the cross-linking of an antigen receptor on a B cell." [GOC:add]	134	150	8	17906	0.0533333	0.0597015	query_1	['GO:0050851']
250	GO:BP	GO:1990868	response to chemokine	0.033102	True	"Any process that results in a change in state or activity of a cell or an organism (in terms of movement, secretion, enzyme production, gene expression, etc.) as a result of a chemokine stimulus." [PMID:11113082]	97	150	7	17906	0.0466667	0.0721649	query_1	['GO:0034097']
251	GO:BP	GO:1990869	cellular response to chemokine	0.033102	True	"Any process that results in a change in state or activity of a cell (in terms of movement, secretion, enzyme production, gene expression, etc.) as a result of a chemokine stimulus." [PMID:11113082]	97	150	7	17906	0.0466667	0.0721649	query_1	['GO:0071345', 'GO:1990868']
252	GO:BP	GO:0032944	regulation of mononuclear cell proliferation	0.0334386	True	"Any process that modulates the frequency, rate or extent of mononuclear cell proliferation." [GOC:add]	221	150	10	17906	0.0666667	0.0452489	query_1	['GO:0032943', 'GO:0070663']
253	GO:BP	GO:0071310	cellular response to organic substance	0.0335908	True	"Any process that results in a change in state or activity of a cell (in terms of movement, secretion, enzyme production, gene expression, etc.) as a result of an organic substance stimulus." [GOC:mah]	2813	150	44	17906	0.293333	0.0156417	query_1	['GO:0010033', 'GO:0070887']
254	GO:BP	GO:0006915	apoptotic process	0.0339284	True	"A programmed cell death process which begins when a cell receives an internal (e.g. DNA damage) or external signal (e.g. an extracellular death ligand), and proceeds through a series of biochemical events (signaling pathway phase) which trigger an execution phase. The execution phase is the last step of an apoptotic process, and is typically characterized by rounding-up of the cell, retraction o…	2006	150	35	17906	0.233333	0.0174477	query_1	['GO:0012501']
255	GO:BP	GO:0050671	positive regulation of lymphocyte proliferation	0.0368403	True	"Any process that activates or increases the rate or extent of lymphocyte proliferation." [GOC:ai]	136	150	8	17906	0.0533333	0.0588235	query_1	['GO:0032946', 'GO:0046651', 'GO:0050670', 'GO:0051251']
258	GO:BP	GO:0032946	positive regulation of mononuclear cell proliferation	0.0388507	True	"Any process that activates or increases the frequency, rate or extent of mononuclear cell proliferation." [GOC:add]	137	150	8	17906	0.0533333	0.0583942	query_1	['GO:0032943', 'GO:0032944', 'GO:0070665']
261	GO:BP	GO:0046330	positive regulation of JNK cascade	0.0409525	True	"Any process that activates or increases the frequency, rate or extent of signal transduction mediated by the JNK cascade." [GOC:bf]	138	150	8	17906	0.0533333	0.057971	query_1	['GO:0007254', 'GO:0032874', 'GO:0046328']
263	GO:BP	GO:0042981	regulation of apoptotic process	0.0430839	True	"Any process that modulates the occurrence or rate of cell death by apoptotic process." [GOC:jl, GOC:mtg_apoptosis]	1605	150	30	17906	0.2	0.0186916	query_1	['GO:0006915', 'GO:0043067']
266	GO:BP	GO:0046328	regulation of JNK cascade	0.0483276	True	"Any process that modulates the frequency, rate or extent of signal transduction mediated by the JNK cascade." [GOC:bf]	184	150	9	17906	0.06	0.048913	query_1	['GO:0007254', 'GO:0032872']
267	GO:BP	GO:0007204	positive regulation of cytosolic calcium ion concentration	0.0483773	True	"Any process that increases the concentration of calcium ions in the cytosol." [GOC:ai]	334	150	12	17906	0.08	0.0359281	query_1	['GO:0051480']
