# Supplementary material for: Spatial deconvolution of HER2-positive breast cancer delineates tumor-associated cell type interactions
Source: Nat Commun. 2021 Oct 14;12:6012. doi: 10.1038/s41467-021-26271-2 (PMC8516894; doi:10.1038/s41467-021-26271-2)
Supplement: Supplementary file 16 — Supplementary Data 13 [file 41467_2021_26271_MOESM16_ESM.xlsx]

## Sheet: STSCGENELIST
GUSB
NUDT1
MSL1
EFHC1
TXNL4A
ZBTB8OS
NTHL1
TMEM123
PLA2G16
NME2
PLSCR1
CXCL3
STT3A
SH2B3
STK24
SREBF1
BLVRA
RNPS1
SRSF10
ATL3
TRBV7-9
TTC1
PAFAH1B2
SORD
FCRL2
CH17-224D4.2
NDUFA13
SPAG7
VAMP3
COMMD2
JADE3
USP16
TUBA1A
RALGPS2
CDC42EP1
MAGOHB
FBN1
TFF3
ZMYND11
LYPD3
UQCRB
CSDE1
AP3B1
MGEA5
TUBG1
PTPRC
RBPMS
EPB41L3
H2AFX
MEAF6
DDX46
VPS4B
TSPAN5
NOTCH2
PSMA5
LPXN
PKP4
BBX
NT5C3B
MYBL1
TMBIM6
FBL
EIF3A
RBM5
MSL3
GDI1
EWSR1
LAMB2
SHANK3
TOR3A
FYB
MMAB
IL2RB
IL1A
NDUFS3
ESD
CMTM7
DUSP4
IMP3
ATF6B
PLAG1
IFT57
PRPF8
PSMC3
SRD5A3
PROK2
TNFRSF11B
IGHV1-3
TMEM208
IGLV3-27
ATM
GALNT6
ARIH2
CCNG1
PLIN3
DENND1B
RMDN1
CNN2
SOD1
ILF2
BCAP29
SERBP1
MBNL1
NFE2L2
ACSL1
FAM107B
ZNF24
LPIN2
DOK3
APOO
HNRNPC
DEDD
BANF1
DYNC1H1
CPEB4
DDAH2
C16orf91
FAM45A
C19orf25
GPM6B
CLK3
FCGR3B
RAB3GAP1
SSBP4
TSSC4
AHI1
SNRPA
EGFL6
YIPF2
MFAP5
FARSA
CHD3
MME
HEXB
LINC00116
IGKV1-5
RNF11
KIAA1033
BIRC2
TXNDC11
CCT7
RCN1
RAB13
LGALS2
LDHA
HBA2
SKAP1
DAP
KEAP1
GNB1
LPAR6
MRPL57
ELF2
PSMA3
HAGH
SYS1
ARL6IP5
CHCHD1
BNIP3L
LRP10
PRCP
S100A10
FSCN1
SMIM3
EFHD1
MYBL2
WWTR1
SQLE
CCL22
PRPF31
ERICH1
NUDT2
RAB5A
EIF4A3
HNRNPA2B1
C15orf57
LMOD1
SNRNP70
SCIMP
HSP90B1
HEBP2
TP53I13
HLA-C
KCTD20
CADPS
DLC1
TNIP1
TMEM9B
NFATC2
GMPPB
CD2AP
ADGRE5
SDCBP
EFR3A
YBX3
SKAP2
NIT1
SNX5
CHMP2A
PRKCSH
ZBTB7A
DLGAP4
FTL
LASP1
MRPS5
ZNF385A
RAC1
BNIP2
HELZ
SAFB
IMP4
CCDC137
CYP20A1
IGFBP7
CHMP1B
STK16
LAMB1
PPA1
KCNK3
C22orf39
PXDN
MAP7D1
DNM2
NDUFAB1
PTPN12
ATPIF1
AFTPH
COL14A1
LILRB4
IRF2BPL
FAM213A
TREM2
S100A14
MRPL48
KNOP1
COPS5
KLRF1
ABHD5
ARMCX3
SCPEP1
C16orf72
SPON2
RP11-291B21.2
CD36
NUDT16
ZNF91
USP14
IDH3B
EID1
UBE2Z
DCTPP1
SPTBN1
TPGS1
WDR34
ACP1
RALGAPA1
CYR61
CRIP2
DERL1
CYP27A1
HEXIM1
FLAD1
MGP
RLF
PARP4
HIPK2
GPSM3
F13A1
TNFRSF4
LINC01420
DNAJB2
CBX4
MFSD11
OSTC
CAB39
IGHV4-34
MED10
PSMG1
FNDC3A
CARHSP1
KLF4
CERCAM
CCL13
CXCL17
C8orf4
KCNN3
MYO1E
SYTL1
ZNF146
LTF
TMC6
CCT4
GNB4
IGLV1-47
IL27RA
PCMTD1
LRRC58
FNIP2
LAMP1
JAK1
HADHA
SNAPC1
TDP2
OTUD6B-AS1
TGFB1
KLRC2
ABI2
MAP2K2
ADAP2
FBXL15
SPATA20
SKP1
MRC1
USP10
TMEM156
VWA5A
C11orf1
CLK1
AIMP1
PSMB10
IRF4
TPSAB1
SLC44A1
CYSTM1
GADD45A
TNFRSF17
SSR2
MESP1
PLTP
NEK7
UBAP1
SERPINH1
DKK3
TARDBP
RHOH
ALG3
OSBPL9
RSL24D1
VWA1
CCNK
OLFML2B
CHP1
IGHV2-5
CNOT4
WASF2
RUNX1
GALM
ILVBL
C20orf24
TIMM10
PIM3
NDE1
SDR39U1
FDCSP
FRG1
PCBP2
NAAA
RBBP7
TFPI
MYLIP
BST2
CCL3
DHCR24
RSRC2
CDH11
ICOS
HACD2
CLEC10A
IGKV1-27
RARA
ZNF831
DRG1
EIF2B1
PCF11
VWF
ARL6IP1
CD14
PLAUR
HPGDS
STK19
TIMP2
ADAM19
EMD
SELT
MSMO1
CPVL
LYRM1
PNN
FAM210B
TFF1
NUDC
SPNS1
WDR33
VOPP1
NIPBL
MAPK1IP1L
IGHV3-74
ARL3
UBA5
YPEL5
GRAP2
NQO1
LIF
TPM2
KDM5B
TMEM150C
RBFA
HLA-DRB1
SNHG8
ING4
CHCHD2
PTPRK
GLTSCR2
SERP1
AAMP
MRPS22
DUSP10
MFAP2
LARP4
TAF9
SLC25A25
CTNNBIP1
ATP5O
GZMA
FKBP5
EIF3B
GRASP
CCDC47
PSMC2
CAT
ANO6
CD3D
GRB2
WDR74
RBCK1
ACTN1
SUB1
STUB1
FXR1
SORBS3
GNPAT
DDX6
CFH
ZHX1
C4orf27
IER5
ITGAE
IPCEF1
CPM
KIAA1551
ASNSD1
FAM129A
STAG2
CSTB
RFXANK
CREB3L4
SERINC3
SLC25A1
GABRP
PABPC4
EHMT1
COL4A3BP
NDUFA11
DNMT1
BCL3
BET1L
TMEM263
IGHG3
B3GNT7
KLC1
MFSD10
NDUFB9
LRPPRC
GGA1
MGLL
EGF
LSM1
UBA2
YIF1B
CTDNEP1
TBRG4
CITED2
IGKV1-12
PRKAR1A
AASDHPPT
IFNGR1
PPP1CA
RORA
NUBP2
ANAPC15
CLN8
CRTC3
TCF12
STX16
MAGOH
SMAD1
VMP1
PET100
SLC3A2
SOX7
SUMO1
MAPKAPK5-AS1
CTSK
C19orf48
PPP1R2
MRPL55
AREG
AKNA
ADIPOR1
ATP6AP1
PIN4
TGOLN2
PARP14
IGKV1-8
SHISA5
NFKBIL1
RRAD
PHF5A
IGKV2-24
FAM174A
LGALS3
CAMK2D
USP39
PDGFRB
DCAF6
CDK6
CD93
SNAP47
ITM2C
METRNL
ZNF131
SPINT2
TM9SF3
FCRL6
TMEM60
PAK4
NBL1
GMPS
TFDP1
BAG1
C3orf58
GTF3A
MVP
UBE2T
SPI1
CNRIP1
ROCK2
TLE4
TFAP2B
DCTN6
LAMP3
GPBP1
C4orf32
HIGD1B
BMP2K
TMEM55B
AP000769.1
FOXA1
STX8
SLC20A1
SETD5
TNKS2
CRABP2
SOX4
IGLC1
ETFA
MSI2
PNKP
ADAR
IGLV1-51
ATRX
NCBP2
DNAJC15
HSBP1L1
FOPNL
PSMD6
HSPBP1
PLPP1
FAM46A
FYB1
MKI67
GTF2H5
MMP3
C1R
TFAM
ECI2
TVP23B
EREG
USP28
SRPRB
ARHGAP9
IGFBP6
MSRB1
CLEC3A
SLC38A10
ATF6
NUP62
GLYR1
EHD4
TAX1BP1
COLGALT1
HYAL2
ANKRD28
HIST1H1E
NPDC1
GAA
MIER1
SAC3D1
TM2D1
SRFBP1
TAGLN2
GSN
STK25
EVL
ZNF791
FPR1
RHOG
ARCN1
TMED10
PRKCI
IGLV4-69
METAP2
C11orf57
ETF1
OXLD1
NDUFB3
NOP58
MAPKAPK3
SDC4
CCDC107
GTF3C6
GSPT1
FCGR2A
PPID
COPZ1
PRKDC
SMIM7
KYNU
CCNG2
SRP9
ILK
TRA2B
NDUFB8
PSMB8
HNRNPH3
PSMD3
TAOK3
CBX5
ARL5A
SMG1
MRPS10
HSPB8
DGUOK
CAVIN2
CSNK2B
FUNDC2
PUM1
SLC25A11
CELF1
FIBP
NINJ1
CHMP3
FHL2
IGLL1
C1S
APOE
IGFBP3
APOPT1
SVBP
CCDC117
KCTD10
SSR3
KRT18
NHP2
CXCL1
MYLK
FRYL
TXNDC9
ZG16B
S1PR5
DCTN1
EPSTI1
HMOX1
FAM120AOS
HBS1L
NFAT5
SAA2
AP1S1
IGKV3D-15
PIN1
GCSAML
PRRG4
EPB41L4A-AS1
SERPINB9
APOBEC3G
SNX2
IL1RN
IFT20
FABP7
SLCO2B1
CDK4
WDR83OS
NDUFB1
TOB1
UBALD2
TRAPPC1
PLN
NCAM1
STX17
WAC
RBKS
COX6C
URM1
PPP4R3B
DIMT1
NELFCD
CLEC2B
GID8
TJP1
CMBL
GTPBP4
S100B
FCRL5
UAP1
MZT1
MRPS12
NABP2
ESYT2
GMPR2
CHAF1A
GNG2
TXLNG
SNRPD1
TNFSF10
TSC22D3
PPP1R18
SPG21
MAPT
PRDX3
AZI2
ZNHIT3
TMEM50A
PAK1
KLRD1
PFDN4
SMCO4
ACSL4
MYADM
USP15
ARF1
POLR2A
ACP5
UGCG
IGKV1-39
HNRNPLL
GPATCH2L
RDH14
VIM
SLC39A6
KRT86
TGS1
SLAIN2
GTF2B
RFC2
IGLV3-19
GSTP1
TSEN34
BDH2
RNF149
MED29
SLC24A3
DCK
GNL3
ABHD2
RPS23
CHIC2
NCOA3
LCMT1
FRMD4B
LINC00657
PEPD
AKT1S1
TSTD1
PRRC2A
LENG8
ASAH1
TMEM259
BRIX1
BEST3
MLX
TSPAN6
SERPINB2
CLDN3
CCM2
SCGB2A1
CD19
ATXN2
RUNX3
GOLGA5
MKKS
SMARCE1
PSME4
XPA
RSPRY1
PSMD4
FILIP1L
TIMM8B
CORO1B
PSMA7
THEM6
C14orf2
TAPBP
CASC4
PFDN5
ASS1
LINC00998
KMT2E
CD47
ZBTB38
MED15
ANP32E
IRF2
DDX56
RWDD1
SELL
ID2
HSPG2
MRPS25
ERRFI1
NRBF2
MUM1
APPL1
TOLLIP
ABHD3
GNAI2
MRPL19
METTL23
RHOBTB3
DNM1L
CNN1
PDK1
LGMN
TBX21
RBP1
TMEM41A
SLC25A37
FAM32A
EIF1AX
STK4
SIGLEC8
HK1
KMT5B
PMM1
PPIC
NID1
ZEB1
RASL12
VTA1
UNC50
NDUFV2
IFT27
C1QBP
ANKRD34A
GDI2
ZCCHC7
DMKN
P4HA1
SRP19
ILKAP
IGHV5-51
COL5A1
TSPAN13
LEPROT
DEFB1
CCDC50
BANK1
PTRH1
ARL6IP4
TCEB1
TXNL1
GRAMD1A
SEPT7
UBL7
SPR
CDC26
PLAU
TNIP2
STX11
IGHV1-69
OXNAD1
SOCS1
TRA2A
ATF7IP
ZMYND8
CETN2
C9orf78
TXN2
CACYBP
GZMK
PPP2R5A
TUBB4B
MFF
TBC1D17
SAT2
FAM76B
TPBG
KRT8
NDUFB10
HSPA14
TSPAN7
WWP1
DALRD3
SMPDL3B
PSME1
MOB2
TCEAL8
FUCA1
FAM96B
TMEM219
UBA52
AP3S1
PEG10
ACTR10
LCP2
ARRB2
TMEM223
ARHGAP18
RIC8A
ELL2
HSPB11
APOL6
ARL8A
FNBP1
TSEN15
AC245128.3
RAB1A
BCAS2
ATG3
RAB24
ATF3
CFAP36
MICU2
STXBP6
ABLIM1
SNAP23
PRPSAP1
SPTLC2
TGFB1I1
HSDL2
RB1CC1
AC005726.5
ACTR2
TSC22D4
TPD52L2
CTBS
CHRAC1
ANKRD12
PSMC1
OSGEP
MALL
CHAC1
PRSS23
HTRA1
ZNF706
SPSB3
EFEMP1
ARL2BP
NAA15
SRI
ARL14EP
TMEM30A
DNAJA4
TPP1
REST
ISCA2
MAP1LC3B2
ELOVL5
IGHA1
TECR
TMEM87A
CCAR1
NDUFA6
CDC37L1
GJC1
LUZP1
MMP19
NKTR
LRRC26
SIAH1
SEPT11
AC091948.1
BLK
PROSC
OLFML3
UFC1
FAU
XBP1
NOL8
CDK5RAP3
APLP2
TMEM59
ATG4B
VPS26B
NFIB
F2R
TIFA
GMCL1
ATP5A1
PDHA1
PGLS
CTR9
LILRA4
NUSAP1
LYRM5
TRIM28
CCNB1IP1
SDCCAG8
TMEM205
SMC2
URI1
AZGP1
TFG
GYG1
HTATSF1
TMEM141
PLK2
UBE2Q2
MYC
NSL1
UFD1L
SLC2A4RG
CREBRF
AP1B1
GLB1
MRPL24
IGHV3-23
KIT
TGIF1
C7orf50
LSP1
NTAN1
MAST4
FLNA
KLF10
SETD3
MMP25
SNX6
COPB2
NUB1
TPMT
UBA1
CCL3L3
IGLV1-36
SCX
TAX1BP3
DIABLO
SCUBE2
GGH
ATP6V1F
PRSS8
MRPL18
RIPK2
ANKLE2
PHYH
CTDSP2
CNR1
TUBA1B
VCP
NONO
SNX1
NAE1
TAF3
PERP
DDX42
SETX
IWS1
ZC3HAV1
MALAT1
MED19
TIMP1
TXNDC5
A1BG
ATP5J
CREBZF
PRKAR2A
GPCPD1
PSME3
ADI1
ABCA1
NGRN
BAG5
MYL6
LY96
LRRFIP1
MCTP1
RNF10
BAX
ZNF267
PTGDS
MYDGF
CFD
CCDC130
SIKE1
NEU1
INHBA
PAPOLA
RNASEH2A
HLA-DMB
IGKC
EIF2S2
PGAM1
HDAC3
TMC5
PTPN6
B2M
STYXL1
FXYD5
TRAM1
HCAR2
AIMP2
CDC42EP4
ATP2B1-AS1
LRP1
ATXN7L3B
FOSL2
CTD-2015H6.3
SRRT
CD4
MINOS1
NPTN
MANF
TBRG1
SDS
DSTN
HSD17B10
P4HB
BCAP31
EIF4E
RBP7
ASCC2
RASSF7
C15orf48
ADRM1
SH2D1A
PAPD5
ARFGAP3
MRPS36
ZNF22
SLA
DDX27
AIP
PTRHD1
UFSP2
TMCO3
COL5A2
CYHR1
POU2F2
DSP
AHNAK
CUX1
TCEB2
MAPK6
HAUS4
IFIT1
DNTTIP1
EPS15
C12orf75
IL17RC
RAB22A
TPR
MAGED1
CAMK2G
ANTXR1
LYN
PRDM2
PARP9
ECHS1
TMEM18
RTF1
VPS37A
SPRY1
EMP3
RARS
GOLGA2
C11orf24
MED13
RALY
OXR1
FGFBP2
MRPS15
LRRFIP2
ARMCX6
POLE3
MUSTN1
SELM
SCAMP3
UQCRHL
AHCYL1
CYB561D2
TFAP2A
MAPKAPK2
DYNC1LI1
CTNNBL1
TMEM50B
TMEM106B
NOTCH4
GABARAPL1
RUBCN
THOC7
MAOB
XRCC5
MMP9
SIGLEC1
APRT
RILPL2
CALM1
VBP1
RHOC
SAMD9
TPT1-AS1
RAB7A
TSNAX
OS9
DENR
EDF1
PRKCH
PNPLA4
ASPSCR1
USO1
RTCB
PPIB
FLOT2
RERG
CSNK2A1
RNASEH1
BEX4
RAN
PRF1
ACTB
TM2D3
ARHGAP29
IGHG1
CXADR
HYI
GABARAP
IFRD2
ARMT1
SAR1A
DESI1
ISG20
TFDP2
PPP1R35
KIF5B
ICT1
WDR46
CXCR4
ITGB2
ACTG2
MRPS31
MCFD2
PPP2R3C
RAB8A
HCAR3
SMDT1
ASPN
WBP2
ZNF593
FAM133B
SQSTM1
CD82
ARMC10
MAFB
PKM
UBE2I
SESTD1
TNF
CERS4
SGTA
TSHZ2
DRAM1
LYPLA2
EMC6
PDCD10
RIPOR2
HLTF
PLEC
RAB27A
CALD1
SLC25A3
UTP11L
TMEM248
NIT2
AGR2
RGS10
SWI5
RASSF1
HCG18
PDCD1
RHOT2
CD300E
MPST
HIST3H2A
DNAJA1
UBE4A
RSRC1
ST3GAL4
CMTM6
SHOC2
NCK1
SNRNP200
SCAMP4
MED28
RUVBL1
FYN
WDR45B
RARRES1
SPINT1
SNRPB
CYTIP
CLIP1
OCIAD1
SEC31A
CBR1
YIPF5
PPP1R1B
SNRPE
DEF6
TIMM17B
LINC01001
TOMM22
CHMP4A
TERF2IP
ARPP19
TUBB2A
NUMA1
SMC3
CCDC91
MRPL40
NCBP2-AS2
AKIP1
GSTO1
PSMD2
PIGX
HCLS1
PDE4DIP
GPBP1L1
TLN1
STC2
CELF2
SAE1
PPP2R5C
KIR3DL2
C4orf3
EIF3E
AGPAT2
MCAM
NKG7
INTS10
LAGE3
HLA-DQB1
IGKV3-20
PHLDA1
IDI1
CXCL5
DCAF7
PRDM1
NUPR1
PARP15
CCT2
FNDC3B
LMF2
COX5A
ATP5L
TANK
BLCAP
BUD31
CHD2
IGFL2
CCNL2
LINC01764
GRB7
STC1
MPHOSPH6
PANK2
NSMCE4A
PTBP1
GNG11
GPNMB
SH3BP4
IGHV3-73
CIAO1
BFAR
IGHV4-4
PCIF1
FAM96A
KIAA1217
ARF6
USP47
RNF145
FRMD4A
CCSER2
KIF2A
TCEAL1
GPR171
PJA2
NSFL1C
HLA-F
TOR1A
THEMIS2
GLIPR1
SRSF3
NT5C3A
PHF14
COIL
PLP2
NAA20
NCSTN
PTN
RAB2A
TACC1
SMPD3
TPM1
SCAF11
HLA-DMA
NBEAL1
VAPB
HNRNPF
BIN1
MAP1A
GZMB
NFIA
ZC3H7A
SPP1
CCNI
NR3C1
BTG3
UBE2F
FBXW5
PPP2R2A
P2RY6
SAMSN1
UPF3A
PLOD2
PLOD1
SULF2
UBL3
TMED1
IGHM
MESDC2
TOP1
PSMA4
SEPT4
SFRP2
SSPN
RARRES2
A2M
YIPF6
KCNQ1OT1
ABL2
UBQLN1
AGTRAP
ETFB
UPP1
NQO2
SUMF1
RIOK3
ABHD11
PELI1
ATP1A2
CXCL9
SOX18
SMYD2
MEF2A
PPP2R5E
CCDC53
PAIP2
UBE2D3
RUVBL2
ZDHHC3
CDR2
SET
RSU1
RRP1B
SNRPN
HNRNPA0
C20orf27
DDX17
DCP1A
DNAAF2
IDS
ISCU
CYBRD1
CRACR2B
PTP4A3
ST3GAL1
SUPT16H
SENP6
CD96
DDX24
PLAC9
CNPY2
MPC1
FPR3
SEPT2
LMCD1
COASY
KCNJ15
DFFA
DHRS7
SPTSSB
MRPL37
ROMO1
MRPL15
LINC00152
RECQL
RALGDS
HSP90AB1
HPGD
ETS2
KRT19
AGPAT1
ZBTB20
EIF1
CWC15
JUN
BRMS1
SRPX
SCAMP2
KMT2A
LY6E
KAT6B
RTFDC1
PIK3R3
LYSMD2
FPGS
CYP4F3
NRROS
LINC02362
ATF5
CH17-262H11.1
TRAF3IP3
NRDC
SNX9
SELENOM
SLC1A5
DNPEP
HEBP1
SMNDC1
IGLC2
PHEX
CFDP1
CSF1
OSM
CRIM1
GRM4
TM7SF3
KRR1
ECSCR
PLA2G7
CDK15
RND1
FLYWCH2
PDZD11
GPS1
TAOK1
SP100
GCC2
CPA3
PLPP2
KLF6
MFSD1
DUSP11
GDE1
SC5D
MAPK3
CKAP4
NDUFS7
ZNF90
GET4
DEK
ALG8
TOMM7
HERC1
LSM14A
PACS2
CTDSP1
RNASET2
ZMPSTE24
CX3CL1
CYC1
HMGN4
PHACTR2
CLEC4E
NUDT3
EIF1B
FAM103A1
ATP6V1H
SFRP1
DNAJC3
KRT10
SUMF2
PAM
GAPDH
AK6
PARVA
TPD52
CYB561A3
EXOSC8
U2SURP
SLA2
ATP6V0A2
MMP12
ZCCHC11
FAM162A
IFT43
COQ10B
KIFAP3
SLFN5
SCARB2
CXCL8
PMAIP1
IGF2
SNRNP40
SSSCA1
SMS
VGLL4
BAZ2B
RELB
INO80E
XAF1
TNRC6B
GOLGA7
OSBPL1A
LTBP4
TMUB1
PTBP3
HOOK3
SEC23A
LST1
PFKL
ACIN1
LSM6
TTC37
YME1L1
DUSP6
ADAMTS4
FBXO2
C3
EIF6
CXCR5
DPT
TKT
ECH1
HNMT
C11orf96
FAM3C
SEPP1
S100A8
ACAP1
EML4
MAPRE1
ZBTB1
CHPT1
EMC10
IRF3
SAMD9L
MRPL9
HIST1H2AC
B3GAT3
S100A16
TBPL1
CEP350
FH
RIF1
SLC31A2
PIH1D1
FBXL5
AKR1C3
ORMDL1
TMEM119
PNO1
KXD1
ITK
CUL5
CST7
IRF6
IDH3G
ATIC
MSN
SYNCRIP
ETS1
EPN1
UBE2H
MARCH1
MARCH7
EIF3G
DENND2D
FAM198B
AK4
PDLIM1
CRTAP
OAT
XAB2
FAAP20
S100A11
PDCD2
IARS2
NFKB2
RNF187
PSMD7
NFKBIB
USF2
PNPLA2
UBE2S
SYTL2
DEDD2
CENPC
TMEM134
PPP4R2
HMGB1
TAGAP
ATF4
SYNPO2
RMDN3
SLC25A26
APEX1
GTF2A2
RGL2
ALDH9A1
CYFIP1
SNHG12
DDIT3
VAPA
LHFP
WRB
RAD21
SEL1L
NBN
CCL14
SP3
CNOT7
WFDC2
ARID1A
ANXA2
ERP29
EIF2S3
IBTK
HEY1
ICAM3
LPGAT1
KDELR3
POLDIP2
PDLIM4
CD83
ETV6
CRK
EMCN
SNRNP25
EIF3K
IMPA2
CCL4
LAT
PSMB4
IGHV4-39
TRIP11
DPH3
CD27
STAB1
SYPL1
HBB
SIVA1
CNN3
RANBP1
DNAJC1
COPS2
NDFIP2
CA4
UBXN1
IGHV1-46
TSR3
UBE2L6
LNPEP
USP48
B4GALT5
CCL2
ACTR6
ZNF428
HLA-DOB
NDUFS6
SSNA1
IL6ST
PRPF19
CD68
UVRAG
C12orf45
USP36
PRDX6
TNFRSF12A
EEF1D
ACBD3
DNAJB6
ZNF32
SIGIRR
EPRS
C1orf123
TACSTD2
ELAVL1
TCF4
SLC38A7
POLR2B
PPP6C
NSA2
DLL1
CD69
MAP1B
HSPA1A
ERG
IL32
ALG5
UTRN
COA3
PMVK
TWF1
TXNIP
NSRP1
PCBD1
ARHGAP5
SLC45A3
INPP4B
AKAP9
UBAC2
FBLIM1
AC025279.1
COMTD1
YTHDF2
COL1A1
NSMCE2
CREB3L2
MRTO4
CCL20
ZNFX1
REEP3
PSMB1
ACAA1
NDUFA4L2
GCSH
CDC42SE1
NIPA2
IGLL5
HGS
PHLDA3
ANXA3
UCK2
WDR43
C1orf174
SHC1
MORC3
GCLM
TRAPPC2L
PLXDC1
XRN1
SLC25A5
CHD1
ARFGAP2
RBM4
FAF2
SEC11C
AHR
APP
RAB18
GTF3C1
ZNF644
SFPQ
GAMT
USE1
REPIN1
PLRG1
RAMP1
EXOSC7
PCNP
H1F0
HOOK2
DCUN1D5
ZPR1
FCGR3A
LTBP3
IRF7
CNPPD1
TRAPPC6A
CREBBP
CCNL1
GPN3
CRLS1
FAM83A
SLC30A5
KLRK1
GTF2I
C3orf14
ENDOV
PPM1H
SNX10
PPDPF
UBL5
CLSTN1
CLIC3
GARS
CCDC57
ATP5F1
PARL
SEC62
PIK3C2A
CD24
PRDX1
SNX27
CAV2
THOC6
CAV1
PNRC1
CDC123
UNC119
AIM1
APOLD1
MRPL4
ZNF683
EMC7
WDR60
ANGPTL4
CDC37
FOS
GGNBP2
OFD1
EML2
PHF3
DAXX
DHX29
MRPL11
TCTN3
VPS29
PTOV1
SECISBP2L
TBCA
IGKV3D-11
TNFRSF18
HNRNPD
DAZAP2
RAMP3
TRGC2
LINC01272
TRAF7
ZDHHC6
SRSF5
SKA2
API5
ARFIP2
TDRD3
SECISBP2
ARL1
CCNH
RBM47
MAGED2
PPFIBP1
PA2G4
RBPJ
PHAX
C16orf54
TBX3
NFYC
ARSD
FLT1
TPRA1
ARF5
IMPACT
POR
NELFE
ATG12
PDCD5
FABP5
DYNC1I2
SKIL
BIRC5
DNAJC8
TMEM170A
POLR2I
NOP10
OGFOD3
KIR2DL1
SNRPD2
ARL6IP6
CD247
LAD1
DR1
CCNC
HLA-B
ZDHHC24
NAA38
HOPX
FAM177B
RFC1
HAGHL
LUM
[truncated: 3,540 more rows]
